# Supplementary material for: Genomic evaluation of the probiotic and pathogenic features of Enterococcus faecalis from human breast milk and comparison with the isolates from animal milk and clinical specimens
Source: PeerJ. 2024 Oct 29;12:e18392. doi: 10.7717/peerj.18392 (PMC11529597; doi:10.7717/peerj.18392)
Supplement: Supplemental Information 8 [file peerj-12-18392-s008.zip]

Archive with 4 entries (3 files):
- Efa_genome assemblies/
- Efa_genome assemblies/Efa_HMD11_46M.fa
- Efa_genome assemblies/Efa_HMD12_49M.fa
- Efa_genome assemblies/Efa_HMD9_11M.fa
