# Supplementary material for: Genomic evaluation of the probiotic and pathogenic features of Enterococcus faecalis from human breast milk and comparison with the isolates from animal milk and clinical specimens
Source: PeerJ. 2024 Oct 29;12:e18392. doi: 10.7717/peerj.18392 (PMC11529597; doi:10.7717/peerj.18392)
Supplement: Supplemental Information 8 [file peerj-12-18392-s008.zip › Efa_genome assemblies/Efa_HMD11_46M.fa]

>NODE_1_length_625654_cov_29.065097
ACGCTAATCCTTGGAAGTACCCGAAAAAATTTTTAATTTTGGTCGGGTTTAGTTCAGTGC
GCTTCAAAAATTAACTACCTTTAAAAATCTTTTGAAAAATTATCTTGACTTATTACCACT
AGACTTTTTCAGCAATGGGTGTCATTTTCTTTAAATTTGCAATAACTTTATCAGCATTTG
ATTTCATTCTAAGATCGCTTTTACTCATCAATTGAACTTCCTGATAGCACTACTTCTATA
TGGCTTGGATAATAAAAAGGTTTTTTTGAAAATAACACATGTTTTTGACCTGTACCTTGA
GTAATAGTTATTCTATCTCCTTTTTTAACTTTTATATTAGGTTCTAAAAAAAGTTTTTGT
TCTTCATAAGAGATATTAAACGCTTCTTTGTTTTCTATTACAGGTAAGTTCCCCATACTT
CCTTGAGAGAAAGCACAGGGTAACTTGCCAACATGAATTGGAAAATAAACTTGTTCAGTA
ATCCCACTTTCCGTATTTTCAATATCGCTCATTCTCTCAATAACACAGGTATCAAAATAA
GTAGCTGCTAAAATTTCTGCTTCATTCAATAGAAAAACACCCCGCTATCACAGCCTAAAA
TACGTTTAATAGCACTGCTATAGTTCTTCATGAGTGATTGTATGTCTTTTGATTCAACTA
CATAACTAATTGATGTATCACCACGTTTTACACTAGCTACAGACTTATCTATTTCGTTTT
TTAAAGCTTTGTAGATAACCTCAATTATAAGTTGTTCAAACTCGTCCCAAGCAATATCAA
TTTTGCAAGTATTGTAAGAATTGATTTCAAAGATAACAAGGTTTAAAACAGACAAAATCC
TATCTTCAGAAGCGTTAGGTAGCATCAATTGAATTTTCTCAACGATTTCTTCTTTTTTTT
CATCAACCATAAAGCATCATTACCTAAACTTTAAAAGTATCTGCAGCACGTTCTAATATC
TCAATAGCTTCTTTGTCATCTTCTGAAACTACAAATTCATTATTTTCGTTTGCTGTGATA
AATTTTTTTGTTTTAGGATGCATAAAGCCCACAAAGTTTTTCTTGTCAAGCACACGATAG
GTTACTTCTTTTTTTGCTGTTGCCATTTTTAATTTCCTCCTTCGTTATTATATTTTAGGC
TTTCAAGTTCAAGATTGCTCCAGAATTAGAAGCTTTGTATTCAATTGAATACTCACCAAC
TAATCCAATCCGTCTTGAATCTGTTGTTTTTGCTAATTCTTCCGCACGCCATTCACGTAG
TGGACGTAATTTTACATAATTAGTATCAATAGCTGCGATTGTTCCATTAGGTAAATTAGG
TTCAATTAACGCAATTCCTGAGCCGTAATTTGAGACAATATTTCCAAGTTGCAATCCAAA
AGTAAGTTTATCGCCAAATTGCACAATTTTTGTTGATTTTTCATCCAACTGATCAGTCAT
TAATTCTTGCATATCAGGTGCTACTAAACATAATTTTTCGCCCATGTATCCTTTTTGGAA
CATTGTTTTAAATAAGGCATCAATATCTTTTCTTGTTACTGCCCCCGCAGCTGCTGTTTC
GACTTTATTCGTTGAGCTAATCAAATTTAAAATTCCGTTCATCTGACGACCTTTAGAACC
AGATTCATCAGCCTTTACACCAACAATCAATTTACGATTTAAGTCAATTTTCATTTCTGT
AGCACGAAGAGCTACTTGGCTATTCAATTCATTTCCTACACCATCTACATTAATAGCATC
TAATGTGCCAGATACAGAAGTTGATTTTCTGAAAATTTCAGTATAGTTGTTAAACCATGT
ACGATCAGATTCCGCATCTGCGTATTCTCCGCCTTCTAATTGAGCAGATGAATCATCATT
ATTCATGCCGTATTCTCGCCATTTAATCTCAGTTGACTTGGCAGCTTCAACTTTGCCTGC
GCCTAACAAATAGCTTAAAAATGGTGTATTTGGAACTTGTAATGCATTAACTTCCTGTGA
AATATCTAAATACTCAAGATTATTTAATGAACTTTTTTTCATTTGTAGTTTCCTCCTAAT
CGATAAATGCTTGTAATTTTTGTCCTAATGCTGCCTCTGGATTTTCAAACGATTTTGTTT
GATTACCAGTTACCATGTTGGTTTGTTGCGATTTATTACCAAAAGCTTTAGTCATTTCTA
CATTTTTAATAGCTTCTGCATGCTTATCATTTATTGCTTCCAAAAGCTCTGTAAAACCTT
CTACAGCCTTCTTAGTAAATTCAGTATCTGAACTAACAAGATTATTTAACATAAATTGAG
AAATAGAATCTTTCAAATCTCCATCCCAATCTAAGCCAGCAATTTTTTCTGCAACAAAAG
CCTTATTATCACTAGTCACACGTAATGCCTTTTCAGCTTCAAATTCAGCCTGTAATTCTT
CTAATTTAATTTGTTCAGGAGTTTTATTTTTCTTAGATTCTTCATACTCCTTAATTGTTG
TTTCCTTAATTTTTTCAAGATTATTTTGTTTCCAAGCTTCTAATTGTTTATCTGCAGCTG
ATTGTGACTGTGATTGTACAAATTTTTGTGCTTCTTCATTTGATTCTACAAATGCCTTAA
AATCATCGAAAGTGAAGTCTGTAGCACCTTCTCCTTCAGCAAACATTTGTAAATCCATTG
GTAATAGGTTTGGTTTCATTTTTTTCTCCTTTCGCCCCACGATTCGACTAATCGCCCCGC
ATTGCTTTAGATTTATTTATTGCGCCCCACCATTCAATTAAGCCCAGCATTGCGCTAGTT
TAACGTCATTTCGGACAAAATAAAAAGCCTAACTTTCGTCAGACTTTAATTGCTTTTCTT
CTCTTAGTAAATGCTCTTCATAATCTGCATCTAAGTAATCATAGGGATCCATCTAATCAC
TTCCAATTCTTATGGACCAGTTCAGCACCTAACATTTGATAATCAGTGACAGCATCTTTT
ACATTTTGCAGAGTCCTAGACACAATCGAAATAGTTAATTTACTTTTTCTACCTGGTATA
GAATACAAAATATCGACATGGCAATAATTACCACTCCAAACTGATTCAAGCCCATCTTTA
ACGATATTACCGTTGCCGTCTCTTAAAGTGTGCTTGGTCAAATATCTTTCGTTTTCTTGT
TCAAAAACTTTTTTATAGGCTTTTTCTGTACCATTGGTAACTTCTAGATTCAACACTGCT
TCAAATAATCCTTTCATAACCTCACCTCCAAATTTAAGCATAAAAATAGCACTCAAAGTT
ATCCTTTAAGTGCTTAGTATCTTATTTTTTAGAGTTAGCAATTATTGTTTCCTTAAGAAC
TCTCTTATCCTCGTTAGTTATTCCATTGAAATAAAATTCAGAAACATTATCGAAATGAAC
ATACCCTAAATTGTCTTCTTCTAGTCGATTGAACATATATTCAAAATTTTCTAAAGTTTG
TTCAGAATAGTCACCGTTTAGACTACCAAAAGAAAATTCCAAATGTTGCATTAGTATCTT
CATTTCTTCACCCCTAACATTGTCCTATTTAAAATGTTATATATAGCACCTTTTTGAATA
CCATCATACCCACTTATAAGCGCATATATATCTTTCTGAGTATCCATTAAAAAGTTTTTC
GATAATAAAAAAGCATAATATTTTGCATCTTCTCCAAAATTATCTGCTATTTTTCTAAAA
GCTTCTCTTTCTTTCAAAAAGATAGAATCATCAAGTAAATTTATTTTTTCAAGCAAGTAT
GCCGTTATCAATTGGCCGTTATTGCCATTATTTGCATATTCTTGTGCTTTAAATTTGGCA
CTAGTAAAATAACTCCCTCGTCCATTTGCAGAAGACCTAGCTCCTGAAATATCGAAATGG
CTTCTTAAAAATCTATCAATTTGATCTTGCGATGTGTCATCACCATACTTAAAATCTACA
ATACCTCTATAGACTGGTATTAAATCGTCTACATCGGTTACCTTTTGAGGCAAACCGTCA
AATCCGTTATTTTTCAATAAATATCTGATAAATTTTGATTTTTCATCGGTATAGGGATTA
TTTTTATCTGCAAATTTTTTATCTTCAAACAACTTTATCACGTCAATACCTGTTTCATTT
TTATAATTACTAATGACATCTTTCGTTCTATTAATTATATCATTAATTCTTTCTGTGTCG
CCAATATTTTCTTCTGTTAGTTTAGAAAGACTAAATCTATTGGCTATTGTAGTTGATTTC
GGATGATTTAATTTAATGCCCCACTGCTTACTTGCAAATTCATCTAATAAATCACCAAAC
ATCTCTTCATACAATTTATCTATGTCATCACTAATTTCAGGAACCATTGGTATTTCAGTA
CAACGGCAACGTCCATGATACGGTGGGTGCCAATCATCTTTAATCTCTTTTCCATGACGT
CTACCACAAATAGAACAAACACGTTCATCTTCTGCCGACCAGCTTTGTGTTTGCTTAATA
CCTACATCCTTTAGCGATTTTCTTACACCTTCTACCGCAAAATGTGAATATTCTGTTCTG
ACAAGATTTTCAATCGATCGATTAAACTTTCCTTGTTCCAATTTAAACATGCCGCTAACA
ACACCATCGTTTTTCATCGTTCTAAGAGCTTCTAAAACACCTTCGCCACTTGCTAAAGAA
TTAATAATAGAATTACTTAGACGTTGCTCTAAACTTGAAATATTGCCCCACAAGCGAGAT
GAAAAAGTTTTGCCGCTCCATGGATAATTCAGAATGTTTTCCAGCTCTTTTTTTGATAAA
CCAGGTGCTGAACCGCCTAATAATTGCATCAACGTATTAGAATTAGAATTGTAGATTCGT
TTTGTAATGTTCTCTAAGTCGTTATTAAATTTACCGTTAACATCACTGGATATTGCTTCA
CCTGCAAGAGTAGAAAAGATGTCTGCTCGTAACTGTAACAAGCGATTAACTTTCGCATAG
TCAAAGGATGGAAAATATTCATCAATAAACTGCTTATAAGCTTCGTCAGACTCCATCAAC
TTTTCATAGTTCTTCTCAATATACTTACGGTACTTCTCTTGGTCTCGTTTGCTAAAGTCT
TCTAGCATTTCACTTTGAGTGATATCGTGTAAATCAGCTTGTGACAACAGCTGTCTTTGA
ATTTTAACTAAAGCACGTTCGAAAACAGATTCTAGCTCATTAAGAGTTTTCTTTTCCAGT
TTCAAACGTGCTTTATCTTCTAATCCACGACGTTTTTCCCAATAACGTTCACTAGCCGTT
GTTTTCTTCTTCGTCATTACCTGCACCACCTAGTTCATCATATTCACCGCTAGGATAATC
TTGACCTTGTTCTAAATTCATCAAGTCCATTTCATAATCTGGGTCTTTAACAAATGGAAT
CTGATTAATAATTGTTCGTTTGGATACAAACGGTGAAAGTTTAGGCAATGCATCAGCAAG
ATAACCGATGTCTGTTGGCAAGCTACGACTGAATGTGAATACAATTTTTGACACATCAAC
ATCTAATTTATCCCTAAATTTAATAAAGGCAGACATCGTCTCAGCTGCCTCTTTCAATCC
TTCTTTAAAATACTGTTCTTTAGTATTTGTTTTAGCTTCTAGTGCAATAATTTGCCATTT
GCGAGCTTCGCCAGAGCTATTAGACTTAAATACTTCATCATTGAAATCAATTGACTTAGT
TACCGTGTAATAAAGCTTTTTCAGCTTATCAAGATGATACTCGTTGAAATCTTTATTAAT
GTCTTTCGTTACATACCCAACCTTAGCTTGTGGATCAGGCAAATTAATAATACCTAATTG
TTCCATCATTCTTTGTGCTTCTTTTTCATCTAATCGTGAGCCACTAATGGCCATATAAGC
AAGTTTAAACTGTTCAACTTCGTTTTGTTGGTCTGATAAGCTTCTATCAAATGCATCAGA
AAGTTCTTCCGCCACTTCAAAATCGCAATAACGATTCGTGTTATTTTTAAATTCTGATAG
GTAAAACGTTTCTAGCGGATTTTCTACTTCCTCAATCAATTTAAATGTTCCAGATGCACT
GACTAAATTAGATTCAACATATCTGCTATATATACATATTCTTTTTTTAGTAATGACTTT
CATTTCTTCGAAAAATTTTTTTTGATGTGTGTCGTATTTTTCACGAATAAAGATATCTGC
ATTTTCGTATTTTTCAGCTTTCCATGGTTCGATATTGCTCGCCCATAATTGCCAACCTTC
CACGGTTTCAACAGGTTCTAACAAACGAAAAGCAACACCACAAGCTCCTTGAAACCGAGC
TGTATCAGAATCAAGCATGGCAAACCGCATATCGTTTACTAACTCTGTTAATCTGTCGAA
TTCTTCAGGAGTTTTTGTCTCATTTCTGACATTCCCTGAAAACAAGTCTTTTACCTTTGA
ACCCATTTTTTGCAATATAGATTTGCGTTGTTCGGTAATATCATAATCCCACTTAATTGG
AATGCCTGTGAAATGGTCAGCTGCTTGGTCGATAATAGTATTGTATAAACCAGCATGAAG
TTTATTATTCACTTTTATAATCTCTGTGTTTGGTTTAGGTCTTCTATCGATCTCATTTTG
TTCGCTTGTATAGGCTTTGTACTTACGCTCTCTATCATCAAAAAATGGCTTCATTTCAGT
AATAAAATCATTAGGATCGAAAACTTCTTCATTAATTTGTGTAGAATATTTTGTTCGCAC
TCTTTTATACCGCTTCAAACTTAAATTGTTTTGAAACATTTTCCCACCTCCTAATATTGG
ATAAACCTCACATTATTTTTATCCATATCTTCACTGAAAGCATATCTTGTCGCATCAATT
GTATGGTTGTCTTTATCTTCTAACCTAGGTTTAGGATTACCGTCTTTATCAGTTTGATAA
TCAATATTCTCAAATTCTTTAGCAATGTTAGGAGTTCTTAATGGATCAATACAAATAAAA
TCCAAATCGCCTAACCATTCTTCTCCATACTCAACAGAATCAGGACCTTTTTTTACTCCG
AAAACTCGTGGCATACCATGTTCACTGTTTAGCTCTGCTATTGATTTAGGCTCTGCTGAA
TCAGCTGCAATTCTATCTGATATATATCCTTTAGACTTAGCTTTATTAGCAAATTCCCTA
TTACTAATTTTCACACCATAAATTTCATCAATAGCATAGATGCCATTTTTCTTTTTGTCA
TAATGCCATCTAACAAATGCTAATGGATCAGTAGCATAACCGAAGTCAAGACCATTTCTG
ATATTGTCAAAGTTAGCAGCCATTTCATCAGTAATACATCCTTTTATTACTCGTAGATTA
TCAAAAGGAACAACTCCTGAACCAATAGCTTTGCCGTCATACTCCCACTCAGCACGTTTC
GGATTTTTAGCCCTCGTAGCATTAACTTCTTCAATAAATGCTTGAGCTATGAATGGATTA
TCCTTATATGTTGAATGATGAACGAAAGTATTCTCGGGTTGGAAGCTAGATTCATATTTC
TTATTAACCCATGATTGTCGTCGCTTAGGAGGATTGTATGAATAAAAGAATTTATAAAAA
AGACCATCTGCTAATTCACCACGTAGTAATGAGTTAGTTATGGTTTTTACATCATCTTCT
GTTTTAAACTCGGCTAATTCCTCAATCCAAGCTATAGCAAATGGAAATCTTGAATCCTTT
AATGACTTAATTCTTTCTGGATTCTGTGCGCCACGAAAAACAATATAATTACCTCTAGGC
TTATAGGTGATTTTCATAGGACTTTTATTTACTTTAAAATACTTAGACACACCTTGTTCT
TCAATTGCCCACTTAATCTGTTCAAAAATAGATAGCTCAATCGTATTATCGACATATCTA
ATGGCCACAGCATTTACAGGATATCTCATAATCAATTGAACGATTATGTGTGCTATGCCA
GATGATTTACCTGATCCACGACCACCTTTTTCAACAACATGCAATATATTTGAGTTTAAT
GCTATCCTCCAAGTAGTATGAAATGCTTTAGGAAGAAATTCAGATAATTTTTTACTCATA
TTCATCACCTGATATATCATCGATGAAAACTGGCATATCCATGTCTCCATTTGTAGCATC
TAAACTAGCTTTAACTTTTTCAGTTTGAACCTTCAATAGTTGTAATTTGGCATCATTTGC
TAGCAAAGCATTCTGTTGCTTAATAGCCTTTGTTAACTGATTGCTAATTCTTGTCAATGC
TTCCTCAATAGCCAAAATGTCATCTAGTTTTCTAAACGTTTTACGAGTGACTTGTACATC
TTTTAAAACTTCTCTCTTAACAGTAACCATTTTCCCATCAATTACCGATGGCTCTTTAAC
TTTCCGAAGCTGCTGCAAACGTTCAACTTCTTCATCATTTAAGCCAGCCTCTGCATCTTT
TATGCGTTTAAGCATTCTATATTGGCGAATTTTCAGGATTCTTATTTCTTCATCCAAAAT
AAAAAAAGGATCATCATTCAGTTTAGAATAGATGTCCTTTTCTTCGTCAGATAGTAAGTC
AGCAAATATTGTCTCATATTCACCTGTTTTTACCGCATTCTTATTTCTTTTTGGTGGCGA
GGCACTTTTATTCCCTTTGTTACCTACGGCATTTTTGTTTCCAGGCGGCGCTCCACCTTT
ATTAGTAACGTTACTTTTTGAATTGGTAACATTACCTTTTAATTCATCAGCCCATTTATC
TATCGATTTCCATTTTCTTATTTGGGAATCTGAAACATTTAATTCATTAGCTAATTCTTT
AAGAACCTTTTTACCGTTTGACTTTAACCAAGTTTCTTTAGCCTGGTCACGACGTGGATC
TCTTTTTCTAGCCATCCATTAACACCACCTCGCTTTCATATAAATGGTTGAGTTTTGTTT
TCTAAATAATTAATTTTTCTAATTCTTTTTTTTTTTTATCTAGGATACTACAAGTTATGC
TACTGATTTGTTTTTCATCCAACGTAGTTGGTTTTAATTTTGTAGTACCATCTTCTAACA
TTTCAAAATGTTTTAATCCGTTATTACCATGGGATTCCATACATAAGTATCTATATATAC
CATCATACCAATCCGACTTATCTAAACGCTCAAATAGCTTATATATTCCTTTTGTTTCTT
CGTCATCATTGTACCATGGTACTAATCTATGCCCATAGAGTGAATCAAGTTCTTCTAAAT
ATTCTATAATTTTAGGCTCATTTTGTTCATATAAAACAATTTGTTCATTAAAGCTTTGAT
CTTGTTCAGACATTTGTTGTAATTTTTTATTCTTTTTTTGCGCCTCATATTGTTTTTTTA
TATCTCTATACATGTTCAATTGATACGCTTTGCTTCTTTTAAAAGAATCTTGTTCGAGTA
TATACATTAAATAAATATAATTTTCCACCATTGTTCTGGATAAAGCTAAAATACCAGCAT
AACAAGCACTTTCTAATAAAGCATTTATTGACAGTTTTAAATCTAGAATCTCGAAACCTA
TTTCACTTGCGACCATATAGATCAGGGGCTCATTTGAGTCCGGTATTTTTTTAAAAATAA
TACTCAACGTCTCTTCATAGTTTTTGATTACTTTGTCATCAGCACTCTTTGAATTATTTT
CCAAACTATTATACCTCCATCTGTCTTTTGAATTAATTATCTACTAATTACTAATTTCTT
TCAACACGAGGAATAAAATAAAAGGCTACACTTTTATTGTGCGGCCTTTAGACACGTACT
GAATCAGTTGAGCGGTTCGGCTGTGGATATTCATGTGTTAACGATACATACCAATAGCTT
TTCATGTTCTCTCTCCTAATTGTTTTTATGTATATTTGTTTATTGTAAGACAAACGCTTC
AATTCCTGTTATACTCACTGCAAGACAGCAACTCCTTTTTGCTTCATGTAACACTTCCAG
TTATTTCAAAACATAATCTGCTGTCTGGCCACTAGATATCTTATCTGGTGGTTTTTCATG
CGAAAACAATCCAAATATCCGACAAAACTTGACAGCTATGTTACACTTGTTTTAGGTAGC
ACTCTTTCATAATAGCTAAAGTTCATAAACTACAAGTGACACGAGATTTTCACTAACGCT
ACCTAGCCACTAGATCCCATAGTCTAGTGGTTTTTTTATGTACGAAAAAAAGACCATTCA
ACGAGTGATCTATTTAAATCTATTATTTATTTTCTTGTAAATTAATATGAGTTCTAAAAT
AGAACACATCAGTAGAATTAATTCACATAGTATCACTTCATTCCAAGTCAATTGTACAAA
ACCTGCTATCTTTAATAATATAAAAGCAAAAGCTATTACAAGTAGCATTTCGACTCCCCT
CTAGATAGTCACCCCTAGCTTCTTTAATTCTTTTCGAACATTTTTTTCAGCTTGTTCAAA
AAGTGGTTTATTCTTATGACTATCTATATCATTTATTTTAATTAATAGAATTTCTATAGG
ATCAATACTGTATCCTGTAAAGTCTTTTTTTAATGAACTTATTAGATACGCAATGTAAAA
CATTAACATATAGTTTTGTATATTTTCCTTTGTACTATCTTGATCTCCAAATGAAACTTT
TACTGTATTCTTCAATTCTCCCCGTCTATAAACATGCTGCATCATAGAAGAAAGGATAGT
GACTGTGCCATTCGAACCGTACATCAAAACCTTTTGTTGCATTTTTACGAACTCTTTTTT
ACCAGATGCCGTTCCAATCTGATTTATCTTATTATCCATATCAACCATCAAGCTAGTCCA
ATAGTTAAAAGCTTCATCTATATCTGAACCCTTGATTTGACGAAAGAAAGCCTCTTTTTG
AATTTCTCTTTCGTTTTTTCCTCGCGATTCTTCAACTGCTAGTTCCCTAAACAAATTTGG
TAAATCTTTTACAAAATAACCAATAATTGCAATACCACCAAAAATCAATAACAACAATAG
ACTATTTAAACTCATTAAATTTTCACTCCACTTATTTTCATATTTTTTACTTACTACATA
ATACTATAAGCTAATATAAAAAGAATGTAAAAAGTGAAATTTGATTAGCTATGAATTTTT
AAGAAAAAAAGACCACACTCAGAAGTGCAGTCTCAGATAGGAGGGAAAATCTTAACCGTC
ATCTGATCGTAAAGGTAGTTACATTTGACTTATTGACGATTTTTTTATTTAAGTAGCATA
GCTACTTACTGGAATAACGAGACTCGAACTCATGACCCTACGATTAACAGTCGTACGCTC
TACCAACTGAGCTATATTCCATTAAAGTGTCCCTTGCAAACTTGTAGAAAAAAGAGGAGG
TTATTCACCTCACTTCATTTTATTGAGAACGTAAGTCTGCAAGTGACCATCGAAAGACAA
AGTGAACGGTGACTAAACGAGAAAGTGTTGTGTAATGTGTCTATTTCTTTGACTTTCGAT
ATTACTATATTAGCACTCAAATTCGTATAAAAACCGCCAACTTTCCGCCAAAAAACCGCC
AAAAATTATTTATATGCAATTATTTTGCCATTTCGGTAAGCTTCCGCGAATTCAATCAAA
GCTTCTGATTTCATGCGTTGAATACTTCTTTCAGAATATCCAACTTCTCTAGCAATCTTG
TAATTAGAGTAATGATCCTGCACACAAAAACTGTAGTGCAGAATTTGTCTACTAGTCAAA
CTCAAAGCCATAAGTGCAGATAAAATTGCATCTCTTTCTGCTTCTGCATCAGCTAATTGT
ACCAGTGCATCTTCTGTTTTGTTTCCGTGGCTTTGGCTTTTAGGCATTTCTGTAATAATT
GGTGATTTTAAATCTATCAAAGAGCGACCAGCTATTCGCTCTAAACGTCTAAAACTCTTT
AACACATTTCTAGCATTCGCTTTTGTTTGTCGAAAATCTACTTCTTTTAACAATAGAATC
AAGTGAAATCGCTCCTTTTATGGTATAATAATTTATAATAAACATATCATCATTTAAGAG
TTGCTTAGCGGAAACTAAGTAGCTTTTTTTATTTATCCAAACATATATAAGAAATGCTTA
TTCTTTGCTCATCAGCGACTCTATATGATATAAATTATACTAAGAATACTATTCCAATAG
CTATTCACTTCTCAGCCAGTCGGCGGAAACCGACTGGCTATTTATTTATCAAAATATTCA
TCACTCATACATGTTTATAGTCAACAAATTATTGGTTGACTATAAAGAAAACAATAATAA
TTCTACAATATTTTACAATCTTCCATTCGTCATCTTTCACATCATCTTTATTCATTTGAT
ATTTTCCATCTAATAAATATTTTTGGCATAGAAGGTATTTTCAAATCTATTTTTCAATGG
TATAATCACTTTAACTTTCTTGGGGATTTTATTTATGAAATAAATTTCCTCCTTTTCTAC
ATTAACTTCTGGTAAACAGTTAATAGTAGTACACGTCTCTACAAGAGATTTATTGTCGAT
TTTTAATCGGCTATTTAATAGCACTTTATTTGGGGAAAGTGCTAACTCACACCTAAAGAA
CAACTGGCGGAAAACAGTTGTTTCTACCACATAAGTCAGCTAGTGGTCAGCTGGCTTTTT
TTGTTGCCTTAAATTTCATAGTAATGTATTATTAATTGTCTCTATCTGAGATGAAAATGT
ATCTATAACTAGCTAGCGGAAACTAGTTAGTTTTTTTATACTATTTTTGTTGGTTTTAAA
ACTACTTAGCCTTTTTATATAAATGTGAACGTCGAATAATTGAATATTAAATTCTTTAAA
TTTAATCATCTTCTTTACTCGCTTTCTAACCGAATAATTCTCTTTGATCTGTTTACCCGT
TTTACCCACTACACTTGTTCCTCCAAACTTGTAATTTCTAGTTCTGTTCGTGGTCGCATA
CTGTACAACTTTTGGCAAACCATCACAGCAATTTGACCATCGTTTTTATATAAAATACCT
TCGGCAGCATCAGTGACTGCTTTGAAATAATTATCTAAGTCACTTTTCTTATCGCAATAT
TTCCGCTCTAATTTCACTTCTAAGCGTTTCTTTTTAGAACTTAATAGAGATATGTGCAGG
AACGTAAAACGTCACATGCGCAAAAATAGCCCCTTTTTCAATCAATTCTGGTTTTGCCTT
TCGTAGATACGCTTTTACCTTTTGTTTATAGGCTCTCATAGCGCTATCTTCGTAGGTTTG
AACATAATTCCCACGTCTAGCAAATCTTGGGCGACTTTGTGGTTTTGGTTCAATCGGTAG
AATAATTCGCATCTCTTCCACCTCGAGCCTTACAAATCGGCTTCTTTGACGAATACTCCG
TTTACCATTTTCCCTTGGCGGTTTTTGATTTCGCAATATGCTTGATTTAAGCATTCGTAT
AAGTCCATGTTATTTTGCATAGCGAGAATAATTAACGTCACAACCACATCACCAATGCCA
TCTCTTAGGTCGTTTTCGTTGTTTCTTGCCAATGCAGCCCCAACTTCTCCGACTTCCTCA
ATCACTTTTAGCATTTGCTTTTCAGGCTCTGCTTTATCTAAATGCTTTTCTTTCGCCCAT
TCTTCCACTAATTTAACTAATTCATTCATCTAAAATTCCTCCCCGAAATCTAATTCACGT
TTTAGCTTGCTGTGAATCGATTCTAGCTCTTTTTTGTATTCTTTGACTGTTTGTATTGTT
TTACCACTAGAAAGCACGTAATCGCGTTCTATTGCGACGAGAGCCTTACTTAAATTGCCA
TAATAACCAATCAAAGCGAGTGATTCTTTTTGTGTACCGTCTTTATCAGTCAAAATGGTT
AACTCTCCGTGTTCATTTCGTCTCGCTTTATTTACGATTACTTGCCTATCATCACTAGTA
ATTCGATAATCAAGTACTCTCATTTCAATCATGATTTACTCTCCTCCCAACAATTCTTGC
ATTTGTCTTTCAAATTCAGCTTGCTCTTCTGGTGATAGCTTTTCTTCTTCACCGTTCGCT
TGATTCATCCATTCAGGCACCTTTTCTTGCCGAACAGGTTTATTTTGATATTGCTTATTT
TGTGTTTTTTTATCTGCTCGTTCTCTCTCGTTATTTAGATAATCAGCATATGTTTTTACA
CCATTTGCTCGCCAATTTTTCAAAATACCAGCAAAATAGCTATATCTTCGTTCATTATTT
CTAGCACAGATATTAACAGCCTCTTTCAATAACTCGAGGTCTCCGTCAAAATCAGCAAGA
TCATATTGTAAATCAGTGATATTAACAGGAGTAGCAGGACTTACATTCTGTGAATAATAG
CGGATTAACTCCGTTAGTTTTTCTTCACCTAACGGCTCTTCAAAGAATGCTTTCTCAACC
GACGTTTCAGGTGACGACGGATTGATGCTACTTTCTGTTTCTTTTTTGTTTACTTTACTT
TTATTTACTTTACTTTACTTTCCTTTACTTTACTTTGTGTATTAATGTCAGCATTAACTG
TTTCACTTTGAGAGTTACTGTTGACATTAACTATATATTTAGTTGGTTTTGGTGTTTTCC
GTCTTTTTGTCGCTTCGAAAAATGTCGCTTGGATATTCTCACTCGTAAGCACCTTGACCG
AGTCAAACAGTTCTTTATCAAAAAATCCCCATAAGACTAAGCGGTTCACTATTTGATTGA
GCATTTCCTTACTTACTCCAGGCAGGCGTTTTAAAAGAGTTGCTTGCGATAAATCATCCC
ACAAAATGAAATATCCTTTTTTGTATATCGCACAAAGCAGTTTGATTACCGCAAGTTCTC
CTTTAATACCAAATTCCCCAGCAATAGCTTCTATTTTTTCGTCTTCAAAAATTCCAACAT
CAAGAGGAAAATAATCCAAACCTTCTTTTGCAGGTCTTGCCATTACATCTCCTTCTTTAC
TCTAATGGTGGATTTTTAGTATCAAATAAATCTGTTTGATTCAATGAATCTGAATCAGCT
TCATTAATTACTTCTGCTGTTTTCATCGTAGTATTTTCTTCTACTTCCGTTTCGGAAATA
ATATTTCCATCTTCTTGCATTTGTTGAACTTTTTCATCTGAAGTTGTCGCTTCTTGCATT
TCGATGGACAAAATCCCCCATTTTGATAACATATTTCTTAATACTGTTTTACGAGCCATC
GCATTATAATCTGTAGCCCAGACACCGCTCAATTTTGTTTTTTCTTTGTCTTTGCTATTT
GCAATTCGATGAGCTTCAATTTCTTGTTTGGTCCAATAAACAGTTTTCTTGAATCCATTT
AATAGTTCAAAATATCCAACATATCCGATTACATCGTCTGATTGTCTACCATTTGGATCA
AATTCAAATTCTTCCGTTAACCTGTTCCAACTCAGTAACTCTCCTTCGTAGACTTCAATA
ACATTTAATGCTTTATATTTACCTGACCGTTGAGCCAATTGAATATACCCTTTATATCCT
AAAATAAATTGGGCTTTCCTCTCCCATTTGCCAGTCTGCTTATTTTTAGTATTAAATGGT
ACGAGATAGGCATAACCTAGATTTTTATCTAATCCTAAATTTAATGTAGCAGCTGTTAAA
GCCCCGCTTAAAATAGACATTGGCTCGCTTTCTGCCAAGTAGCTATCATTAGAAACTAAG
GTCATGACATTTGACATAAAAGCATTAGCATTTTCATGAAGAACTTCCTCAAATTTCCGC
TTCATAGTAGGAGTATTCATTAATCCTTTTAAACCTAATTGATTCGCAGGAACTTGTTTT
TGATTTTGTTGTGATAATTGATTTTTTAAGGTCTCGTTTGTTGCCATTATTACTTAATCT
CCTTTTCTATTAATCTTCGTGGCGTAGTAACCATATATATTTCTTCATCTTCTGCAATTT
GAGGATATTTTTCAGCAAACTTTTTACTGTTCAATCTTTTAGTAGGTATTTCCTTCCACT
CAACAATATGTTTTTTAGTAATACCAATGCTTGCATTTCTTTTTCCCAATTCGCTTTTTA
TTTCATTTTCAATTTTTCTAATAGCTACATCCAACTCTTTTTTGGTTTTCTTCATTTCAT
TTTTTTGGTCTAACAATTCATCAAACGAAGCAGGTAAAGTAGTTTGCGTTTCTTCTATGT
CGCTATACTTATCCTTTAAAAAGTCAGCTGTTGCCTTACTTCCGTCAATAATAGGTTCAA
CGCCTTTGATTACGTTATTTTCCCAAAAATCAACTAATTGCTCGGTCAGTACATCGATTA
ATTCCTGATCACGTTCTACCCGTTTCCAAATAAATTTCTGACCACCAATTAAAACTGCAA
TATAACAATAGTCTTTATTCAAAACATTCATATAATGCTGAACTTGGCAAAGATAACTCA
ATGGCACTTCGTCTCCTGCCCATTCTTTCGCTAAAAATTGATTTGCAGTTTTGCATTCTA
GAATGGCATTTTCTCTAACCACTTCTCTATCAATATTTGCTCTTAAAAAAGGATGGAGCG
AATGTTCGAAGACTTGATTTCTACGACGAACTTTTTTTCCTGTTCTTTCTTGGAACTCTT
TCACAACAACTTCTTCTAAAACATTTCCCCAATAGGCTGGCTCGCTTTCTGTATCTTTCA
GCTCAACTTGACCTGTTTTCTCTAGCCATAATTGATAAGCTGATTTATATTGATTCAAGC
CTAAAATTGTTGCAACGTCTGATCCTCCAATTCCTTTACGCCTATCCTCAAGCCATTCTT
GATGGCTCATGGATAAAGTAGATTGAATCATCTTTCGTCTTCCTCCTCATCGTATTCCCA
CGTTAGCTCTAACACTTCTTTTTCTTCAGGTGGCTCTTGTCTTGCCCCTAGCGAATCAAA
TTCAGGCATTACAATCCCTCCCAAAATAGTTTTATTTTTTCATCTTCCAATTCGATATAA
TCGACACCTTGCATTTGTAATTGATCTAAAAATGGTTTTGTAGCTCCTTTACTGCTTACC
ACACAACTTGTATTGCCATAAGATGCAGATGTCCGAACAGATTGAATAATGTTATTCTGT
GCGTTTGCTAGCATTAATTCGTAAATGTCGTTACCTAAACCTCTTACTTCAATCATTACA
ACTCACCTCGTAAAAAATCTTTTAACAATATATCTAGTTTTTCCTCATTATTTTGTTTAG
TTGAAGATGATTCTGCACCAATAAATGATTCTTTTATTTGTTTACATTGCGGACAATCAC
AATCATGAGCAAGTGCTTCCTCTTTAAATTTTTCAAATAATTCACTAAATGCAATTGCTT
GTTCAGGCAAAGAACCTGCAAGTAAAACACTGGATGCTTCCATCATTTCTGAATCAACAG
TTGACAAAACAATCGCAACTTTTCCTTTCCGACATTCTTTAACAAGTTCCATTAATAAAT
TTTGAATTTTATCGTTCATTTTGATATACTCTCCTTAGTTAATAAATTTTGAATTTTTTT
GTTCAATATTTGCCCTGTTCGTTTGCAGACGTTCGGGGCTCTTTTTGTACTATGCTTAAT
CTCTCTGGATAAACGTTTTTATCAGCTGAAACATACGGATATTCTTCAAACAACTTTCGC
ATGACTTCCGCTTGTGTTTCTCCAATCACATATGTTTCTCTACTAGCTTCGCCTATAGCT
ACATACATTTTTTATCGCCTCCTTTTTTAGAGTATTGATACTTTGCTTCATCCCAGTTAA
AAAACCAATGGATAAAGAAAGGTGCACTTAGTGTTGCTAGTATTGGCATTGAAAAGTGGC
TTTTCAGCAATACTCCTAGTACAATCATCAATAAAAATGCGCCTACTAATCGTGTTTCTC
GGATTGCTTTCATGTTGTTAACCTCCTATATTTTGATATAATTCAATTGAAAGTGAGGTG
CAAAAATGTTTTTTGTGATTAAACGAGCTTCTGATAAAAAATACTATTTTTTGATTAAAA
CTGAAGAAAATGAAATAATCGCATCAAGCAAAACTTACTACTACAAATCTTCTGTTTTAG
AAATCATTGAATCCATTAAGAATGATATGAATCCAAAAGCAATCATTGTTGATACTACTT
TTAACTGAGGATAAGTTAGGCTTATCCTTTTATTTTTATTTACTGATCTAGCTCACTTCT
TTAAACATATCTCCGTTTCCATTAGCCATATCAATTCTTGCTTGTAATTCCAAGTCAGGC
TTCCATTTAGGAATTAGAGTTAATGCTTCTTCATATCGAACTTTTGGAATATCTATATAA
GAGGCTACATCGAATAATGCTTTCAATTGTTTATAGCAATTACTAAATGCTGATTGCTTA
ATACTTGAATCCTTATAAGCCGATGTTTTTTTGCCACCTAATACTTTGATAACAGTTGAT
GAAACTAGGCCTTGTATCTTTCGTTGTTGGCTTCTATTAATTGTTGTTTCTGTTTCTAGC
TTATCTAAACGTTGATTTACAAGAGTCAATCCACGTTCATGTTTTAACGCAGCTTCTAAT
AACAATTCTGTGTTATTCATCGGTAAGTTTGATTGAGTTTTGAGCAGTTCCTCCATTTGG
TTGAAAGCTTCAATGTATTTCAGTTTAAACTTAAGAGCTTTTTGACCAGTGAATCCCATT
GCTAGCAGTGTGAATCCGTCACGGTTCATAATGATTTGTCTATATTTTTGTTTGTTTTGT
GGATGAATATAACTATCTTCGTAAAATAGGTCTGCGTAATTTTCCGCAACCCCCTCTTTT
AGATCATCAATCGCTGCTAAAACATCACGATGATTTTTATTAAACGTTTCAGCAACTTGT
AAACTAGTTGTTACTGCTTGTTGGTTTTTCATAATTACTAAGTTGTCCATTTTTTCCTCC
TTAAATTGTTTCTGTATTGCTCTTTCCTTTAATCCCAATGATTCATGATGTCATTACAAA
TTTTTATAGCTTCTTTAGCAGGCCAATATCTTTTTCCCTTGCTAGTACCAGGCTTTCTTT
TTTCGATTATTTGCATACGTTTGTCTTTTACAAAATTTTGTTCAACTTCAGGAACAGACA
TTGAATATCTAGACGATAATTGTTTGATGTCTAAATACTCAGCACGTTCATTTAATCCTT
GACTAGCTTCATTTATGACTTGTTCAAACATTTTTCTCAGGATTTTTTCAATAATGTTGT
ATAGAAAGTTTTTTGAAGATGTATCTAAGAAATTTTCCATTTTCATTCCTCCTATCTGAT
TTTGTAAAAGTCGATAATTGCCAAAAGTGTTTCGTGTGCTTTTTTACTTTTATTTTTTCC
GTTCAGATAATCGATCAAATCTTGTCTTGGAATATCAAAATAGGTAGCAACACTAACCAA
CGAAATTCCCTTACTTTCAAAGTAATCACGAATTTTTTGACGACTTACTGATGTGTCTGG
CATTTTTGATGCTCCTTTCTTTAGTATTAAATAAGTTAATTTGATAGAAATAAAAAAATA
TTGTTGACATTTTTACGCTATAGAGTAAAATGGATACATAAAGAAATAAACCTATAACAA
AGCCTTTCATATGCACTTGGTCGCCAAACTCAATGCTAATAAGGTGTGTTTTAGTTTGTT
TCTTTTCTATCAAATTAACTTACGAATCAATAATAACTCTATAGAGTAATTTTGTAAAAA
CTTTTTTACTCTTTTTAGTAAATTATTTTTTCGTGTTGGAAAGGAATACTGATATGATAA
CATTTGAAAGGATAAAAAATTTAGCAAAACAAAAAGACAAAAGCCTTCAACAAGTTGCTA
GAGAGTTAAAATACGGTGAAAATTATTTTTATAGTTTAAATGCAGGAAAACAACCAACCG
CAGAAAAACTACAAGAAATTGCCAATTATTTTAATGTTTCTGTAGATTATTTGCTTGGAC
GAACTGATAATCCAAATTCTGATAACTTAGAAGAAGATGAAATTGCAACTTTCTTCCGTG
TAAATACAGAAGATTTAACCGAATCCGAAAAAGATCAGCTCAGAGAAGAGTTAAAAGAGT
ACTTAGAATTCATGAAATCAAGACTTAAAAACAAATGATTGGATGACCCCTATGTATTTA
GACTACGATACTTATTTTGAATATCATGACCAGACATATATTATTATTGAAAAAGTTGCT
AATTACTATGGAATTGAATTAAAAGAGTTAAGATGGAAACACTACAAAGATTATATGATT
GACGTAGAAAATGTTGACATAATTCCCTATAGTTTCGGTGATGTTTCAAGAAAAATATTT
TCAGGAAATATAATAAGATTTCACGATAAATGCGGAATTTCCTATAATTCAACAATGGTT
AAAGGAAGGCAAAATTTCTCAATACTTCATGAATCTGCACATTATTTTTTTGATATGAAT
AAGGAATGCAAGTCTCAAAGTTTTTCAGATTTAATTACTGGAAAAGGATACACTAGCGAA
GATGAACCAAAAGAAATAAGAGCTAATATATTTGCATCCCTTGCTTTAATAAACAATGAA
GCATTGAAAGAATGTTTACAAAAACAAATGTCTTTCCGTCAAATTTGCGAAGAATTTGAA
ATGAGTGCTGCAGCACTATACGTAAGGTTATATGATTTTTTAACAAAAATATTCTTATTA
AATCCATGCTTAGCTAGATCAGCTATTAATCAATATAGATATAACTATGATTCAACAAAA
TTAATTAGTTATGTGAAGATGGTTTTATAGATTTTTAGCAATGGTAAAATTAAAACAAAA
AAAGTCCGTGCTGGGCACACGGACTTAAACCTCATTTTGAGATTTACTGACAAGTATATT
ATAACAGAAATGAGGATTAATTTAAAAATGAAAAAAATTGTTACTTTAAGTTTATCATTA
TTACTGCTGACTGCTTGTTCTAACGAAACTAAACAGGTTTCAAAGCAAAACTCAAGCTCT
ACCACAATTACATCCGAAAAGAAAGATATTTCTGATTCTAAAAAAATTAATAGCTCAAGT
AGTGAGTCATCAACTATACATTATTCAAGTACACAAACAGATGAAACAACTCAAATGGAA
TTAGGTGGGTCTACCTATTCCCAAATTTTAGAGACTTATACTCAAAAGTTGACTACAACT
ACACCTATATTGATTGAAGAACTGCGAAATGAAGGAGAACCTATAAAAGGCAATGTTTCA
GCATTAGCTGAGGTTTTAAACTCTAAAATAGGAAAATTAGCAGATATTTCAAATGCTGGA
ATTTCGGAAATGGCAAGCATACAACTTTCTAATAAAGACGACTATTCATTATATGAATCA
TGGGCAAATAAACTAACAGATGTTTATACTGCTGAAGCAAATAAGTTAACAGACTTGTAT
ACCGAATTAGCTGCTGTTAACACGGAAATTTCTACATCACAACAACCATTGCCATCTACT
CAATCATCTTCAGCAATTGAACAACCTCAAAGCTCTGAAGTTGAACAACCCGTATATGAC
AAAGTACGAAGCGGCGAAGGAGCTCGACAAGTAGCTGAGAGGAATGGATTAACCTTAGAA
CAACTATTTGCACTAAATCCAGGCATTGACACCTCTGTTTTTTATCCTGGTCAACCACTA
AGAATTAAATAAAGGAGAGAACTTTTATGAAAAAGATTAAATATTTTATTTATACACTAC
TATTGCTTATTGTATTTACTGCATGCGGAACTAAAGAAGTTAAGCCTGATTATACTAGTA
AAGAAGCTGAAACAGCACTAAATAACGGCGAAGATTTAACAGGTAAAACTGTGCAATTTA
CAGTTGATAAATATGTTCCTGATGGCTCATTAGGATATACAATTCAAACTGGAGATCATT
TAAACTTTGTTTCAAGCAAAAATCCAGATGTAAGAACAGGGGATAAAGTAATTGCAAAAA
TAAAGAAAGTTGAAAACCTTATGGGGTCTTGGATAATTACTTTCGATAAAAAATAATTCT
CCCCTCTCTGGTGAGTTCTAGCATGTTCGATTCATGTTAGGGGCTTTAAATGAATATTGG
AGGTGAAACTATGGCGAAACTAAATTGGTCCAAAAAATACAAATATGTTTTTTCGTACTC
AAACAAAAAAGGAACTTTTTGGGGATATCGCTATCCTTATTACAACTCTCTAAAACACCG
AAAAGAAGCTAGCAAACGTGGATTTGAAAGTGAAAGAGCGGCGAATAAAGCATTGCTAAA
AATCCAATATGATTTAGAAACACAAAATACTTCCTTCATCGAAAATAAACAACTCACCAT
AGATGAATGGATCAAAGTCTGGATACCTTACGCCCAAGACAATTGGAGTGTTTCAACAAA
ACAAAATATTGAATCTGCTATCAAATTTCACATATCACCATTAATTGGAAATCAGAAACT
ATCTTCTTTAAATAAGATTACCTATAAGCGAGAATTTATTGACAAATTAAGACAAGAAAA
CAAATATACAGAATCCACGATTCAAACGTGGCATAAAATTGTAATGAGGATGATTAACGC
TGCGGTACACAATCAAATCATCCCTAGCAACACGCTAACAGGCTTTAAATTTGATTTAAG
TAATAATGTTCGTTCATTCTCTAAAAAGGAATTACAGCGATTTATAGCGGTTTTAGAAAA
CGAAGATATTCAAACGCAAGTTATATTTTTGACTCTGCTAAAATCTGGAATGAGAAAAGG
TGAATTGATGGGGCTGCGTTGGAGTGATATTGATTTAAACGAAAAATATTTCGATATCAA
TTCTACACGTGGCGATTATGGTGAAAATAAGCCGAAAACAAAAACTAGTATTCGTAAAGT
TTATTTTGACAACTCATTACTCACTTTAATAAAAAAATACAAAAATCATGAGAAAGAACG
GCTTTTTAGAGAAGGGATAATTTTAAGCGATAAGGACTATTTTATTTTAAGTTCTCGAAA
TTTACCTATCAAACAATCAAGAATTACGTATATGTTTCGCCTGTTATGTGAAAAAGCAGA
AGTTCAAAACATAACCGTACACGGCCTAAGACATACCCATGCAACGTTTTTAATTGAAGC
AGGAGCAAACATTAAGTACGTTTCAACTCGGTTAGGACACAAGAATATTAATATAACTTT
GGATGTTTATAGCGATGTGCTAAAAGAAGAAGAAAAAGAAACAGCTGATATGATGGATAA
ACTTATTGAGAACTTGTGATTTGTGGTAAATCTGTGGCAAAAACACTCAAAACCATTGAT
ATATAAACGCTCTACCACTCCCCATCTGAAATTGTAAAATAAGTTGCTGTTTCTTTTCAG
TCCAAGTAAAAATATATTTCACTAAACGGCCATTGTTCCCTGACGAATGAAGAAAACTGA
GTTTGCTTGGGCCACTCACTGTCATTTTTTCAGGTACAGCTAGCGAAGTCCTTCGAGCTG
ATTGGTTCAATTTATCAGGAAATGAAAAGCTTTGTTGTTCTTCAAAAAACCAAACTTCTT
GTGTTTCCTCTAAAACAATTGCTTGCTGTTGCGCAAAACGAAGTTGTTTTTCTACCGTAG
CAAGAAACTGTTCAATTTTTAATGTTTCTTGCCAGCGGTGAATAGCGAGTGTTGGGAGCA
TAGTCATAAAGCAAACAATCGTCAAACTAGCAAGTGTTTCCATTAATGTGAATCCTGCTG
ACTTGTTCATTGCTTTTCTGCTGTATATTTATCTAACTGCTCTTTAGTAATGTAGCCTTC
TTTGACTAATTCATTTAAAGAAGGCGTCCTATTTTTTTCTAGTGTGTAGAGCTCGATTTG
TGATTCTACAATTTTTACGATTGCTTCATTGCCTTTTTTATCAACTGTTTCTTTATGTTT
CGCTAAGTTAGGAACAAAAAGTAAAATCAATACGGAAATGATCAATAAGACAATCAACAT
TTCTAATAATGTAAACCCTGCGTATTTTTGTTTCTTTTTCATTATAAAACTCCTTCCATA
TTGCCATAAATAGGCAGCAACATTGCCCCATAGACACCGATAATTAAACAAGCAATTATG
ATAAAAATAAATGGTTGAACAAGGGTAATGACTCGTTCAATTTTTTTGAAAAAAACTTGG
AAACAGACATTACTATAAACCATCAACTCCTTGCCTAATTTTCCTTTTACTTCCCCTTGT
TGAATCATTAAACCCAATGCTTTTGTAAAAAAAGGATAAGCAGCTAATTGTCTATGTAAG
GTTTCACCAACTAGCAGTCCTTCACTAATTGCTCCAGCTAATTCTTTCATTAAGGGGTAA
TTGGTTGTATGGCGCATCAAATCGATGACCTCTTTCATTTCTAATCCTTGTGCAAGCAAC
TTCCCCCATTCTAGTGCAAAAAAAGCACTGACGTATTCCCGATAAAGGCCACGGATAATT
GGCAATTTCAGATAAATGAACGCTCGCTGAATAGCAGACTGATGCTTCAAATAACGGTTT
AAAATGAAGAAACTAAATGAGAGGACAAAAACTAAGGTAACCAGAATATATGGACTGTAA
ACAATCAGAAGAATCCCAATATTTTTAGAATAACTATTGGCATCATTTTCCATTAATTGG
GGCAATAAAAATTGCCGAATACCAACAATGACGAGAATCAAAAAAACAATCAGGAGCAGC
GGATAACTAATTATTTTATAGAACTGTTGCCGATATTTTTCCGTTTGAAAAAAATGTTCG
GAAATCGCTTGTAGTGTCCCCACCAAATCCCCGTGTGCAGTAGCAAACGACAATTGTGCC
GAGACCATTGTTGAAAACCCTAATTCTTCGACTAAAGCTTGTAAGGCAATGCCTGAGGAA
AAGCCTTCAACTAAAAAAGTTATACTGTGCTGAGGTAAGGCGTTTGATTTTTTCATGAAG
GAAAAACTTTCTTGTATATTAAAACCATTTGCAAGCAAATCCGCTAATAGTTTCAGAAAA
AGCTGCTGTTGTTTTTTCGTTAATTTATTCGATGGCTTGAAAATACGTTTTTTCTGTAAT
AAACCCATACGCCCACGCCTTTCTTAGATTCTTTTGCCAACTACTCTTTATAACGGCTCC
CTTAAAGAAAAAATAATCATAAAGAATTCCTGCTACTTGTTCTTTATTAATCGTGGTTGT
CAAAATCTGTTGATAAATGATACCTTGCAAGCATTCAGCCAATTCATGCTCTGGGCCACC
TAATTCTATCAAACGCCGTTGCACCCCCAATAAGTTACGGGCGTGAATTGTCGCAAAAAT
AGTATGACCCGTTAAGGCGGCTCGAATAACTGCTTGAGCCGTCTCGCCATCACGAATTTC
ACCAATAATCAAAATATCAGGATGATGGCGTAAGCAAACTTTTATCAAGGCTTCGTACGT
TAACTGAATTTTTTCATTTGTTTGCAACTGTAAAAACCGCTTTTCCTCAATTTCAACAGG
ATCCTCAATCGCTATCACTTGTTGTTCGCCACTTCTTTTTTTAGCCACACGATACATGGT
TGTTGTTTTTCCAGAACCAACTGGCCCACTGAATAAATAAAGTCCTCGTTTCTGACAAGA
TGCTTCAATTTCATTCAGCTGGTGGGGAAAGAAAAAATGTTCAGCTTGTTCACCAAATCG
GTGCAAAAAACGAATTACCAAGCTCTCTCGATTCTGAAAATCTCCCACAGATGATAAACG
CAAGCGTTGCTTCGTCTCGCCAATTAGATAAGTTGTCGCGCCTAATTGTGCTTTTCGTCT
TTCTCCGACATCCATGCCGCCTATAAATTTAAAGTGGAAAATTAACTTTTCGCCTATTTC
TGCGGAAACTTGTGTGTAAGGTGTCCGTTGCATCCCTGTCCGAAAAAAGATAGCTATTTC
TGTATCATTGGGTAAAAAATAAACGTCTTGCGCCCCATGAAGGACGCCCCATTCAATTAA
TTGATGGGCTAATTTTTTTACATTTTCAGTCATTCATTTCCTCCTCTCACTAATAAACTA
CGCATTTATTTTATGATTTCAGCAAAAAAAAGAACCTTCACCAATAAGATGAAGGTTCTT
TTTTTGAAGTTTGCGCTGTCCATCTATCTTCCCCAAAATAGTGGAACTCCTAGACACTTA
GTATTATACTAAAAAAATCTTGCGTTTAGTTTTCAAAAATTTCTCTGAATCACAAAATTT
TTGAGAAAAACTATGATAATCCGATTGGATCGTTTACGTTTTTGGCTTCGTTTTTTGTTT
ATTAACTAAATAAACTGGAATTCCTAGAAGCGTAATCCCTATACCAATAAATGCTAGAAT
AGGCTGTGTAATACTCGTTGTAACCAAGATGAAGATACCACCTAGACTTGCGATAATTGG
AATAATTGGATAGCCAGGAACTTTATACGGTCGTTTTAATTCAGGTTCTCGTTTTCTTAA
AATAAAAACAGCTAAGAAAATTAATAGATTAAACAGCCACATAACAAAAACTAACATATC
CGTCAATAAATCGAAGGTTCCGAAAAACATCATGATAATGGCTACAGCTAACTGGAAAAT
TCCAGCAACGTAAGGAACAACAAAGCGTTTAGACAACTTTTGAAACTGACGACTAAAAGG
CATCAGATTATCTAAGGCTAAGGCATAAGGAATCCGAATCCCTGTCATTGTGTAGCCGTT
TAACGCACCATATACAGAGATTAAAATCCCAATAGTTACGATTTTGCCGCCAATTGGTCC
AAAAATAGCCACAGAAGCATCCGAAGCTGCATTCAAATTCCCAGCGATTTGCTCAATTGG
TAATGTTTTTAGAAACACAAAATTAATTAAGGCATAAATTAAAGTAATCAATAACAAACC
AAAAATAATGGCTTTAGGCAAGTCTCTTTCTGGTCGCTTCATTTCACCAGCCACGTTACC
CACACCCAGCCAGCCATCATAAGCAAACATGGTGGCGACTAAGGCGCCACTAAAAGCAAC
TAAAAAGCCAGTATTCGCTGTTGTTTCAACAGGAAAAAGTGAAACAGCTACTTGTCCGGG
AGTAAATAATCCTACTAAAGAAATCAAGGCAATTGGAATCAGTTTTACTACCAATGTCGT
TGATTGGACCAAAGAAGCAATTTTTGTTCCTAATAAATTAATTATCGTGATACTGGTTCC
CGCAAGAATGGCAATTGGAATCAATAAATTTGCCGATAGATGAAACAAATTGATTAGTTG
TGTACTAAAAATAATGGATAACGCCGAAATGTTGGCAGGATAATAAATGATACTTTGTGC
CCACCCTAAAAGAAAACCAGCTAATTTACCATATGTATATTCAATATACTTCACTGCGCC
ACCTGTTTCAGGGATTGCTGTAGCAAGTTCGGCGCTGGTTAATCCTGCACAAATGGTTAA
GGCCCCACCTAACACCCAAGCAAAGATAGCTAAACTAGCTGACTGTGCGTGTCCAACGAC
ACTCGCAGCTTTAAAGAAAACACCAGCGCCAATCACCGTACCCATTACCGTGGATAACGC
ACCAAACGTTGTTATCTCTCTTTTTAATTGCTTTTTCTCCATAGACTCCCTCATTTCATT
TAAACTAAAAAAGCGTAACAAAATTTCACTTTCTTGAAAAGATAACGAAAATAATAGCTG
TTTTCATGAAAAATTCTGTGACGATCTCTTTTCAGTATAGCTATTTCTTTTAGAATTTCA
AGTTTGAAAACCACAAAAAGAAAATTTGTCATAAAAGTTTTAGAGCATTCATCTTTTGTT
TATAAACAAGAATTGAAAAACCGACGATTTTTTATTAAATAAACGAAAAATCGAATCAAA
AAGAAACCTTTCTGATCCGATTTTAACTACGTTATTGGTTTTTGACTTTTTCTTTTTTCA
TTTGTTTACTGCGTAATTGTCCGCAAGCCGCATCAATATCTGTTCCGTGTTCTTTACGAA
TAACACAATTGATGCCATTCTTTTTGAGTACATCATAAAATTTTAAAACCGCTTCTTTAG
AGCTTCTGCTATATTGATCGTGTTCACTCACTGGGTTATACGGAATCAGATTAACATAAG
AAAGTTTTTTCTTATTCCGTAGTAAATCTGCTAATTGTTGAGCATGTTCTGGTCGGTCGT
TCACTTGACTCAACATAATATATTCAAATGTAACACGTCGGTTGGTTTTTTCAATGTATT
CATCAATTGCTGCCATTAATTTTTCAATTGGAAAACTACGATTAATCCGCATAATTAATG
TACGAACTTCGTTGTTAGGAGCATGTAATGAGATTGCTAAGTTTACTTGTAGTCCACTGT
CTGCAAATTCACGAATTTTTGGCACTAAACCACTTGTTGAAACTGTAATATGGCGGGCAC
CAATAGCCAAGCCTTTATCATCATTAATCGTTCGTAAAAAGTTCATGACATTGACATAAT
TATCAAATGGTTCACCAATTCCCATCACAACGACATGGCTAACACGTTCATCCAACCCAC
GTTCATCGAAATAATGTTGCACCCACATAATTTGGGCAACAATCTCGCCAGCAGTTAAAT
CTCTTTGTTTTTTTAATAGCCCACTAGCACAAAATGTACACCCAATATTGCAGCCAACTT
GAGTGGTCACACAAACAGATAATCCATATTCTTGACGCATCAAGACTGTTTCAATCATAT
TTTTATCTGGTAATTCAAATAAATATTTTACGGTACCATCTTGTGCTTCTTGCACAATGA
CTTGTTTTAATGGATTTAATGAAAAATTTTCTTCTAATAAAGTCATCAACGATTTAGAAA
TGTTCGACATTTCACTAAATGAAGCAACACGTTTTGTATACAACCATTCCCACACTTGTG
TTGCGCGAAATTTCTTCTCGCCATGGGCTAAAAACCAGTCCACAAGCTGTTCTCTCGTCA
GTCCATAAATGGATTCTTTCTGCATTTCTTTTCCTCATTTCTGCTATTACATTCGCTTCA
TAACTATAACGTATTCTCACTTTGAATGCAATATCACGAAGAACATCAAAAAAATCGTTA
AGCGTGCATGCTTAACGATTTTTTATAATTAATCTTTCACTAAGTGATAAACTTTTTTGA
AGTAGAACGTTCTGGCAATTAAATAGTAAACGACCTGAATCAATAAGAAAACGCCTAAAA
CTTCCCAGCCAGCTAATTGCATTGGCTGATCTAAGACAGCATACATTGCTTTCAAAGCAA
CAGCTCCATGAATAAATGAAACAACAATTGGGGTAAAGAATAAAATACCTACTTGTTGGT
AAATCATTTTCTTCAATTCTTTTTTCGTCAAGCCAAGTTTGTAAATCATCTTGAATTTTT
CAACGTCCGTATTCATATCACTGTATAAACGGAAGTATAAGAAACTACCTGCCGAAACAA
AGAACACGATACCGATAAATAGTCCGACAAATAGAACTGGCGTATAATATTGCGTAATGG
CTGCCGACATTGCAGCTGTTCCTACTAACATGGGATACTTGTCACCAATAATATTTTCTG
CTTTTATCAATTCTTCACGATTGGTTCCTGCTTTGGGCTGCCAAATTGTTTCTGTTTCCG
CTTTGATTCCATCTGTTGAGGTACTATCTGGGATAACAACCACACCGCCAAAAGTTGGTA
ATACATTGGTTTCTTCTGTTTTATCAATGTTTAAAACTTGATCATTTCCCAATTGAACAG
ATTTGACATCTACTGATGCAGCAGAAGGAGCATCTTTTTGTGATAAATTAACTACTTTCT
CACCTGTTAAAGTTGGTTCATCTATAAATTTTGCGAGTTTATTATATTCAGATGTTTTGA
TTAATTGGATACCGGCACTTGTTTTGTACATTGTGTAATCAATCTGATCAAACTGAATAT
TTTTTTCTTGGAATGTTTTTGTCGCAAATTGTTTCATTTCTTGATTTTCTGGGTTGGTCG
AATCAGACAATGTCAGTTCGTACGGTACAGAACTTATTCCTTTAAAAATCATCTCATTCA
CGCCGTATAACGTTCCAATGGCAGCAAAAGCAACCGTTGATATCACCGAAACCAAGAAGA
ACGAACGTGCATTATCTTTCATGCGGAATGCTAAATCTGATAAAACGACCATATTGGTTT
TTTTCCAAAAGATTTTTGGTTTCCGTTTTAAACGTTCAATGACAGAAACACTCAATTGGT
CAAATAAGAATTTTGTCCCTAAAATAACTAATAAAATTACTGGGAACATCACCATTAAAA
CTAACTGTCCCTTAGCAACTAAAGCAATTCCGTAACCGACAATTAAAAGTAACACGGCTA
AGAAAGATTTAACTTTAGAGCTTTTGATTTCACCTTTACCCATTTCTCCTGCTTTTAATA
GCTCTTGAAGTGTCGCTTTTGGCAAGCGGAATTGAATAAAGAAAGAAATTACTAAAAACA
AGACCGCAAATGAAATGACAGTAATGATAAACGGCATCACTGGCAAATAAAAACCTAAAC
CTAGATGCATCAATAAATTGCTAATCCATAAAATAAACTGTGAAAATCCAACACCTAAAA
TGCTACCAAAAATTGTAGCAAAGAAACCAATCACTAAGTTTTCAATAAAAATCATTTTCT
TTAACTGTTTTGGACTCATCCCTTGAATCATCAAGGTTCCAAACTCTTTTTTTCGAGATT
GGATAAAGACATCCATCGAGTATAAAACAAATAAGAAAGAGAAACCATAGATTATAATTG
CCGCAGCCGTCATTCCCATTTGTGCTTTAGGATTTAAACCATTAGCTAAGGCTGGGTGAA
AGACAAAACCAGTGAACGTAAAAAAGATCATCACAGAAAACATTGTACTTAGGAAATAAG
CCAAGTATAAATGCTTATTTCGAATCGTGTTTCTTATAACAAACTGATTAAAATTCATTA
TCGACACCTTCAATCTCAGCCAGTTTCACCATGATTAAATCGTAGAACTCTTTTTGGTTG
CCGTTTTGGATAATTTCATCAATTAATTCACCATCTTTAATAAAGACAATGCGCTTGCAA
TAACTTGCGGCTAGCGGATCATGGGTCACCATTAAAATAGTCGCCGCTTCTTCTTCGTTT
AATTGTTGTAACAAGCCCATCACATCCTTAGATGATTTCGTATCTAAGTTTCCTGTTGGT
TCATCAGCCAATAATAATTGTGGATGATGAATCATTGCCCGAGCAACGGCGACCCGTTGT
GCTTGTCCACCAGAAATTTCTGCAATTCGTTTTTTCAACAGATGATTGATACCTAAACGC
TCACTTAATTCTGCTAATTGTCGTTTCATTACAGAGACTTTTTCTCCATCAAGCGTCAAT
GGCAAAATAATATTTTCTTCAACAGTTAATGTTGGCATTAAATTAAAGCTTTGAAAAACA
AATCCTAATTCTGTACGACGGAATTTAGCAATTTGTTCTTGATTCAAATTGTTTGGATTT
TTTCCATTTAAAAGTATTTCACCGTCTGTTGGACTATCGATTGTTGCCAATAAATTTAAA
AGTGTACTTTTCCCACTTCCAGAAGGTCCCATAATACCAATAAATTCACCATCTTGGACA
GTTAAATTAATCCCTTTTAAGGCTTCATATTTAATTTCGTTTCCGTAAACTTTTTTTAAA
TTTTGTACTTCTAACATATTTTCCACTCCTATTCTTCTCACTCATTTAGTGTATCGAAAA
CGAAAAAAAACGACAATAGAAAAGAATAACAATGAACTTACATTACTGTAAGTGCACTGT
TATTCTTTTAAAAGTTATGCTTCATATTCAATCACATAAGGATGAATCTTCGTATTATAA
ATAGCTTCTGAATATTCTACGCAACGACCTGTTGGGCTTAACGAACGCCGAATTCTTTTT
AAGCCCGTTGTTTCAGTTGTTTGCAACATCTTTTGCTCTGCTTCTGTCAAAGTTGCAACT
TCAAAACGGTCTTCAAATTTATAAATTTCAATGGCATGTCGATCCATCAAACGATACAAG
GATTCTTCTTTGTATTCAGTCAATGATACGTCTTTCATGGCAGCTGGCAAATAGTAATTA
AAATAAATATAGGGTTGTTCATCGATTAGATATAACCGTGAAAGGTGAACCACTTCTTCT
CCTAAAAATTGATAAGCCGGCATCTCTTTTGACAACGTCAAGTTTTCAACTTGTAAAACT
TTTTTAGTTACTTTCTGACCTGATTCATTCAAAAATTCAGTGAATGTCCCTGCTTTTGAT
AGTTTATTATAGGGACGATTGCTTAACACAGTTGTGCCTCGGCCACTTTTTTTCTCAACA
AATTCTTCTGTTGCTAACATTTCGATTGCCCGCCGAATCGTAATTTTACTAACGTTAAAC
AGCTCTTCCAATTCTGTTTCTGTTGGTAAAAACGTTCCTACTGGATACTTGCCACTCAAA
ATATCTTCTTTAATCTGATCTGCTACTTCTAAATAAAGCACGCTCTTTCTTCTCATGATA
CGCTCCCTCCCAACCGCACTATTCCTTTCTATTTTACCAGAAAATGATGATTATAACATG
ATGCTTTGCTGAAATTATAAAAAAAGAACAAAAATAGATAAATTTATCTATTTTTGTTCT
TTTTGTTTATTGTTCTGGTGTTTCAGGTGCTGCCTCTTCTGATTCCGCTTGTAGAAAGAC
TTTTCTTGGTTTGCTACCTTCTGATGGTCCAATAACTCCGTGTGCTTCCAATTCATCTAC
TAAGCGAGCCGCACGATTATAGCCAATTCTAAAACGTCTTTGTAGCAATGAAATACTAGC
TGTTTGCATTTCAACCACCAAGTTTTTCGCTTCTTCAAACAACTCATCTTGAGGAGCTTC
GCCACCGCCTGAAGTGGTCGGTTCATCTGTTGGCATCATGCTTTCTTGATATTCAGCTTC
TTGTTGGTCCGTTACAAACGCAACCACTCGTTCGACTTCTTGATCAGAGATAAAGGCCCC
TTGGATACGAATTGGTTTATTTTCTCCCATTGGTAAGAAGAGCATATCGCCTCGACCTAA
TAGTTTCTCCGCCCCGTTGGTATCAATAATGGTACGCGAGTCTGTCCCACTTGAGACTGC
AAAAGCCATTCGAGAAGGGACATTTGCTTTGATGATTCCTGTAATGACATCCACACTTGG
CCGTTGTGTCGCTAAAATCATATGAATACCTGCTGCCCGTGCCATTTGGGCTAAGCGGAT
AATCGCATCTTCTACTTCATTACTTGCCACCATCATTAAATCAGCTAACTCATCAACAAT
GACAACAATAAATGGCAGAATCGGACGATTTTCGCCATCTTCCGCATTTTTCTGTTGAAT
TAGTTGATTGTAACCAGTAATATTTCGGACGCCTGTTGCTGCAAATTTTTCATAACGAAA
TTCCATTTCTTGAACTACTTTTTGTAGGGCTTGTGCTGCTTTTCTCGGATTAGTAACCAC
TGGCGTTAATAAATGAGGAATCCCGTTATACACATTCAATTCCACCATTTTCGGGTCAAT
CATCATTAATTTTACTTCATGAGGTTTCGCTTGCATCAAAATACCTGTGATGATGCCATT
GATAGCAACCGATTTCCCACTCCCTGTCGATCCCGCAATTAATAAATGCGGCATTTTTGA
TAGATCCGCAGTTTGAACCATCCCTGAAATATCTCGACCTAAAGGTACTTCTAATAGTTT
ATCTGGATGACTTGGTTGTGCCTCAACAATATCTCTAAAGGATACTGTACTAATTGCACT
ATTAGGAACTTCAATCCCGATTAGTGATTTGCCAGGTATTGGGGCCTCCATACGAACGTC
TTTGGCCGCAAGTGCTAAAGCAATGTCATCCGTCAAGTTAACAATTTTGCTAACTTTTAC
CCCAACAGCGGGTTGAACTTCAAATTTTGTGACAGATGGTCCTAAACTAGCTTTGACCAC
TTTAGCATCAACGCCAAAACTCTTGAAGGTTTGTTCTAAGACGCCAATGTTTTTTTCGAT
TTTTTCATATTCACCACTTTGATCCGTTGCTTGAATTGTATCTAACAAATCAGTTGGTGG
TAGTTGATAATCACGATCTTCCGCTTCTTCAGAAATTTCAAATTCGAGAACACCAGCTTC
ATCTGCCGCCTCTTCTTCCTGCTCTCGTTGCGGTTTTGTTGCTGCAATTGGTGGTACAGG
CATCGCCTGATTTTGCTGTTGAAACGAATCAATTTGAACAGGCGTTGGTGCGGCCGGTTC
TTCCACCATTGGTTGGTGGGTTTCAACTGGTGTTTTTGTTAAGCGATCGGCTGCCGCTTG
TTCCATACGTTCCCGCTCTTGTAATTTTTGTTGGGCAGCGGCTTCAATTTTTGCTTGGCG
TTCTGCAGCCTTAGCTTCTTTCTTCGCTGCTCGCTTCGCCTCTTTTTCTTCTTGTCGCGC
CTGTGATTTTGCCGAAACATGACTTAGGCGATCTTGAATACTTTGGAAATGATCAACAAT
TTGCTGAAAATCCCACATACTCATCAAGAAAATACCCGCTAACAGTAGCAAGGTGGCAAT
TAAATAGCTCCCAAATTGTGCCACCAAAAAGTACGTTCCTTGATAAAGCAGCGCGCCAAT
CATACCGCCCCCTACGTTTTGCGTCACCTGGTTGGCTTTTAAATCGCTTTGCAAAAATTC
CCAAGTGTTACCTAAAATATCTGGTTGACTGCCACTAACATTTCGAAACATAAAGGCATG
GAAAAATAACAAAACACTAATATAAATCAGAACAGCCCCAAAAATAGGGCGCCCTCTTTT
TAACGGAAAATCTTTTCCATAAATCATGACTAATAAGCCATACAGGATTAGTAAAATCGC
TACAAATGGAAAGGTATTACCTACAACTAAGCGTAAACAATTCGCTAATAACGTGCCTAA
AAACCCTAAGCGAAAGAGTCCAAAGACACCGAATAAAATAAAAATCAGGCCAAGAAACAT
ATAATTTAAACGTTCTTGTTGTTGCTGTTGTTTTTTGGTCTTTTTCTTTGTCGTACTTTT
TTTCTTATTTGTTGATCTTTTTTGTGCCATTTAACTTCCCTCTTTCCATCACTTCTCATT
ATACATAAAAATGGAATCGAACAAAAGTGCCCACCTCATTTTACTTGAAAAATCATGGAA
ATTTTTTTAAAACTTTCATTTAAGAAAAATGAGCGTGGGACAAAAATCACTTTGGATTTT
TGCTCCACGCTCAAAAACTGATAAACGGCGGGAACAGAAGCAACTCCTTCGGAAATAAGC
CGAAATTCTCCAAAAATTAAAGAGCAATTTTCGGAAATTTCTTCTTATTTCTCGGAGCTA
AACGGTTCTGTCCCGACCTCATTATTTCTTATTTTGCTGATTCTTAATGGTATAAGTCGA
AACGACCTTTAGCCATCATTTCTTTGGTACCACCTGTTTCAAAGAGCGCTTTGTTCATGA
TAATTTTTTTCATGAATGAAGCTGGGTACCCTTTAATGTCTGTTTTACCAACAATTCCTA
AAGCACGTGTATTTCCGACAGAACAAACAGAACCTTGTGATTTAAAGCTGAAAGGTTTAG
TTGCTTCCCCTTTCAATTGTGCTTGAATATTTTTAGCAGCATGCGCCCCCATTTTCAAGG
CGATTTGTGCTGTCGTTGGGTAAGGTCGATTAGTTTCTGTATCCATAACTGCTGAGCAGT
CACCAATAATATAGACGTTGCTATGGTTCGCATCTGTTAAATCTGGTTGAACCATGACAC
GACCACGACGAGCTTCAAATCCAGAATCGCCTACAACGTGGCTTCCACTAACACCCGTTG
TCCAAATAATTGTTTTAGCAGAAAGTTCTGCCAAGTCGCCTGCTTCGTTATCTTGATAAA
CAACTGCGCCTGGTTTGATTTCTTTAATCGGTTTACCTAATAATAAATGAATAGCTGAAT
CTTTTAATAATTGCACACCATAGTTCGCAAGTTTTTCGTTAAACATCGGCAATAGGCGAG
TAACTGCTTCGACACAATAAATTTGGATTTGATCTGCTGAGACACCTGCGATTTCAGCAA
ATTTTGGTTTGTTTTCAACAAGAGAACCTAATAATTCAATCCCTGTAAAGCCTGCTCCGC
AGACAACAATTTTTAAGAATTCTTCGTTTTGAGTTGCTTTGTATTGACGCATTTGTTCTT
GGATATGTTCATACACGTTTAAAGCCGTTTTCACATCTACCATTTGTAGAGCATGTTCTT
GCACACCAGGGATACCAAATGATTCTGATTCAAACCCAAGAGAAACAACTAAGTAATCAT
AATTGATTGTTTGGCCATCTTCTAAAGCAACTGTTTGTGTTGCAGCATCAATTGTTTTAA
CTGTTCCTTGGATAAAGGTGGTCATTTTTTCATCGACAACATCCATAATATTGTATGTGA
TTTTTTCAGCTGGTTGTGTTCCAGCAGCAACTTCATGCAAATCCGTTGCTTCGTAGTGAT
AGTTGTTACGATCCACTAAAGTAATTTCGACGTCTTTGGCGCCTTTTTGTAATTCGCGTA
ATGTTTTTAAGCCTGCGTAACCAGCACCTAAAATAACAACATGTTTCTTATTCATTTTGA
TTCCCTTCCACTCTATAAAAAATTTACAGCCACCACAAACCTATGGCAAAAAATAGCACT
TGTGCAGTTGCTCCCACAGCTAAGATCTTCACAGCACAAACAAATGTTTTACTCTTCACT
TGTTCCTTCAGTAAGGCTTGGGTTTGTTTCCGTACAAAAGGTAAAGTTAAAAGCATGAGT
AACATTGTTGGCGGCGTCAATCCTAAACCGACAGCTAACAAAATGGCTAACATTGCTATT
GTATTTAATCCGACGAATAATTTCAAAGAACTTGCTTTGCCAAGGTAATGAACTAATGTA
TATCTCTTGTTATTTTCATCTTCCTCTAAGTCACAGATATTATTTGCTAACATTAAGTTA
GCAATGTAACAAGTGTTAGGTAAGGCGACTAAGAAAATCCCCCATAAATTAGCTACTGAC
CAATTGAAAACTTCAAACGTATTAATGTAGACACAAATAAGGGTAATCATGAACCCCATT
GTAAATCCTGAGAAAACTTCCCCTAATGGTAGACTGGATAAAGGTTTCGGTCCTGATGAA
TAAAAAATACCAATTAAGTAACAATAAAGACCCATAATTAATAACGGCCAGCCGACAATA
AATGACAACCCAATCCCCATTAAAGCAGAAACGAGAATCATCCAAAAAATCATTTTGCGT
ATTAATGGCAAAGATAAATTTTCTCGACCGATAATATTCGTTTTTTCCTTATAATCATGA
ACTTCTGTGGCATGATGGTAATCATTATAATTATCTAAAATATCGACCGCCATATTAAAA
ATAAACATCGCAATGAAAAAAATTAAAACATAACCAACATGGAGCCGCCCATATTGGTAC
CAACTAAAACAAATTCCTAACAAAAATGGCAAAACACTCGCTGTTTTTGCTTTTAATTCT
ACTAATTCAAAAAATATTTCTCGATTCAAACTATCCCTCCGCTACTTTTTTACAAACTTT
GTTACTTTTAAAACTTAATTACTGTATTTCTGTCGCCAATTCGTATACAATCAAATAGTA
TTGAACCACTGAAAGGATCGTAGTATATTTATGAACACATTTTGGAAGTCGTTTCCTGAC
GTTGAACGTTCTTTAACGGAAACATGTGAATTAATTGAACAAACGTTGCATACACGCAAC
GAAGACATTGAAGAAGCCTTAGTAACTTTGGCTCGTTCTGGCGGCAAATTATTACGCCCC
GCTTTTTTCTTTCTTTTTGCTCAACTGGGTGATGAAGAAAAACAAGAGAAACAACAATTA
TTAAAAATAGCTGCATCTTTGGAAATCCTACATATGGCTACGTTGATTCACGATGACATT
ATTGACGATTCTCCATTGCGCCGAGGCGCTGTGACTATTCAATCACAATATGGTAAAGAC
GTGGCTGTTTACACAGGTGATTTACTATTCACTGAATTCTTTACTTTGATTGCAGATGCC
ATGAATGGCTCTGAATTTATGAAAATCAATGCACAAGGAATGAAACGGTTATTACTTGGT
GAACTCGATCAAATGAGTCATCGATTTGACCGCCGCATGTCGATTCCTGCTTATTTAAGA
AGTGTCAACGGCAAAACAGCCGAACTTTTTTCACTAAGCTGTCTTGAAGGGGCCTATTTC
GGTCATAGTTCAAAAGAAGTCCAACGTTTAGCTAAACGAATTGGCCGTCATATTGGCATT
GCTTTTCAAGTCTATGACGATATTTTAGATTATACTGCCGACACGGAAACCTTGAAAAAG
CCCGCTTTAGAAGACTTGTCACAAGGTGTTTATACGTTACCTCTTCTCTTCGCTTATCAA
GCAGCACCTGACGTATTCAGCCCTTATTTGGATAAAGGACGTGCCATTACCTTAGAAGAG
GCAGCTGAAGTTGCGGCGCTAGTCAATGACTATCATGGCGTTACAGAAGCACAAGCTTTT
GCTAAAAAAGTAACCAACAAAGCAATCACTGATATTCAACAATTGCCTGATGGCACAGCA
AAAGAAACCTTACTTTCCTTAACTGAGCTCTTATTACATCGTTCATTTTAAACGTTTTAT
AGAAGAATTGCCATTAATTGAAATAGAAAAACGACTGATTGTTTGCTTTAATCAACAACC
AGTCGTTTTTTTATTCCTCGAAAGAACTAATGCCACGATCAATTCGGTAAAGTTTCTGAT
AATGCGCATTGGTTGCAAGTAATTCCTCTGGCGTACCACTCATCTCTAATTGACCATCTT
CAATAAAGATCACTTGATCCATCAAAGTTACGCCTTGCAAATGGTGGGTAATCCAGATGA
CGGTTTTATCTTTTAATGCCTCAAAAAAGGTTTCCAGCAATTGCTGTTCTGTAATTGGAT
CTAAACCAGTAGTTGGTTCGTCTAATAACACAATCGGTGTATCTTGCAAAAGAATCCGCG
CCAGTGCCAAGCGATGTCGTTCGCCACCAGAAAAACGCAAACCTGCTTCATCCACCATTG
TTTGTAAACCTTCTGGTAATTGGGCAACCATTTCTTTTAAGCCAACTTTTTCTAAAACCG
CCCAAACTTCTGCTTCGCTCGCTTCTTCTCTACCAATCCGAATATTATTTAAAATGGTTG
TTCGAAATAGGTACGGTGCTTGGTGCATAACCCCAATATATTCAGTCATCGTCTCACCAA
ATGCCTCAGTTGGGATGTTTCCTAAAAGGATTTCTCCCGAAGTAGGCCGTAAATCACCAC
GAATGAGCGAAGCCAACGTACTCTTTCCGGAACCACTGCGCCCTAAAATCGCTAATTTTT
GTTTTTCAGGAATTGTTAACGATAAGTCATTTAATACCTTTTTCTCTTGATTTTCATATG
CAAAAGACAAATGTTCTATCGATAAACTGGTACCATTTGGCTGAACAGGCGCTTCTGTTG
AGTCATCTTCCCCTTCAGGAAGCTCATTAAAACGACGAATGGAATCCTTATAAATCGTTG
TTTCCTGTGCTGCAGCAGGTAGCGGAGCAAAAGCATCAATTAACGGAAAAACGGTTAAAA
CAAAGGCACCAATCCAATTGGCTGCGCCCCCATGATTACCTGGAAACCGCACACTAGTCC
AAGCTAAGACAGCAATCGCAATCACGCCAAACAGAAGTTGTAAAACAAAGTCTCGGCCAC
GGTTAAATTGCTTCATTTTTTCATCTAATGCACGAACGTTTGCTTCATCTGTTTCATAAC
GAGCAACGAATTCAGAGCCTCGTTGACTAAATACCCAATCAGACACACCTAGAATATTGT
CGGTTAGTGTTTGATATAACTCATTTTTGGCATATTTATGTTTTTCTTGACGCGCACCAT
TCACTAGAACTGAAACAAGTGGTAATAGAAAAACAACCACTCCTAACATCAGTAACATGC
ATAAAGCAAACCACCAAGAAAAGAAACCTAATGCAATCACTAAAAAGATATACAAAATCC
AAGCAATAACGGTTGGGAAAATCGTTCGTAAATATAAGTTTTGGATATGATTAATATCCT
CCGACAGCAAACCTAAGATATCCCCAGTGCGATATTTTGTCTTAAAGAAAATCGCATCTT
TTTCTAGTACATTATAAAGTTTCAAGCGCAGATCAGAGGTCATTTTTAACACCCAGTTAT
GACTCGTTAGACGCTCCACATAACGAAAAACAGGACGGCCAATCCCGAATGCTCTTGTTA
AAACAATGGGAATATAAATTAATAAAATATTCTCTGGTAAGGAAGCCGCACGACTGATTA
AGTAACCAGACGTAAACATTAATGCCCCTGCGCTAAAGAACGTCAAGAAGCCTAAAAGTA
AGGCAAAATACAAGGTTTTTTTATAGCGTTTTAAGAAAGGACGAACCCATTGATCGTTTT
TCCAAACGTCTTTCGTTGTCGGCTGTTTTTCCATCATTGGCGTCCTCCTCTCATTTGCTT
CATTAATTGAACATAGTAGCCATCTTTTTCAATCAACTCTGCTAGCGTTCCTTGTTCCAC
TAATTGACCTTTTTCCATCACTAAAATGTAATCCATTTCTTCCATCCAATGAAGACGATG
TGTCGCAAAGAAGACGAGATGATCGTTCATTAATGGCAACATGCGCTCTTTCATTTCAAC
TTCTGTTTCAATATCCAAATGCGCTGTCGGCTCATCAAACAGCAAGACGTGGCGTTTTTG
ATCAACAAAGGCGCGGGCCAACGCTACTCGTTGTGCTTGTCCCCCACTTAACATTCGACC
ACTTTCCCCAATTAAGGTATGAATTCCTTCGGGAAGGTCTTTAACCAGCTCGTCTAAGCC
AACTAACTGAATCGCTTGCTGAATTGCCTCATCTGTCGCTTCAGGTGTATAAAAGCGAAT
ATTGTTTGCCAAAGTATCTTGGAAAATATATGGTGCTTGCGGAATATAAAGGATTTGTTT
TTGCCAGTCTTTTTGTAAAAAATGTGGAATCGTTTGGCCATTTATCGCCAATTGACTCGT
TTCTTCTGTTGGTAATAAAAAGCCACTTAATAAATTAATTAACGTTGACTTACCAGAACC
ACTCGCCCCAATAATTCCAATCTTTTTACGACCATCAACAGAGAATTGCAACGATTGAAT
TGCTTCTTGCGTTGCATCTTCATAGGAAAAATTTAACGCTGTGACTGACAACTGACTTTC
TTGATGCCAATCATCTAACGTGAGCACATCGGTCTGTTCTGCTTCTGGCAATGCTAATAC
CGCTTGGATCGCTTGAAAAGAGTTTTTTCCATCTAAGGTTGCATGATAATCACTTGAAAA
ATCACGAATCGGTAAAAAGAACTCAGGTGCTAAAATTAAAGTAACCAAGGCAGGAAATAA
TAAAATCGTGCCGTTTAATAAACTTAATCCAAGGAAAACTGCCACAACAGCAACCGATAA
TGTCGTAAAAAAGTCTAACGCAAAGGTTGATAAAATAGCAATTTTCAATGTACTCATGGT
CGCTTTTCTGAATCGTTCACTTGTATGGTAAATACTCCCAGCATATTTTTTACTCAACCC
AAACAGTTTCAGCGTGTCAATTCCTCGTAAGGAATCAATAAAATGATTGGAAAGCATTTG
AAACGCCGCATATTGCTTGTCCGCTTTACTTTGTGCTGCATAACCTAACACAATCATAAA
AATAATAATAATCGGAAAAACAATCAGCAATGTTACGCCTGAACGAATATCTTGTGTAAA
AACAAAGGCTAAAATAATCCAAGGAATAATCATCATATTCATCATTTTTGTCAAAATCAA
TTGTAAATAATTTTCGGTTTGACTGATGCCTTCTAAAGCCATGGTAACCATATTTCCAGT
CCCATTTTTTTGAACAACATTTGGCCCCAAACGGAAAATTTTGGTTAACAATTGTTCGCG
TAATTCTTTTGAGCGTTCATAACTAAATGTATCGAGCATTCTCTCACGAAAATACGTAAT
AACATGTCGACCAATATAAAAAATAAAAAAGAGTAAAATACTCTGTAGTTGTTGGTTAAG
ATGCCCGCCACTCCAAAGGCCGACAATGGCTTTTGAAAGAAAAAAAGCTTGCCCAATTAT
AAAGACTGCTTGCAGGAAAGAAAAACCTGCAAGCAAGACAAGAATTTTTTTGATTTTAGG
CATCTGTAAGATGTCTTTATCAATCATAGATTTAATACCCCTCTGGTACGGCTGTCTGTG
AAATACGTTTTCTGAAAATATAATAGGACCAAGCAGTATAAGCTAACACGAATGGTAAAA
TGCTTAAAGAAATCCACGTCATAATTTTTAGTGTATATGGTGTGCTTGTTGCATCTTTAA
TCAACAAATCAAAACCTTCACTACCAATCATAACACGTGGGAACAAGCCACTGAACAAGA
GAGCAACTAGTACAACTAATGTTAAACCACTCGCTAGAAAAGCTAACATCTCTTTGCGTT
TAAACACCCCAACATTGGCAATGACCGTTAAGACCACAATTGCTAACGTTAAAATTAAAG
TGACCGCAAAGTTCTTTTCATAAAAGTCCGTTTTGAAGTACATCAACACTGCAAAAACAA
CTAAACCGACATATAAAACGCCGTATAAGATTTCTGCATAATTTCGAGCACGTTCGCGAA
TTGGGCCTTCTGTTTTTAAAGCAATATAGTTCATGCCGTGTAAGTAGCAAAGTAATGTTA
AGGCAACTCCACCAACAATTGAAAACAGATTAAAATAATCCGTAAATTGCGCATGCATAT
TGCCGTTTGCATCTAAAGGCATTCCTTGGACTAAGCTGATAAACAAAATACCAAAGAAGA
ACGGTACAAGGAAACTACCAATTGATAGCGTCCAGTTCCACATCCGACGACGTTTACCTT
CCGGCATGTTGTGGCGGAATTCAAAGGAAACTCCGCGAATAATTAAGCCAAATAAAATTG
TAAATAGAATTAAATAGTAGCCACTAAATAATGAAGCATACCAATATGGGAAAGAGGCAA
ACATTGCGCCGCCCGCTGTTAATAGCCAAACTTCGTTTCCGTCCCAAACAGGTCCAATTG
TTGCAACGACTTGATCTTTTTCGTCGTCATTGTGTGCCAACGTTTGAACGGCCATTCCAA
CACCAAAGTCAAAGCCTTCTAAGAAGAAGAAACCTGAGAACAAGACGCCGATAAGGACAA
ACCATAATAATTGTAGTGTACTCATTCGCCAAATACCCCCTTATCAAATGGATCCAACGC
TGGTTCATTTTCTTTCGCTAATTTTTTCGCTTCATAGTCTGGTCCTTTACGTAATTCTAA
AATGACCAAGTAAACCATGACACTACCTAAACCAGCAAATAATAAGAAATAAATGACATT
TGACGTAATTAATGAAGCAACCGATACATTTGGTGAAACACTTTGTTCAATCGTAAATAA
TCCATAGACAGTCCACGGATAACGACCTAATTCAGTGACTAACCAACCTGTTGTATTCGC
AAGGAATGGTGCGAACGTACATAAAGCAACAATCCACAGCATCCATTTCTTCTCGTACAG
CGATGGTTTTTTCTTCCTTGTAAAGAATAGTCCTAAGGCAGCAACCAATAACATTAAGGC
ACCAAAACCAGCCATGATACGGAAGCTCCAGAATAAAGTGTTAACTGGTGGATAATAATT
TTTATCATCCCCATATTTTTCTACCAAGCGCTTGTTGACTGTATCCATCCCATCAACCGA
ACCTGATAATTTGTTATACGATAAAATACTTAGCATATACGGAATATCGATACCAAAAAC
TTGTTTATGTTCCCGTTCATCTGCCCAAGCAATCAATGTCCAAGCAGCAGGATCATCAGA
GTCTTCATAGGCCCCCTCCATCGCCGCAAATTTCATTGGTTGTCCTTCAATTAGAGCTTT
CATTTGCAAGTCGCCAGCTAATAAAACGCCGATTGAACCGAACAAAGTAACCCATAAGCC
AATGCGCATAGATGCTTTGTGGAATGAAATATCCCGTTTTTTCAACAATTGGAAAGCAGC
CATACCAGCTACTGCCATGCCGCCCAATGTAAAGGCGCCCATGATAACGTGTGAAAATTC
ATACCAAACTTTTGGATTGCTGATGACAGCTACAAAATCCACCATTTCAGCACGGCCATT
ATTGATGACATAACCTACTGGATGTTGCATAAAACTATTGGCAACTAAAATCCAGAAAGC
AGACATCATTGAACCGAATACGACTAACCAGATAAAGGTTACGTGAACTTTTGGATTCAT
TTTATCCCAAGTAAAGATCCATAAACCTAAGAATGTTGACTCTAAGAAGAAAGCTAAGAG
CGCTTCTACCGCCAACGGTGCCCCAAAAATATCTCCGACGAATCGAGAATAATCAGACCA
GTTCATCCCAAACTGAAATTCTTGAATAATCCCGGTTACAACCCCAACAGCGAAGCTTAA
TAGGAATATATTTCCCCAAAACTTGGCCATTTTACGATAACGTTCCTCTTTTTTCACAAC
GTACATTGTTTCCATAATTGCTACAACAAGTGCTAATCCTATTGAAAACGGTACGAAGAA
AAAGTGGAAAACTGTTGTCATCGCAAATTGGATTCTCGCCAATGTTACAATATCAAACAT
ATTATTTCCTCCCTGATTTGCCTCCACACAAAGAAACAAGCTTACCTGAATTGTTCATTT
CCATTAGCGATGACTCCTTTTATCTACGAAACTAAAAGAAAATTCAAGTGAACTTTTCCA
AAAAGTGTGAAAATGCATGTAATATAGAATAATTCCAATCTAAGTATACAACTTTCTGAG
GCAGAAACCAAACAATACAGAAGCATTTCTCACAATTTTTTTAGGTGCTCCCAAGATTTC
TTCCCTTTCTTCTATCAATAAAAAAAGCCCTTCCTAAAAAAAGGAAGAACTAATCTCAAT
CTATCAACATTTTGACTTATCACTTGATTAGTTTTCGGAAATCGAAGCAGCTCGTCTTTG
ATGATAAAAATTCTAATCTTGTGATGAAAATTACGGATTGCTTGAGGTGATAGTTTGTTT
TTAAACAACATGGCTATAAAACTCTAATTTTTGAGTAATCGTACCAACTTGGGTTTTGGT
ACCATTCTAAACAACATGACTCTAAAACCTACGTCTTAACAAAGATAATTTAAAAGGTGT
TTTGGTACCATTCTAAACAACATGACTCTAAAACGAAGCTACGTTTAAACCCGAAACCCC
ACTAGTTTTGGTACCATTCTAAACAACATGACTCTAAAACTAGGTAAGTAACTTAACCCT
AGGTCAATCGGTTTTGGTACCATTCTAAACAACATGACTCTAAAACCTCGGAGAATTATT
TTTTCTCCATGATTCCGTATTCGCATCACTTATCCATAGCTAGATTTCAGTTTAGAAGGT
CTGAATTTTTTCTTCACGTTTATTATACCAAACTTTCTCCTTCTTGGCGGAAAAACCCAC
CATTTTTCAATGGTGGGTTTTCTTTATTTAGTAGCTGTAACAGCGAGCCAGATTTCACTG
TACTTAGCTTCTGCTGGCCCTTGATATTGCGTAAACGAAATTTCTGGTGCTGCAACGACT
TGGTAACCAGATGAAGGCAACCATTCAGAAAATATCCTTGCCCAGGTTTCTTGTAAAGTT
TGTGGGAAAGGACCTTCATTTGGAAAAACCGCCCATGTATGAGCAGGTACGCTTAGTTGC
TCCAAATCTTCATAGGTATTTTCTTGCGAAGTGGCAAAGCCAATCATGTGTGTCATTTCT
CCACCTTCTGTTGTTCGTCCCTCTTGAAAGTCAAAAGAAGCATTTACTACTTGATGAGGA
TATACATCATCAAATGTATGCATTTCCGCTCGTTGTTGTGGTGTAATGCGCTGTGCTAAT
TCCATGATTGCTTGATTTTCCCCTTGATACTGCAAGGGAACCTTCTGACTAACTCCGACT
ATTTGAAACGCTGGTTTTTCAATCAATTTAACATCCATTGATTGTCCTCCTTTAATATCA
ATATAGAAAGAGAATTTAGGGAACGTTTTTTGGATTTGTGTTTTCATTACTTCAGAAGGG
GCTTGTCCTGACCAATCGCGAAAGGCTCTTGAGAATCCTTCAATACTTTGATAACCATAT
TTAAAAGCTACATCTGTCACTTTTTCACCAGCAAGTAATGCTAAATTTGCTTCCGCCAAA
CGTCTCTTTTTAATATACTCAGCCAGACTCATCCCCGCAACAAACGAAAAAGTTCGTTTA
AAATGGTAAACAGAAATCCCTGTCTTTTTTGCCAATTCATCGAAGGATACTTCTTCCGTT
AAATGTTCTTCAATATAATCCATTGCTTGATTTAAATTTGCGAGCATCCGTGTCCCTCTC
TTTCTATTTGAAAGTTTACTAAAGACCAACAAGGATGACTTGATTATTTAGAGCCAACAT
TCGTCAAGTCGCTACTCTTGATTCATAGCGGCTTTTAAGGCCTGCGCTAAAGCACTTTCT
TCTGGTTCGTCTGGTTGTGAATATTTTTTCATCAAACGACGTTCTTCATGTTTAGTCATT
TTTTGTTTTCGTTCTTTTTTATCGGGAATTTTTTCAGTAATCGAACAGAATTTACATTTG
AAAGAACGACCATTTTTTCCTTCTATGATGACCATTTTTTTATGGCATTGTGGGCAACGG
TGATTGGATACTTTAGGATCTTTTCGCCGACGATAAGAACATTCTTGGTTTGTACAAACG
TAAATCTTCCCATCTTTCGTATTTTTTTCCCGTAAGTTTGAGCCACAATCTGGACATTTT
TTTTGCGTAATGGAAAAATCTTGATATTTTTTCTCGCTTTGTTTAATTTCACGGACTAAT
TTTTTCGTATCCTCTTCAATATCCTTTAAGAAAAGTTGACTCTTTTGTTGACCCGAAGCG
ATTGCTTCGAGCGACTTTTCCCATTTTTCCGTTAGTTCAGGTGTCACAAGTGATGGATTC
ACCAAGTCTAATAGTTGCTTTCCTTTGGCAGACACACTTAAACCGCTATTGGTTCGTTCC
ATCAATTCTGATTTAATCAGTTTTTCAATGATTTCAGCTCGCGTTGCCGGTGTGCCTAAA
CTGTGTTTCTCCATTTTTCCTAACAACGTTCCTTCGGTTAATGGTTTTGGTGGCGACGTT
AATTCTTTGTTAATGGTAAAGTTTGGCGCAACGGTCATGCCTTTTTGCCATTGGACAGTG
GATAGCGGCTGTTCGGCTGTTGTTTTCCAGCCAGCAACAACTACTTTATTTTGATGAAAG
ACAAATGTTTCTTTTCCAAAAGCGACTGTAACTTTTGTTTGTTTGGTTTGATTTGGCTCA
GCAAACAAACCTAAGAATCGTTGAACAATCATTTGATAGATTTTTTGTTCATCATTACTT
AGCTTTTCATAACGAGGACGTTGTTCAGTTGGAATCAACCCATGGTGATCCGTGACTTTT
GCATTTTGGAAAACTTTTTGTTGTTTAACAACAGCCCCATTTTTAAGGTAGCCTTTCACT
TCTGGTGAAAAATCAGCAATAGCTTGAAGGCGCTCTTTCATCGTTCCTTTCATATCCGTC
GTTAGATATTTGCTGTCAGTTCGAGGATAGGAAACAATTTTATGGGTTTCGTATAAACTT
TGTACAAGAGACAACGTTTTCTTTGCAGAAAATTGGAATCGCTGGTTGGCTTCACGCTGG
ATTTCGGTTAAATCATATGGTAACGGCGCATTTTCTGTTTTAACTTTTTCTTGGATATCG
GTAACTAAGCCCTTTTGTTTTGAGAGTTCTTTGACTAATTGTTCTGCTTCCTGCCGTTCT
TTCAAAGCGTATGGATTTTTTTGGGTCATCTTTGCTTTTTCTGATTCAACAGATAACGAG
ATAGTAAAATAAGTTTGAGGCTTAAATTGTTCAATCGTTTTTTCTTGTTGGCGTACCATT
GCTAAAGTGGGTGTTTGAACACGACCTGCGGATAAGTTATCTTGATATTTCACTGTCAAG
GCCCGTGTGACGTTTAGACCCACTAACCAGTCAGCTTTTGCGCGCGCCAAGGCAGAGTAA
TACAAATTATCGTAGTCTTTCGCTGGGCGAATTTTCTTAAACCCGTCTTTAATGGCTTTG
TCTGTTTGAGATGAAATCCATAAGCGTTTGACTGGTTTGTTAAAACGGACATATTCTAAA
ATCCAGCGGGCCACTAATTCACCTTCACGACCAGCATCGGTGGCAATCACGGCTTCAGAA
ACATCTTTACGATTGGCTAATTGTTTAATCGCTTTTAATTGATGTCCCGTTTTCGGTAAC
GGTTTAATCCCTAAATTCTTAGGAATCATCGGTAAAGTTTCCATTTGCCACGTTTGCCAT
TCTTTGTTTAAATCTTCTGGCATTTTTAGTCCTAAGAGATGGCCTAAAGCCCATGTGACA
ATCACGTTGGGTCCTTCATAATAATTCTTATTTTTTTGATTTGCTCCTAAAACGCGGCTT
AAATCTTTTGCTACGCTAGGTTTTTCAGCAATAATTAATTGTTTTGCAACCACTAGTTTC
GCTCCTTTTTGAGTGCTATCTTTTCGTATTATACCAAATATTAGCTCGATTTTCTCTAAA
TTCCGAGAATAGAAAAAGAGTTTAAAGAAAATTCCCTGAGGTTTTTCTTTAAACTCATGC
GTTTCAAATAACTTTCCGTTTGCAGAATTTTGTTTTGCCAAAATGATTGGATATTGTGGT
AAACTCAGCTTTATTTTCAAAAGTAACCGCATGATGATTTTCTAGTAATGCTAAACCGAA
GTATTGTTGTAAATCTTCATCGCATTCTTCACACCAGCGTTCTTCCCCATCATTCCAGAA
AGCCGTTAAATAATTAGGCTTTGTGTTGACGTATGTATAATTCTGAGAAAGTTTTTGCCA
AACTTCCACATAATATGTCTCTGCATCGGTCAAGTTATCGAAGGTTTTTTCTTGAACAAT
GTCCTCTTGCCAATCATCAAAAAACCACCAAGGTTCATTGTCGCCATACATTGTAATTAC
TTGATACATTGAACCGCTCCTTTTTTTGCTACTGTAGGTATCATAGTCACTTTCTGAAAA
AGTTGCAAGGATTTGGTTTCGGACTGAGAAATTTTTGAAATTTATTTTATCCTGCCACTT
CTAAAGAAGCAATAAAATCTTCAATCATGCGACGATAACTTTCTTCCGGCGTGGCTTCTT
CGCGTTGAAAATAACCTAAAAAACGTAAGGTAATATAACCATGGATTAAGCTACGTAATT
CTCGACTTTTATGCAGTCGTTCTTCATTATTAAATGGATAAAAAGCTAAAAGTTGTAAGA
TAATTTGATTGGTTTCATGGATGCCTTCAATTAATTGTTGGTTTTGCGTTTTCGGCACAC
TGATAAGTAATTCATAGACTGCAGAATTTTCAAAAGCAAATTGTTGGTACGTTTCAGCAT
ATATCCGAATTGCTTCTGCGCCACTCTTACCCACTAAGGCTCTTCGCAATGCATCATTTA
ATTCTTGAATTAACAAGTCCACTAGAGCATTTTTTACTTCAGCAATATTTTTAAAGTGAT
TATAGAGTGAAGGATACTTGATGCCTAAATCAACGGCTAAATTTTGAAAGGTTAATTGTT
GAACGCCCAATTCTTCCGCTAGGTTGCGGGCACTTTCAAGGATTTTGGCTTTCGTTAAAT
TCCGTTTTTTTGCCATCTTTCTGACGCCTCCAATTCTTAAGTTTTGGACAATTATTAGTT
TATCATATCTATTGACTCTTTTTAAACTATAAATTATAGTTTATAATAATAATTTGTAAA
CATCATTTTTGAAAGAAGGCTGTTTGGCATGCATATTACCAACCGTTCTCATTTGGCCGA
TCGTTATGGCAAACGAACCAGTGCAGAATTTTTATTACACGAACGTCCTATTTTATCTTT
TCCTATTTCTTTAGCGGCCATTCCTAAAGAAGCCCGTTATTTATCCTGGGAATTAATTGA
TTATGACACGATTCCTCTAATCGGTTTCCCTTTTATTCATTGGTTAGCTGCCAATGTTCC
TGTAACCAATGAGATTCCTGAAGACTTTAGTCGAACAGCACTCAAGCCAACCATTCAAGG
AAAAAATAGTCTTGCTTCTCCTTTGGGGAAACAGATGATTCCTGCGCTTGCCACTGAAAC
GTTACCTGAGTTAACCGAACGTTATCTGGGGTTAAGCCCTCGCTCTGGTATGCACACCTA
TACGTTATATGTGTACGCTACAAAAAATCCACTAAATTTAAAAGAAGGCTTTTTTGCGAA
TGAATTGCATCAAGCATTGAATGATCAACGACTCGCCAAAGCCAAATTTGAATTTCTTTA
CTAGAAAGTGAGGAAATAGAATGTATGAATTAATTAAAAGTAAAATTTTCCGTCCAAGAC
AACCTTGGGAAAAAAATCTGCTCGTTTTATGGTTTGGCACATTTATGGCTGGTATTGGCT
TTAGCTTAGTGATGCCATTTATGCCTCTTTATATCAACACATTAGGTACTTTTACCCACC
AACAATTGAATTTTTGGAGCGGAATCACGTTCTCCTCCACTTTTTTAGTCACGACCATTG
TTTCTCCTTGGTGGGGCCGTTTAGCCGACCGAAAAGGACGCAAGTTAATGTTATTACGTG
CTTCATTAGGGATGGCTATCGTCATTAGTTTAATGGGCGCAGTCACAAGTGTTTATCAAT
TGATTGGCTTGCGCTTATTACAAGGTGTTTTTTCCGGTTATATCAGTAATGCGACTGCGT
TAGTTGCTACAGGCACACCTAAGGAAAAAAGCGGTCAAGTGCTTGGTACTTTAGCCACTG
GTTCTGTTACCGGCACGTTGCTTGGTCCTCTTTTGGGCGGTGTCACTGCGTCTATTTTCG
GTTATCGGCCAACCTTTTTCATTACTGGTACGATTTTATTACTCGTTTTTGTTTTGAGTC
TTGTCTTTGTCCATGAAGAGTTTGTGCCAATTGAAAAAAATCAAGCCGCATCTGGGAAAC
AAATTTTAAAAAAACTAGAACATCCCCACGTGATTCTTGGAATGTTTATTACGACATTAA
TCATTCAAGCTTCCAATAATTCAATTAGTCCCATCATCAGTTTATATATTCAACAATTGT
TGGGTGGTCACGGAAATGTCACCTTAATCAGCGGAGTCATTGCTTCTATTCCAGGGATTG
CAACGTTAATAGCCGCCCCTCGTTTCGGCCGGTTAGGCGATCGTATTGGCAGTGAACGCA
TCTTGACAATTGGCTTAATTTTAGCCATTTTCGTTTATCTACCAATGGCCTTTGTTCAAA
ATGTCTGGCAGCTTGCTATGCTTCGTTTCTTAGTTGGGATTTCCGATGCCTGTTTACTAC
CAGCTGTTCAAACGTTGATCACTCGTTATTCCCCAAGTGACGCTGCAGGTCGTATTTTCA
GTTACAATCAATCTTTCCAAGCGACAGGAAATGTGATTGGTCCTATGATTGGTTCAAGCG
TATCTGCCGCTTTCGGTTATCGTGGGGTCTTTATTTCCACTTCTTGTCTGGTTCTCCTTA
ACCTTCTATGGGTTCGTCGAAGCACCGCCGAATTAAAAAAAGAGAAAAATGATGACTAAG
TTATACACAGAAAAGTTATCCACAATTTGAATTTTTAATTTTTCTCTTTTTCTTATTTCA
AAAAAATAGGCATATAAAACAAAAAAGAAAAGCGGATATTTACTGGTTTTATGACCAGCA
TATCTGCTTTTCTTTTGATTAACTTCATCCTTTTTGTTTCACAACTCGTGAAACTTTTTA
GACGTATTGTAGTTCTTTTTCATCTTGGTAGACGCGATCAATTAAGCCGCCCCCTAAGCA
TTCCATCCCATCATAAAAAACAACAGCTTGACCTGGAGTGACTGCGCGCGCTGGTTCCTT
AAACGTAACGGTTGCTTTTGTGCCATCTTCAGATAAGGAAACATGCACTGGAATATCTGC
TTGACGATAACGGAATTTAGCCGTACAGTCAAACTCTTTTGGCATTGGTGTATCAACAGT
AAAATGAACCTCACTGGCTTCTAAATGTGTTGCATATAGTTTTTCATGGTGAAATCCTTG
TCCCACATATAATGTATTGGTGGTTAAATCTTTCCCAATTACAAACCATGGTTCTTGTGT
TTTACCGCCACCACCAATTCCTAAGCCTTGGCGTTGACCGATAGTATAATACATCAGACC
ATCATGTTGTCCTTTGATTTCGCCCTCTTCTGTCACCATGTTGCCTTTTTTAGCTGGTAA
ATAATTACTCAAAAATTCTTTGAAATTCTTTTCACCAATAAAACAAACGCCCGTTGAGTC
TTTTTTCTTGGCTGTGGCTAATCCAGCACGTTCAGCAATTGCACGAACTTCTGATTTTTC
CATGCCACCCAATGGAAACATTGTTTTTGCCAATTGTGCTTGTGATAATTGGCTTAAAAA
ATAGGTTTGGTCTTTATTATTGTCAATTCCACGTAACATATGCACTACGCCATTTTCATC
CGTTTCTACTTGCGCATAGTGGCCAGTTGCAACATAGTCAGCGCCTAGTTGCATGGCATA
ATCTAGGAATGCTTTAAATTTAATTTCTTTATTACACATGACATCTGGATTTGGTGTCCG
TCCTAACCGATATTCTGCTAAAAAATATTCAAACACACGGTCCCAATATTCTTTTTCAAA
ATTGACCGAATAATACGGAATCCCAATTTGATCCGCTACTTTTGCGACATCTTTATAATC
CTCAGTTGCGGTACAGACACCATTTTCGTCTGTATCGTCCCAATTTTTCATAAAGATCCC
AATTACATCATAGCCTTGCTCTTTTAAAAGCAACGCTGTGACAGATGAATCGACACCGCC
ACTCATGCCTACCACGACACGCGTTTTGCTGTTATCTGCCATTTTATCACCATCATTTCA
ATTAGATTCTGAAATCATCCACGATTTGAAGGTCGTAACTTTTCAGTGCTTTTCATTATA
CTATTTTTTTGAAATAAGTAAAGCAAGCCGGGCGTATAATGAGAAAATACTTGGAACAAA
GACACAGCCAACAAGCTATTGCTTTCAAAGAAACAGAAAACCTGAAGGAACAAGCTACTT
TCACTTGTTTCTTCAGGTTTCTCTAAATTATTCTACTTTCTCTAATACACCACGGCTAAT
TAAGCCATCCATTAAGAAAAAGTATTTTTCTTTACTCATTTCATGTTGTTCATTCTTGAA
AATATTCATTGGTTTTAAACCATTTGCCGTTGTAATGGACATTTTCAACTCTTTTAGATC
AGCAGTGATCGTAATTTTCAATTTGAAGCCTTCATTTCTCTGAGGCGTTGGATCTAAGGA
ACGAATCAATTGAAAGTTCCCTGATTTTGTTTCAGTAAAGCCGTTATCTTTTAATGTATA
GCGTTTTGCACTAGGATGTACTTTGTAAAAAACTGTTGAGCCTTCAACAGCAGCCGTTGT
TGTAAATGCCATGGGTTCCACCTCGTTATTTTCATTGTTATCTTCATTATAGCGAAAACC
TGTAGCTGCCGCAATCAGATTATTTTTTCAATTGTTGAATCACTGCAACTAGTACTTCAG
AAAAAGTCGCAATTTCTTCTGGTGTGTTCCCGTAGCCAAAACTAATCCGGATTGATTCTT
TAATAGCTGAGGAATTTTCTCCATACATCGCTGTCAACACGTGCGAAGGATCCACAGTTC
CCGCTGTACAAGCCGAGCCTGTTGAAATCGCAATACCTCTTAAGTCCAAATGCATTAAGA
GCAAATCACTGGGAATTCCTTTTAAATGAAGATTTAAGACATGCGCTAAACGATTGGTTG
GTTCACCATTAATTGAAAAATCAATATTGGCTTCTTCTAACGCTTTTAAAATAATCGTTT
GAAAACTTTGATAGGCTGTTTTTCTTGCTTGCTTTTCTGTAGAAGTTAGTAATGAAACGG
CAGTACCCATGCCAATAATTCCAGCTAAGTTTTCCGTGCCCGCACGTCGTTTTTCTTCTT
GTTCCCCACCATGTAAAAGAGGTGGTAATTGGATTGCATCGCTTTTAAATAAAAAACCTA
CGCCTTTTGGACCATTGATTTTATGAGCGGAAATACTTAATAAGTCGATCCCTAATTCAT
GAGGTAAAATGACTTCACTTCCATAAGCTTGGACGGCATCTGTATGAAAAATCGCCGAAT
GATTTTTAAGAATTGCACCAACTTCAGCAATCGGTAATCGATTTCCAATTTCATTATTGC
CATACATCATTGAAACCAAGATCGTTTCTTCGCGTAAAGACTTTTTGAATTGATCCATTG
AAATCTGACCATTTTCATTCACAGGCAAGTAAGTCACTTCAAAGCCTAACGTTTCTAAGT
ATTCCATCGTTCGTAACACAGCGGGATGTTCAATTGCCGTAGTAATAATATGTTTTCCTT
CCTTTTGACGAGAAAAAGCAACTGCCAAGATGGCTGTGTTATCCCCTTCTGTGCCACCAC
TATTAAAAATAATTTCGTGGGGTTTGGCTTGTAAGCTCTCGGCAATCGTTTGACGCACTT
CTTCCAGAAGACCGTGTGCCTTTCGTCCAAACTGATGAATACTTGATGGATTGCCAAAAG
TCGTTTGCATATTTTCAGTCATCGCTTGAATGACCGTTGGATGAAGCGGTGTTGTTGCCG
CATGATCTAAATAAATGGGTTCCAAATGACTCGTCCCTTTCCTTATGTTCTGGCGTTATT
CTAGCATAAAAAGCTTAAAACACAAAATCAGAATACTTTCTCTTCTATTTATTAAAGAGA
TAAGAAAAATAGGCCCAACACTATTAAAGTTGTTAGACCTATTTCTAGTTTAAGGAATCA
CTTATTCTCCTTTTGGTTCTAAACGGAATAATGGACTCATTGGTTTATTTTCATGGATAC
GAAGTAACGCTTCCCCCATTAACTCAGCGCAAGAAATAATATTCAAGGTTGCTGGTTGGC
GGTCTGCTGTCGTATAAACAGAGTCAGTAATACTAATTTCCTTAATTGGCGCATTTTCTA
AGGTTGCTTTTGCGCCTTCTGATAACAAACCATGCGAGGCGCAAGCATACACTTCTTGCG
CACCATTTTTCATTAAAACTTCCGCCGCTGTGGCTAACGTTTGACCAGTATTCAAAATGT
CATCAACAAGAATACATTTTTTCCCAGCGACATTCCCAATAACGTAACCTTCTTGACGCA
CCCCATCAATCTCTTCATGGTCGACAATTGCTAAGGTCGCATCTAAGTACTCCGATAAAC
TACGTGCGCGTTGAACGCCACTGTTTTTAGGCGAAACAATCACAATTTCTTCCCCTACTA
ATGCTTGTTGACGATAATAATGAGCAAACAAAGGCATTGTAAATAAATTATCTACTGGGA
TATCAAAAAATCCTTGGACTTGAACAGTATGCAAGTCTAATGTTAACAAACGTGTTGCGC
CTGCCTCTACCAACATATTAGCAACTAATTTCGCAGTAATGGGCTCTCTTGGTTTCGCTG
TGCGGTCTTGGCGAGCATAACCATAGTAAGGCAAAATAACATTAATTGTTTTTGCGCTAG
CACGTTTTAATGCATCAATTAAAATAAGCAATTCCATCAAATGATCATTTACAGGAGCAT
TCGTTGCTTGGATGATGTAGACATGATCGCCACGAATACTTTCTTCAATATTAATTTGAA
TTTCGCCATCACTAAATTGGCGCACGGTGCTTTTTCCTAATTCTGTTCCTACTGATGCTG
CGATTTTTTCAGCAAGTGGTCGATTTGCATTTAAACTGAAGATGCGTAAGGTGTCATCTT
GATAGTTTTCGGTCATGATATCCTCCGTCAATATAAAATAATAGTCGTTTTCATTCATAT
TCTACCATTTTTTGTCATAAAAATCATGGGATCCTCCTTAATTTATTGAAAGAAACGGTT
TTCTTTGTGAAAAAAGCGCTTGTATTTAGGTGCGCCTAAAAATTATTTGCATTTTCTTAA
ACTATCCCTTATACTGATTTTAAGGCAAACCTAAAAAGGAGGAATTTCATGAGAAAAAGC
TTTAACTTAGCTGTTCAAGCGTTAACCGTTCAATATCAAGGACGGACCGCTTTAAATAAT
ATCCACGTTACTATTCCCTCCGGTAAAATTACTGGAATTATCGGACCAAATGGTGCTGGA
AAGTCAACATTTATTAAAGGGTTATTAGGCTTGATTAAAACAAAGGAACGTGATGTTTTG
TTAAATAATCAAGCGATTGACCAACAAAAAACAACCATTGCCTATGTAGAACAACGTAGC
GCCTTGGATCTTAGTTTCCCAATTAGCGTTTTTGAAACGGTCTTGCTAGGAACCTATCCA
AACTTGGGACTATTAAAACGCCCAGGAAAGAAAGAAAAGCAAGCAGCCATGGCTGCATTA
AAAATGGTGCAATTAGAAGACTATGCGCAACGCCAGATTGGCGAACTTTCTGGTGGCCAA
TTACAACGTGTGTTTATCGCTCGTGTTTTGGCCCAAGGTGCTGAGGTGATTTTTTTAGAT
GAACCTTTCGTCGGCATTGATATGTCTAGTGAAAAAGTGATTATGGATATTCTTAAATCA
TTAAAAAATCAAGGTAAAATGATTATCATTGTTCACCATGATTTGCACAAAGTGTCCCAC
TATTTTGATGAATTAATCGTTTTGAAAAACCGGCTAATTGCTGCGGGTCCTGTTGAACAA
ACATTTACTGCAGAAACGCTCCAAGAAGCATACGGTGATTTGTTAGGTGATTTATTAATA
CAGGGGGTTGCAAAATGATTGCTGCATTTATTGATGGTTTATTCCGTTATCAATTTTTAC
AAAATGCCCTTTTGACGTCTATAATTGTCGGACTCATTTCAGGGGTAATTGGTTCATTCA
TTATTTTACGTGGGATGTCTTTGATGGGTGATGCGATTTCACATGCTGTTTTACCAGGGG
TCGCTGTTTCTTATATGTTTGGTTTCAATTATATTTTTGGCGCTTCTATTTTTGGCTTAT
TAGCTGCATTATCGATCGGCTTTATTACCCAAAAAAGTCCACTAAAAAATGATACTGCCA
TTGGTGTTGTCTTTAGTTCTTTTTTTGCTTTAGGGATTATTTTTATCTCTTTTGCAAAAA
GTTCCACCGATTTATATCATATTCTGTTTGGAAATGTATTAGCGGTCGCAGATACCGATA
TTTTAATTACTTGTGTCGTCGGTGTGATTGTTTTGATTTTTGTGGCATTGTTTTATAAAG
AGTTGCAACTCACTTCTTTTGATCCCACAATGGCTCAGGCCTATGGTTTAAATATTCAAT
TTTTCCACTATGCATTGATGTTTTTACTAACATTAGTCGCTGTTTCTTCTTTGCAAACCG
TCGGAACTATTTTAGTCATTGCCATGCTGATTACGCCAGCGGCAACAGCTTATCTATTAA
CAAATCACTTACCGACAATGATTGGCTTAGCCTCTACTTTTGGGATTTTAAGTTCAGTGA
TTGGCCTATTCTTTAGTTATTCTTATAACTTAGCTTCTGGTGCGACGATTGTTTTAACCG
CCGCCTTATTCTTTTTATTGGCTTTCTTTTTCTCACCAAAGAAAGGCCTAGTATTTGTAA
ACCGTGAGAAAGAAATGGAGGAATCAACGAATGAAAAAATTTAGTTTATTTTTTTTAACA
CTTTTAGCAGGGTTAACGTTAGCTGCTTGCGGGAATCAAGCCGCTGAAAAGAAAGAAAAA
TTAGCAATTGTGACAACGAACTCGATCTTATCCGATTTAGTGAAAAATGTTGGGGAAGAC
AAAATTGAGCTGCATAGTATTGTGCCAATTGGGACAGACCCTCACGAATATGAACCGTTA
CCAGAAGACATTGCGAAAGCTTCTGAAGCGGACATTTTATTCTTTAACGGCTTGAACTTA
GAAACAGGCGGAAATGGCTGGTTTAACAAATTAATGAAAACGGCCAAAAAAGTTGAGAAT
AAAGATTACTTTTCTACAAGCAAAAATGTTACGCCACAATATTTAACAAGTGCCGGTCAA
GAACAAACAGAAGATCCGCATGCTTGGTTAGACATTGAAAATGGCATTAAATATGTAGAA
AACATTCGTGACGTGTTAGTAGAAAAAGATCCAAAAAATAAAGATTTCTATACAGAAAAC
GCGAAAAATTATACCGAAAAACTTAGCAAACTACATGAGGAAGCCAAAGCTAAATTTGCT
GATATTCCTGATGATAAAAAATTATTAGTTACAAGTGAAGGTGCCTTTAAATATTTCTCC
AAAGCTTATGATTTAAATGCCGCTTATATTTGGGAAATTAACACAGAAAGTCAAGGAACA
CCTGAACAAATGACCACGATTATTGATACCATTAAGAAATCAAAAGCACCTGTGTTATTT
GTTGAAACCAGTGTCGATAAACGTAGTATGGAACGGGTCTCAAAAGAAGTGAAACGACCA
ATTTACGATACACTTTTCACAGACTCCCTTGCCAAAGAAGGAACAGAAGGCGATACGTAC
TACAGCATGATGAACTGGAATTTAACAAAAATCCATGATGGCTTAATGAGTAAATAAATA
ATAAAGAAGAAAGAACCAAGTTGACTCCCCCTCAACTTGGTTCTTTCTTCTTTATTTAAC
TAATTCCTCAATATCAATTACTCGATCCACAATTTCTTCATAAAAATCTGCTTCATGGGA
AACCAGAAAAACCGTTCCTGGGTAAACGTGAATTGCTTCTTGTAAACTTTTTTTGGCCGC
TTCATCAATATGATTGGTTGGCTCATCTAAAAATAACAAATTACTAGTTCGCATCATTAG
TTCCGCTAGTTTTACTTTTGTTTGCTCACCACCACTTAACAGGGCTAACGACTGCATTGC
TAACTTATCTGGTAAACCTGCCCTAGCCAAATGACTTCTTCGCTCTTTAATCGTTGTATC
TGGAAAACGATCTGATAAATAATCTAGCGGCGTTAACTGCTCATTAGGCCACGCTAAGTC
TTGGGTAAAATAAGCAATTTTGGTATTCAGCGGATAATGAAATTCTCCATCTAATGAAGG
AATCACTTTCATCAACGTTTTAATTAATGTTGATTTGCCAATCCCATTGAAACCTTTCAA
TGCGACTTTTTCACCGACATGAACCATTAAATCTAACGGTTCTAACAAAGGTTCCCGATA
GCCGACAACTAACTTCTGGGTCGTTAGTGCTTGCGTTGCAACTAACCCTTGATAAGGAAA
TTCAATCGCTGGCTTAGTCAAGGAACCTGGCGGAGTCAATCGTTCCAACCGGTCCAATTG
TTTTTGTCGACTTTTAGCCATCGTTGCTCGATTTCCAGCTTTGTATTTACGAATATAGGC
TTCCATTTTTTCAATTTTTTCTTGTTGGGCCTGATACTGTTTCAAATAGGTTTGTTTATT
CTGCTCTTTTTGTGCAAAAGATTTTTCTACATTTCCAGTATATTTGGTTAATTTGCCAAA
CTCAATATCTGCGATGCAATTCGTCACTTCATTTAAAAATTGATAATCATGGGAGACTAA
TAGAAAGCTTCCTTCAAAATTATTCAGATAGCGAACAAGCCATTGAATATGTGTATCATC
TAAATAGTTGGTGGGTTCATCTAAAAGTAACACATCAGGGGCCTCTAACAATAATTTTGC
TAAAATCACTTTTGAACGTTGACCACCGCTTAGCTCCCCTAACTTTTTATCCAAACCAAT
TGCTTGTAGTCCTAACCCATTGGCTAAATCCTGAATAATCGTGTCGATTTGGTAAAAATT
ACTTTCATCTAAATCTGTTTGTAACTTGCCTGCTTGTTCTAAAAGTTTTTCCGAAGCCGT
TTGACTGTATTCTTCATAAAGTTTTGTCAGTTTCGCTTCTTTATCAAAAAGTTCTTGAAA
GGCTTGTTTCAAAAAATCAACCATCGTTAGTGATTGTTCTACAGAAACATGCTGATCCAA
GTACCCAATCTTGCAATTTTTTTGCCACTGAATCGTTCCTTCGTCTGACAATACTTCCCC
CGTTAAAATTTTAATTAAGGTGGATTTGCCGACACCATTTTGGCCAGTTAAGCCTAAATG
ATCCCCTTTATTCACTTGCAATGAAGCCTCTTCATACAAGACCTTTTCGCCAAACCGATG
CGTTAAATGTTCAATAGTTAAAATACTCATTTTCGTCACTTCTTTCTTGTTAACTGATTA
TTTTGGGACAACAAAAAAAGAACCACGTCTGCACGTCGTCCATCCTGACAGAAATCCCGA
CAACCGCTTGTACGTACACTCAAATAAGACTAGCTTTTCTAGTCAAAAAATGTGCTATCA
AGCGATGAAGAAATTAATTGCTCGGCTCCACAACAGTGCTTCATCTGTTCTTAAACTATC
GGGAGCTACTTTTCTTGTTAATTTATCAGTTAAAACAAAAAACATGTGAATCACCTTTCT
TATGCTTGTATTCTATCATAGTATGACAAGAAAGCAAGCCACGTTGGTTTATAACGAAAG
GAGCCCACAAACAATCATTTTGTCGGCTCCCTATCCCTATTATTCTGATAAATAATTTAA
TGCATAGCGTACGTGGTACTCTGCTGCTAAAAGTAAGGCACGTTCATCAATATCAAATTG
TTCATGATGGTGTCCAAAATGAGTAGCAGGATTTTCAGGGTTTCGTGAACCGACCCGTCC
ATAGATACCAGGAATTACCGCTAAGTAATCAGCAAAATCATCCGCCCCTAAACTTTTAGG
ATGATCGGTCACAACATTTTCAAAACCAACAATTTCACTGGCTACCTGCTGTGCACGGTT
GGTTGCTTGTTCTTCATTAATTAATGGATTCGCTGCCGCATAAACAGAAAAATCAGCAAT
TTCTGTGCGATGAGACTGGGCAATTTCATGGGCAATTTCTTCGACTCGTTGTAAAACAAA
TTGGCGCGTTTCCTGACTAAATGTTCGAACAGTACCTTCAATGGTTGCCTGGTTTGCTAC
AATATTATAGCGTGTTCCTGCTTGTAAAACGCCAATTCCTACTACGACAGAATCTAAAGG
ATCAATCTCGCGAGCTACAATTTTTTGTAATTCCACAACGATACTGGCCGCTGCTAAAAC
AGCATCTCGGCCATTCTGTGGTTGGGCGACGTGACTACTTTGACCACTGACTTCAATTTT
AAAAATATCACAAGAGGCGTTGGTGGCGCCTTTGGTAGCGATTAATTTTCCAACCGGCAC
ACTGGAATCTAAATGAATCCCAAACACTTGGTCGATTGCTTCTAAATAATTTCCTTCCAC
AAATTGTCGAGCGCCTGCACCAATTTCTTCAGCTGGCTGGAAGGCCAGTTTAATCGTTCC
TGAAAAGGTATCCTGATGTTTTTTGAGCACTTTAGCTGCACCTAGCAATGCTGCCGCATG
ACCATCGTGTCCACAAGCATGATTGAGTCCTGGATTTTTAGAAGCATAGGCAGCGCCTGT
TGCATCTGGCAATTCCAACGCATCAATATCTGCACGTAACAAAATCGTTTTGCCAGCGCC
AAGACCTCCTTCTATGGTTGCTAAAACACCCGTTTCCCCTACTTCTACAAAAGGAATAGC
TAAGGCTAGTAGTTCTTCTTTAATTCGCTTAATCGTTTCATATTCTTTTAAACTTGCTTC
AGGGTATTGATGAAAATGACGTCTTAAATGGATTATCCATTCCTTTTCTGTAGAAATAGT
TTCTTGGATTGTTTGAATCGTTGTTGTACTCATTATAAATGCCTCCTTTATTTTTTACCA
AATGTTTCCCAGGCTGGAACATTGGCGCCTTTTGATGTTTCTGCAATGATCTTTTTCGTT
TCTTCTTGTTGATATTCTTCTACAACTTTTTGATAAAGTTTATTCTCTTGATCTTCTTTT
CGGGCCACGACAATGTTCACATAAGGTTTCGCTTTTTCGTTTACAGGTTCTAAGAAAATA
GCATCTTTATCTGGTGTATACCCAGCATCGACAGCCATGCCGCTATTAATCACTGAAGCA
TCGACATCTTGTAAAGCGCGCGCTGTTTGCGTAGCATCTAATTCAGTTATTTTCAATTGG
CGTTTATTTTCAGTAATATCACTGACAGTCGGTAGTTGCTGTTTCGCAGGATCAACTTTT
ATCAGTCCTACAGTTTGTAATAAAATTAACGCCCGCCCACCATTCGTTGGGTCATTAGGA
ATAGCAATTTCTCCGCCGTCTTTAATTTTCGTGATATCTTTCAATTTATTGGCGTAAATT
CCCAATGGTGCATTGACTGTATTGCCAATTGATACTAATTTCGTCCCATGTTCTTTATTG
TAATTGTCTAAAAAGATTTGATGCTGAAAGGCATTTAAATCAATTTCTTTTTCTGCTAAT
GCTGCATTGGGTTGCGTATAGTCTGTAAATTCTACCAATTGTAGATCAATATTTTTCTTT
TTCAAACGGTCTTTGACCGATTCCCATTCATCATTTTTTGTTCCTACAACCCCTAGTTTA
ACGGTTTCTGTCTTAGTATCCTTCGCAGACCCCGATGCACAACCTGCAATCGTAAAAGCT
AATACCCCAATAAGTCCAATTAATTTACTAAATTTTTTCATTTGTCATTTCTCCTTTTTT
CTAATGTGATGTTTTTTTGATTAATTGATTACTAATGGCTTGACTGATAAATACCATAAT
TAAAATAATTAACGTGGCCATAAATGTCACATCGGTTTGAAACCGATTGTATCCTCGAGT
AATCGCTAAGTTGCCCAGACCACCGGCTCCAATCGCTCCTGCCATGGCTGTTAATCCAAT
CAAATTAATAATTGTCACCGCTGAAACACGAATAATACTTGGTAACCCTTCAATTAGATA
AACCCGAAAAATAATCCCTAAGGGACTCGTCCCCATGGCTTCTGCCGCTTCAATAACGCC
AGGATCCACTTCTAATAACGCATTTTCAATTTGGCGCGCGAAGAACGGGATTACGCCAAT
AACTAATGGGACTAACGCTGCGGTTGTACCAATTGTTGTTCCTGCCAAAATTCGTGTTAA
CGGTTGAATCAGTGCGAGCATAATAATGAAAGGAATAGAGCGGCAAACATTAATAATTTT
TTCTAAGACACTATACAGGGGTGGATTTTTCAAAACACCACTGGGGCCAGTACTGACAAG
CACGACACCCAACAAGACTCCTAACACACCAGCAATCAAGGCTGTCCAAAAAACCATGTA
TACTGTTTCCCATGTACTTTGAAGAAACTCTTGTTTTAATTGGACAACATTCGGAAAATA
TTTCTCAAATAATTGATACATTCTCAGTTCACTCCTTTTTTAAATCACCTGTAAGTTCTG
CTTTTGCTTCGTTTGCTGATAGGTTTTCAAAACATTGGTTCGCACGCCTTGTTTCGCTAA
ATAAGTAAGGGCTTGTTGACGCTGGGCCTCATCACCAGAAAGCACCACAATTAAATGGCC
AATAGGAACGTTTTGAACAATTTCGACATTGCCATAAAGGATATTTGTATATACCTGATA
TTGGCTATACAATTGTGCAATTAATGGCTCGTTCGTTTGATCTCCCACATAAGAAAATTC
AATTAATTCTTGATTTTTATCTAAATCAGCTAATTTAGGATGTTCAAGAATCGTGGTTAA
TGCTTGGTCAATATGAGTTGCTGTCCGAATAAAATCTTTGGTTAAAGGTTGTTGGGGTTG
ACTAAAAATCGAAACAATATCGTTTGATTCGACAACGCAGCCATTTTCCATCACCGCGAC
TTTATTACAAATTTCTTTAACCACTTGCATTTCATGGGTGATTAAGACAATCGTCAAGTT
CAGTTCTTGATTTAACTTTTTTAACAAGGCTAAAATCTGTCCCGTTGTTTTTGGATCTAA
CGCACTCGTCGCTTCATCACAAAGTAAAATTTCAGGATCATTTGCTAAAGCGCGGGCAAT
CGCAACCCGCTGTTTTTGCCCTCCTGATAGTTGACTGGGGTAAGCGTCCCGTTTTTCACT
TAGTCCAACTAGCTCTAATAAATGGCTGATTTTTTGACGCCGTTCACTTTTACTTAGCCC
AGAATATTTTAATGAAAAATCGATATTACTAAATATAGTCCGCTCTTTCATCAAATTAAA
ATGTTGAAAAATCATTCCAATCTTTTTTCGTTGTTGTCGTAATTCCTTTTTAGAAAAAGT
TAAAATATTTTCTTTGTTAATAATAACGGTGCCCGCTGTTGGTCGTTGCAATAAATTAAT
TACCCGTACTAGCGTACTTTTTCCAGCACCGGAATAACCAACGATTCCGTAGATATCCCC
TTTATCAATTGTCAAAGAAACATCTTGGACAGCCTGAATTTCTTGTTTTTTTTGTTGAAA
TGTCACACTGATATTTTTTAGTTCAATCATTCTTTATCCCCCTTCATTCTTACCAACCTG
CATTTTTTCATAAAAAAGAAAAAAGCATCCTCAACGACACAACTCGAGTTGTATCGTTGA
GGACGCTTTTTTGCGTGTTACCACCTCATGTTCAGAATTTGCTCACACAAATTCCCTTTT
CAAGTACGGAACAACATGTTCGATACCCTAGCTCGATAACGGGAGCCCCCGTCGCCGCCT
TGTGTTTAACACTCGGAGCGCTTGCTCAATAGCCATTTTCCAAAACGTCTTTGTCACCTA
TTCTCAGCTACCTAGGCTCTCTGTTAGACAAATCAAGTCTTGTACTTACTATATCACTGC
TTTTTTATTTCTATTCATTTTAAACTGATTTTCGTTTATTTTCAAAATCAAACAGACTAG
AGTTCCTACCCCTTCAAGCATCGAGTAATCGCAGATAATAGCTGCTCTCTCTTTGCATCA
GTCGTAGTTCTTCTCAACAGGATTTGACTGTGGCGAGAATCGTAGGAACACTTTCGTGCA
AATGACACAACTTGCCCTTCGGTCATCTTGTACTGTTCATCATCTACTCTGTCGCTTCGC
GCCAGTCGTAGTGATTCCCAGCAAAAAACCCTTCACTAACATTTTGCTAGTAAAGGGCGA
ATGATTCGCGGTACCACCTTTTTTCGAAATATAACTGATTCTTTATATCTCATCTCTTAT
CCAAGTCTTTATTAACTTGGTGCACATGGTAACGGGTGCTTAGCCGAAATTGCTTACTTA
TCAGCAATTTATTCTCAGAGGCCATCTTCAACTTTTCTGAACCTTGTCCCTTTTCACCAA
TCAGGACTCTCTTTTGAAGGTCATCAAAATTTACTCTTCTCTTCAACGAATGAATAGTTA
TCTGTGATGTTGATTTACACTTTACTAGAGAAAAAAGAGATTGTCAACAGTTTTTCTTAG
AAAAAAATCATTTTTCTTTTTTTACGAAAGAGCAATTGACAAACTTTCGTCAATACGTTA
TTCTATTTCTTGTGCACGAGATTTGTACGATTTTTCAAAAGGAACTTTGACGATTACTCG
TCGCAGTGTAGCCTTTGAAAGTGAACTCTATGGGTTTCACTTCGTTGCAATCCTCGAGTT
AGTTTAGCCTTTGAAAACGCCGCCTTAGCTCAGTTGGTAGAGCACCACCATGGTAAGGTG
GGGGTCGCCGGTTCAAGCCCGGCAGGTGGCTTTTTGGTAAAATCCCAACTCTTTAATAAA
GAGTTGGGATTTTTTGTTTTGCCTACACTTAGTGTTCTGTCAAGATGAGAAAATAACAAA
AGCAATTTCTTCATTCCACTCGTTATGGTATATTTTAATTGTTAAATAATTATTGGAGTG
GAGTACAATGATGAAACAATTACCTACAGAATCAAAAAAATTTGATTTAAAGAATTGGTG
TATTGAAAATAAAGCCTATCTTCTATTGATCATTTTAATTTATCAAGTGGCAGTTTTATC
CATCGGCATTATCAATTTCCCTTACTTAGATGATAATGCTCGCCAAGTCGCTGGAATGAC
AGATTTTGGTACGACTTACGCACGTTGGGGCAGTGAATTTCTCTCATGGTTTGTTCAAGG
AAGTCGTCATTTGACAGATCTGGGCTTGACCACACCGATTCTAACAGGTCTTATCTTATC
TCTCACAAGCATACTGGCTATTTATATCATCAATGACCAAAAAATTAGCTGGGGTTCCTC
TTTAGTAGCTACTTTAATTGGCCTCAATCCTTGGTTCCTTCAATGTCTTAGTTTCAGGTT
TGATAGTCCCTATATGGCATTGAGTATTTTTTGTTCGTTTCTTCCTTTTTATTGGTGGCA
GCGTAATTCTTTTACGTTTTTCTTGGTTTCTGTCTTTTCACTGTTTGTTATGTTTAATAC
TTACCAAGCCTCGTCAGGAATTTATATAGTTATCGTCTTATTCCTTACTTTCAAGCAGTT
ACTTGCTGGAGAAAATTTCATTGCTCTTTGTAAAAAAGTCGCACTTGCTGCTATCGCTTA
TCTACTTTCTATAGTCAGCTACCTTATCGAGTTAAAATTTGTACCTTCCGCAACAAACAA
CATTGGGGGCAGTCAGGCCTTACCAAGTTTGCACGATATTCCCAGTGTGGCTTATCAAAA
TAGTTACCATTATTTTTCAGAGCTATTGAATCAAAGTAATCGTTTATGGCTTTTATTACT
GCTCCTGCTGCTTGTTTTATTTTTTATTAGTCATCTATCAAATAGCAAAATCAACTTAGG
CCTAAGTTTCCTTTATTGTATCTTGTATTTAGGACTTGCTTCTCTCTTAAGTTTTGGTAT
TTTTATTGTCTATTCAAGAAATATCGCTGGTGATGCGCCTCGCTATATTTACGGATTTGC
TGTTTTTGTTACAATCAGCATGTTAAGTTTATTTAACAATCGACAAGTGAAAGCAATTTA
TCTAACTTCGTTACTTGTGGCCAGCTTGTTATCTTATTATATTTTATCGTTTGTTTTGGT
GTATTCTTCCACATTAAACTATCAAAAAGAAGCATTCAATCGCCAAGCAGCTGTTTTAAC
AGATGATTTAAAAAATGTTGTAACAAACGAACGAAAAAAAGTTTATTTAAATACGTTTTT
CAAAAATTCAACTGTTTATGCTAATACAAGTCGAAACTACCCAATTCTTTCAAAAATCGT
GCCACCAAATGACGGTCTATATTTCCCTAATTACGTTTGGTTCAATACTTCATCGAATTT
AGGAGTAGAGATGGCACCACTGACCGATACGGATATGTCTAAAAATCAAAAAGTAGTAAG
TAATCACTTTTATGACATTTATACAAACAACAAAGAAATATTTGTGTTTATGAAATAATT
TGTTTCATCCAAAAACACTTCTTTTGCAATAAACGTGACTGTATGGTTTGATTAAGATGG
ATTAAGTATTCTTTTCGGTAAAGCTAGTACTTCCTGAAACTTGCTTATTTCCCACTTTTC
TTATGAAGTAACAAAATTTTTGAGAAAAAACAGCTCGTTTTCTATGTTATGATAGAGAAG
TGAAAATCACCAGAAAGGTTGTTGCGGACTATGAGAACTCATCAGAAAAAATTATTTTTA
TTTTCAATGATTTTATGGTTAGTTGAATTTTTAATTACACGGATTTCTGATTCTTTTCCA
GGAGCAACGCCATTGTTCGTTGTGATTTGCTTGATTCAAGGAATCCTTTTTACTTATTTC
TGTCTTGCTTTTTTCTATTATCCGCAATAATCAGTCAAGAAAAGCAATTAGAGCAGATTC
AGCAAATTTCTGAAACCGAAAAAATGGCACGTCCTCGTTTTTAGGACGTGCCATTTTTTA
AAGCATTATTTGTGTAAAAGCCGTTCGTATCGCCTGTTGAACTTTTTGAACAGCAGCGAT
TTGATGGCCTTTTGCTTCAGTCAATTCTTTTTCAATATATTCAGGATAGTAGGTTGCCAA
ATAACCCAAGACCCAGATAGTTGGATCTGAAATAACCGTCTCTGCTAATGGATACAAATA
GGCAAGATGCAACCGAATTTCTTCTTCCAAATGCTGCAGCATAATTGGATCATCATTTTC
TAAACGATTCCTAAGTTCAGTACAAATTTCGGAATAGATCGGCGTATTTAACGGTCCATT
TTTTCCTTCTAGTAAGACTGTCTGAGGCTGATTGTCATACCAAAGAAAAGTCAGTGGCTC
TGAAAATTGCAACAGTGCTAATTCTTCAATGAACCATTCCCGAGCAAAATAACTAAGTGC
TTGGTTCATAACTAAATCTTTTGCGACTTCCACAAATACTGGTTTAGGCAAATATAAACT
GGTTTTAATGTTCGCTAATTGTTGATAAACGGGCAATTGATCGCTTACTAACAAGTTCCT
TTTAATTGCTTGAATTTGCTGCGTTTCTAATTGTTGATACGCCTCTTCCACTTGCATTAA
TTGCTGTTCTAACGTTTTTTGTTGTGCTAGCGTTATTTTTTTAGTTTGAAGTAATTGCTT
CAATAAAATATACCCTTCAATAAAGCGACGACTTTGACTATAAATTTGCATATAAATTGC
CGCTGTTTCAAGGTTCTCAAAATAAGTCTCTTGGAACGCTTCTGCCAATGCTAGTGCTTC
GTCAGCTTCACCCATTTCCAACAATAATTGGACAATTTTTTGGTTTACTGGCGGCGTTTG
TTGTAGCTGATAGGCTTGTTGAAAATTTTCTAAAGCGGCGATCTGATTATGTTCTACAAG
TGCTTCTTCTCCTTGTGCAATAAAACGTTCATAGTTTTTTGGAAATTCATGAATGGTACT
CATATCTAACCTCCTTTATTTCTTATTTAAAGCAGATGAGCCTGGGACAAAAATCACTTT
GGATTTTTGCTCCAGGCTCAAAACCTGATAACCGGCGGGAACAGAACCAACACTACGCGT
TGCTCGGAGCTAAACGGTTCTGTCCCGACCTCGATTTTAACTATTCAAACGGACTTTTTT
AGTAAAGATTACGAATAATAATTGCCGTTTCTAGGTCGCCCTCAGCGTTCAACTTCTCCG
CCTTTTCTTCTAAACTATACCCAGCAAAACTTTCGTTTGTTAAAACATCTGCTACTGTAA
ATTTAGCAACTTTTTCAATACTGACCGCATCTGGGGCTACTTCTTGCACGCTATCCCATC
CTGTATCAATAAAGATCTTTGTATCTTCTGTAATCGCTTCGTTTGCTTCTAACGCCTGCA
TAATTTCCTTTAACTGTGCATACGTCATAACCTCAACTTGATTTTCCATTTAAACGCCTC
ACTTTGCCATTCCTTTTTAAGGATTGGGTTTTAATTTTAGACTTTTTCTTTAATTGTTTT
TAATGCGTGATATAAGGCATATTTCATTGGTTTGGCTTTCCATTGGAAATTGCCCATTAA
TTCTTCGACATGACCGCCAAAGGATTGTTTGAATTTAAGAACCCCATCACTTCCATCAAA
GACACCGTCAACGCCATAAAAATTATATTTGGGAATGTTATTTTCTACTGTGTAAGTTAA
CATTTTATGTTGAATTAAATACGGTGCATAGTATTGTTTATATTTTTCATACGTACCACT
AAACAAGTAAACCACTTCTTGTGGATGAACAATGAATAAGGCGCCTGCTAAAATTTCAGG
TTCATCTGATGTTTTCATTTCTTTAGCCTCGTCAATCCGTTTGCGCACGGTACGAACTTC
ATCTTCAAATTCACGTTTCTGGTTATTTTTTTTACGGCTTTTAGGATTGGCAATTAACGC
TTCATTGACTTCGTTGAGCGTCTCTTGTAATTTGCGTAATTTCTCATGAAGATTTTCTAA
ATAAGTAGCAAAGTTTAGTTCCGCCACCATAAATTTCGCTCGTTCGCCAAACTCTTCATA
AACAGCTTGGTAATAAGCTAAATCCTTATCTTCAAAATTACGCCGTGCACTTGTTTCTTC
CGTTAATTTCTTAAAGAGAGGTAGCTCTTCGTAACGAAGTTCTCGGGTTGTTACTCCATA
TTCCCATGTTTTCTTGATGTCATATTTAGCATCTTTTCCATAAGATTTCCAAAGCTCTTC
TTCTGTTAATCCAGCCATATCTTTGACAAACAGCCAACGTGGCGCGCCATCAAAATTGTG
CACATCAAACCCTTGGTGTTCAAAACCAATTGATGTGAAATAGTCAAATGTTTCTTGATT
GACCTTTTCAACTTCACCGCCATTAAAATCACGTAAACAAATTTGTTTATTTGGAGTAAA
GGTTAAATAAAGGCCATCATTTTTTTTCACATATTTTTTTAAGCCTGTGAAAAAGGCTTC
TACACATTTTTTATCTGTATAATCCATCAAAATTCCGCCGTCAATGTCGAAAGCATAACC
AATTTTGACTTTTTTCTTGCTTAGGATACACGCAGCAATTAGTTGGCCTTCTCGTTTGAC
GCCAACGTATTCACAATGCCAGCCACGTCGTTCCAATAAATGTTTCATTTCGGGTGTTTC
TAAAAAGTTACCTGCAGGATGTGTCATTGCAAAGGTAGTAAATTCTTGTTCAGTTAATGT
ACTAAACTGATCCATATCAAACAACTCACAATCTTTTTTTGTTAAATAAATTAGCACTTT
TCAGCTTAACCTACTTTTTGCTTTCTTTCAAACAAAGTTACCTCACTGGCTAATTCTTAT
TTTTCGGTTCTTATTAATTATATCTAATTTTGCTAAAATGCAAACAGTTTTCAACGGAAA
AAAAGAATTTCTTTGGAATCTTTCATTTTTGACTGAATATCTTTCTTTTATAAAAAATAT
CTGAGACAAAAATCTAAAGTGATTTTTGTCTCAGATATTAAAACTCATGAAAACCCGTTG
AACATCTTTCTCTCAGGTTCTTGATTTACTCAACAGTTACACTTTTGGCTAAGTTCCTTG
GTTTATCAACATCGTAGCCTCTTTGTAAGGTTGCATAGTACGCTAATAATTGGCCTGGAA
CAATGCTAACTAAGGCAGAAAGTAACGGATGAACATCTGGAATAATCAGTTGGTCCTGTG
GTTTTGCCAAGGATTCCAAAGCAATCACAATATTTCTTGCTCCACGACTTTCGACTTCCT
TTAAATTGCCTCTTGTATGGGCTGCGACTTTGGCATCTGTCACAATCCCAATCACAGGTG
TTCCTTCTTCAATTAAGGCAATCGTTCCATGCTTCAATTCACCTGCCGCAAAGCCTTCTG
CTTGAATGTAGGAAATTTCTTTCAACTTCAAGGCCGCTTCCATCGACACATAATAGTCGA
CTCCTCGCCCGATATAGAAGGCATTTCGAGTATACGTCAGATAATCTTCCACCAAGGCTT
TCATTTGTTGTTTTTCATCAATCAAGGTTTCCATGACAGCTGCTACCACGCTCAATTCGT
GAGCCACATCAAATGAGACGGCTGCTAATGTTTGGCGTTCTTCACCAATTGCTTTTGCTA
AAATAGCTAAGACAGCGATTTGAGCAGTATAAGCTTTGGTGGAAGCGACAGCAATTTCTG
GTCCTGCGTGTAATAACAAGGTATCGTCCGCTTCACGTGATAATGTTGAGCCAGCAACAT
TTGTTAATGTAAGTGATGGATGCCCTAATTCATTAACCTGTACCAGTACTTGGCGACTAT
CTGCCGTTTCACCACTTTGGCTTAAGAAAATGAAGAACGGTTTTTCAGATAAAATAGGCA
TGTTGTAGCCAAATTCGCTTGATAAATGAACTTCCACAGGTATACTGGCAATCGTTTCAA
TTAAAGATTTTCCGACCCAACCTGCATTATAACTTGTCCCACAAGCAATAATGTAAATTC
GGTCACATTGATTAATTTTTTCCAGTAACGCCTCATCTAAAGTCACTTTTTCACCTTGAG
TATACGCTTGAACAATTTTGCGCATCACTGCAGGTTGTTCATCAATTTCTTTGAGCATAT
AAAACGGATATGTTCCTTTTTCAATGTCATTTAAATCTAATTGCGCTTCAAAAGGTTCTC
GGTTGATTACTTGTCCTTCTGGCGTTTCGATTACTACTTTGTCCGCTGTAACAGTTACAA
TTTCACCATCAACAATCTCAACAAATTGATTGGTTTCTTTAATCATCGCCATCGCGTCAC
TACAAATAACATTAAAGCCTTCACCTAGACCGATAAGTAACGGGCTTTTATTTTTCGCTA
CGTAGATAGTATTGGGGTCCATTTTATCCATTAATGCAAAAGCGTATGAACCTTTAATTT
CGGCTAAAGCCGCTTTAAAAGCATCTTTTGTTGAAAAACCATTTTCAGCAAAATGTGCAA
TTAATTGAACGACGATTTCAGTATCTGTATCACCAATTAAGTGAGCACCACTTAAAAATT
GTTCTTTTAATTCTTCAAAGTTTTCAATGACACCATTATGCACTAATGCAAAGCGTTGAT
CGCTTGAAACATGGGGATGTGCATTGGCGACAGTTGGTTCGCCATGAGTGGCCCAACGAG
TATGACCAATACCAACTGTTCCATCGATTTCTGGCGTTAATTTTGCTGCTAAATCGGCAA
TGCCCCCAACTGCCTTAACTACATGGGGCTGTTGGCTTTGATCATTCACACAAATCCCAG
CAGAATCATAACCTCTATATTCCAATTTTGTTAATCCTTGAATCAAACTTTCCGTGACAT
TTTCTTTTCCAATCATTCCGACAATTCCACACATAATGCTAATTCCTACTTTCCAATTGA
AATTCTGTATTTACTAGGTCCTGTTTAACTAGCAAATCCCATTATATGTTTCTACCTACG
TGATAACCGCTTTGTTCTAACTTCACAATTAGTTTTTCTTTGTTATCTGTAGAGTGCAGT
CCCTAGAGCCACCCGCCGAATCTTCGATAAGCTCTCTCCTCGTCACCTGAACGTTCAGGT
CTGGCGCTATCCTATATTGGTCTATATACCTCCTTTGTAAATATATTCCGTAGAAACATA
AACAATCATACAATTAAAAGTAGGTACTTGTCAACAAAAATCTAAAAAAACGAAAATTGG
TCTAGTTCTTTAAAGTTGTAAAAAAAGAATCTAGTACACTCATAGTAAGAGAAAGTACTA
GATTCTTAATAATAAAAAAATATCCGTTCTATTTATAGAACCTTATCAATTTGTTATTTA
TTGGAATGGATTATAAAACCGGCCACCATTCACATGGAACAACCAGAAACTGATTCCTAA
TAAGCATAAGGCAAGTATCATTACCGAAAAATCACGCAGATGAAAAGGTTGTTGCGCATA
CCACGTTCGATTTTTCTTTTGACCAAAACGCCTTAATTCCATAGCGGTACTCACAGTTTC
AATTCGATCTAAACTAGATAGGATTAAGGGTAAAACGATTTGTGCTACGCCTTTGATTCG
TTGGCCTAACCGTCCCTTTTTAGACATCTCATAACCTCGCGCTTGTTGTGCTAAAGAAAT
ATTAAAAAAATCTTCTTGGATATCGGGAATATAACGAATAGCCAGCGCTACTGCATAACT
AATCCGATAACTCACACCAATTCGATTCAAGCTGGAGGCAAATTCACTAGGATTTGTTGT
TAATAAAAAGATTAATGCCAACGGAATCGTACAGAAATATTTTAAAACTAAATTAAATTC
ATAAAATAATTCTTCTTGTGTCAAAGTAAACCGTCCGATTCCTTCCCAAATCACGGTACG
TGACTGATATAAATCAACCCCATATTCAGGTGCAAAAAGGTAAACCGTTAAGATATTTAA
CAAAGAAAAAATAGCAATAAATTTAATAACAAAAGATATTTGATGCCATTTAATATTTGA
TAATTTTAACAAAACAAGCGAAACCACAGACATTCCTAACAGATAACGAGTATCATACGT
GGTCATACAAGCCACAGAGACAACGATTAAAAAGACTAATTTGCTTGTGCCGTTTAAGCG
ATGAATCCAGGTTGAATCAGGATGATAGCCTAACATTTGTCGTTCACTCATCCAAAACGC
ACCTCACGATCGTAAGCAACAAATTTTTCCGTAAATAGCAAGGGATTTTCCAAGCCTAAC
GCTTTAGCAAAGGTAAACAAGCTCGTTTCTTTTAAAGAAGCTGTTTGAATTAATTTTTCA
TCTGTTAAGACAGCAACTGGAGTCGCATCTGCTAGTAAACGTCCATCACAAACTACTAAC
GCACGTGTTGTATATTCCAACATTAAGTGCATATCGTGAGTGATCATTAAAATAGTCACA
CCTAAGCGGTTCAATTCTTCTAAAAATGTCATCATTTCTGTATAATGTTTAAAATCTTGC
CCAGCTGTTGGTTCATCTAAAATTAATAATTCAGGTTCTAAAACTAAGATTGATGCAATA
GTTACCCGTTTTTTCTGCCCAAAACTCAACGCAGAAATCGGCCAGTTCCGGAAGGGATAC
AGCCCACAAATATGTAAAATATTCGTCACACGTTCCTCAATTTCTGCTTGTGGCACATCT
CGTAAAACTAATCCTAAAGCTACTTCTTCAAAAATCATTTTTTTAGAAATCATTTGATTG
GGATTTTGCATCACATAACCAATTTTATCTGCACGTTCTTTGATTGAATAATTGGAAAAA
TCCTGTCCTTCCCATAAAATCTTGCCTGATTGAGGCGTGATGAACCCGCAAATTATTTTA
GAAAGTGTAGACTTCCCGGCACCATTTTTTCCTACAATGCTGATCATTTCTCCATGATGA
ATAGTTACTGAGAAGTCATCTAACACTTTTTCACCGTGACGATCATATTGATAGGACACT
TGTTCCAAACGTAATAGTTCAGCTCCTTTGACTGCACTAACTGAACTAGGTTGGACAGAC
CACTGTGTCATTTTAGGCAAAACCGTTTCGCCTGATACTTCGGCTAATTTGTCTAAATGA
CTAACTTTTGTTAAATCAATCCCAGCATATTTCATGGCTGTAACGTACAAAGGTTCACGA
ATCCCTTGTTGGGTCAACGTATCTTGACGTAACAATTCATCTGGTGTTGTGTCAGAAATA
ATTGCGCCCTCATTCATGACAATAATTCGATCAACTGATTCGCAAAGAACGTCCTCTAAT
CGATGTTCTATTATTAAAACAGTCGCTTTTGTTTCTTGTTGAATGGTGTCAATCAAAGTC
ATTGTTTCTTGTCCCGCTCGAGGGTCAAGATTAGCCAAAGGTTCATCAAAAAGTAAAATT
TTTGATTGGTTAATTAGAACGCCCGCCATAGATACACGTTGTTTTTGACCACCTGACAAA
TCTTGTGGACGGTGTTGTAATAGCTGATTCAGCTCAACAATCTCAGACCATTTGTGGACC
GCTTTTTTCATTTCTGCTTGTTCAACTGCATCGTTTTCTAAAGCAAAAGCAATATCCTCA
GCAACCGTTAAGCCGATAAACTGCCCATCGGTATCTTGCAAAACAGTTCCTACATCAAAA
GACAAATCAAATAGACTTGTTTCTTGGATATTTTTACCAGCAACCGTAGCTGTTCCTTGA
ATCTCACCTTCATAAATATTGGGAATTAACCCGTTGATACATTGCGCCAATGTTGATTTG
CCACTACCACTAGGCCCAACGATTAAAACCTTTTCTCCTTCATAGATGGTTAATTGAATC
CCCTTTAATGTTGGTTCAGATTGGCTATGATATTGAAAGGAAAAATTATTAAAAGTAATG
ATTGGTTTTTTCATTCGGCCTCACCTCAGTTTCTCCATAAAAGAAAGGGTCTGAGCATTA
GCAAAGTAATTACTAGGGCAGACCCTTAACCATTTAAATTATTTCGACAGTTTCTTAATC
TTTTGATAAACTGCCTTTCTTTGTTCTTGTTGATGCATAAGCTTTCATCAACAATGTTCC
AATAATCCCCACAGCGACAATATTTGAAACAGTCGCGAATACTCCTTGTGTAAACACTTT
ACTTGCGGGTTCACTATAAATCAAAATATCCAAACTAGGCGCGATTAAGCCCCAAACGAC
GATATTACCAAAGGCTTGGAAAATATTGAAACGCACCATGTCATTTGTTGTAAATTCACC
ATGTTGAAGATCCATTTTACGACCAGCGAAGCCAAAAATAATACCAATAATTCCTGAACA
AATAATCCAGCTCCACCAAGCGCTACCATACGTGGTAAAATCTTTTAATGTGTGACCAAT
CAAACCAATTAGCCCTCCAGCTACTGGTCCAAAAACAACTGACATTAAAGCAAGAAATGG
ATACGACGTTTCTAAGTTCGTATTAGGAATCCCAGTTGGAATTACAACGAATCGACCTAA
AATAACAAAAACTGCAGAGCCAATTCCAATTGCTACAATTGTCTTGACGGACATTTTTTC
TTTCATTTCGCTCCTCCATTCTATAACTCCATTGATTTACAGCCGCTCCCTTCTTGATTT
TATCAAATAAAAAAAGAAGATACGCGGTGCATCTTACTTCTAAAATAGTACCCTTTTAAC
CGCTCTATGTCAATGATAGACGGAGCTTATTAGCTATTTTCTTTTTTTGATTTCCAACAA
AGAAACCAGACACTTAACGCAAGCTAGCATTAAGTGTCTGGTTTCTAATTGGTTCTTATT
CAACGCCGATTTCTGCACGTACTACTTCGGCAATTTTATCAACGTAATAATCAACTTTTT
CTTGTGTTGGCGCTTCAGCCATCACACGTAACAATGGTTCTGTTCCAGAAGGACGAACTA
AAATACGACCTTCGCCATTCATTTCTGCTTCTGCTTGTTCGACAACTGCTTTGATTGCCG
GAACTTCCATTGCACCATTTTTATCTGTGACACGAATATTGACTAATTTTTGTGGATAAA
TCGTCACTTCATCCGCTAATTCAGATAATTTTTTGCCCGTTTGCTTCATAACATTCAACA
ATTGAATCCCTGAAAGCATGCCATCACCTGTTGTGTTGTAATCTAAAAAGATCATGTGAC
CAGATTGTTCGCCACCAAAATTGTAATCATTTTTACGCATTTCTTCTACAACATAGCGAT
CACCCACTTGCGTTACCACATCTTTTAAGCCAATTTCTTCTACAGCTTTATGGAAACCTA
GATTACTCATCACCGTTGTAACGATTGTATCTTTTTTCAAACGTTTTTTCTCAGCTAAAT
ACTTGGCACAAATATACATGATTTTATCACCATCGATAATTCGTCCTAATTCATCGACCG
CAATAATTCTATCGCCGTCGCCATCGAAAGCCAAACCAGCATCCGCGCCTTTTTCAACAA
CCATTTCTGCCAAAGCTTCAGGATGAGTGGAACCCACACCATCATTGATATTCAATCCAT
TAGGACTTGTTCCCATTGTATAGAAATCTGTCTCTAAATCCGCGAAGACACGATTGACTG
CTGTTGCAGTTGCTCCGTTGGCCGCATCTAAACAAACAGTCATATCTGCTAAATCGCCAG
GAATACTTTGAACTAAAAATTGCGAATATTTTAGTAAGCCTTCTGGAAATTCATCTAATG
AGCCTAAGCCTTCTGCAGAAGGTCTTGGTAAGGTGTCTTCTTCTGCGTCTAACAATGCTT
CAATTTCTGCTTCCTGATCGTCTACTAATTTGAAGCCATCTGCCCCAAAAAACTTAATCC
CATTGTCTTCCGCAGGATTATGTGAAGCTGAAATCATTACGCCAGCGGATGCTTTTTGTA
AACGAGTAAGATATGCTACACCAGGTGTTGAAATCACCCCTAATTGGAAAACTTCAATTC
CGACTGATAATAATCCAGCAATCAATGCTTGTTCCAACATCTCACCTGAAATACGTGTAT
CGCGGCCTACGAGAACACGAGGTTTTCTTGAACTATCTTCATGTTGACTCAACACATAAC
CACCGTAACGTCCTAATTTAAAAGCTAATTCAGGTGTTAACTCCTTATTTGCAATTCCTC
TTACACCATCTGTTCCAAAATATTTACCCATTTTGATTCTCCTTAGTCACTTGATTCTCT
GTATTTTCAGTTGAACCAGCAGTTGTACTTTCTACTGTTGATCCCTCACTTGTTGTTTCA
GAAGTATTTGATTCTACTTGACTGGATGTACTTGGTTGTACTGCTTGGCTACCTGAGCCA
ACCGTTGTTGAACTTGCAGGTTCCCCTGAAGTTTCATTTGTATTTGATGACTGTTGTTGA
TTGTACACGGGGCTCAAAGAAACGTCAACCTCATCTGGTGTAACTACGTATTCTCCATCA
ACGGGAATAGTCACTGATTGTTTTGTTTCTTTGCGAATATCAGAAATGTCTACCGGTACC
TCAATTGATTCTAGCGTATCTAAAATTGATTGCGGACCACTGACCCTAACTTGGTACGTT
GATAAACTATAATTGTAATGAGCGATCCCAGCTGGTGGCGTACCTGTCATACTAACATTC
AGTGGTACATCTTTTGTTGGCGCAGTTAAGCCTACTGTTACTTTGACTTGTGGTGCTGGA
TTTTCGATACTTAGGACTTGACCTTTGGCATCTAGCGCTTGGACATTTACCGTTTGTTTA
ATCGTATCAATTGTTTGTTTGGCACTTGAGACTGGCGCAATCACTTTGTCAATTGCTTTC
GCTGTTTCTTCTCCAGTTGTTACTTCTACGGTTTTTGGATCTACAGAAATATTTTTTACT
TTGTAGCCTTCTTTTTCAATGTTATCAGAAAGTTGTGCTTCTACATCGAATTTTTTTGTT
ACTCTCTTTTCAATCGTTACAGTCACTGTTTTCGGTTCAATTTCAGCTGTAACAGCTGAA
CTTAGTCCCCGCACTGTCAAGGGTACTTCCGAAGTCCCTAATGGCAATTTGGTTAAGTCT
GCGACCACTTGGAAATTTCGTGTGTCAGCATTTGATTCCATGTTTAATTGAATGCGGTTC
GCACTACGTAAATGAACATTTACACTCTCTTCAAATCCAGAGACATAATATTTGTCTTTA
TCGTATTGGACTTGGACCGGAATATTATTCAATGTCTCACTATACGTTTGGCTTGAACCT
GAATTGGAGGGATTATTGCCTGTTGCATTGGCATTAAAAAATAACAACAATGCAAACAGC
AATGAAAGCAAACCATTAAACCAGCTTTTTTGGGAGGCTTTTCTCATTTGCGTTTAACCC
CCTTTGTTACATCATCGATAAAATGCTGCAAAGCACTTTTTTTATCTTCCGATGATTCCG
AAATTAACTCCTTACGCAAAATTGTTAAATACTCTTCTTGCGTTAGTCCAGGAATTAATT
CATTGTTCAACGTCAAACTAACGTCACCAGTTTCTTCAGAAACAACAATCGTAATGGCGT
CACTGACTTCACTGATACCGACTGCGGCTCTATGGCGCGTTCCAAATTCTTTTGGAATTA
AATTGCTTTCTGATAGCGGTAAATACGCACTAGCAACAGCAATTTTTTCATTTTTGATAA
TCACTGCACCATCATGTAGTGGTGTATTTGGAATGAAAATATTAATCAGTAATTCACCAG
TAATATCAGCATCCAAATCAATACCTGTCTCAATGTATTCATCTAAACCAGTATTGCGTT
CAATGGTTATCAAAGCACCAATTTTCCGTTTTGACATGTACTGAATGGCTTTGTCAAAGG
CCTGAATAATACGCTCATCTTCTTGTTGCGCACCTTTATTCGGGCGGAAAAACGAACTTC
TCCCTAGATGTTCCAGCCCTCTTCGCACTTCTGGTTGAAAAATAACAACCGCGGCGATTA
CACCATACATGATGACTTGATTCATTAACCAAGATAATGTATGTAGACCAATTATCTCAC
TTAGAATGCGGATAATGATAAAAACAGCGACACCTTTTAATAGTTGGACTGCTTTTGTTC
CACGAACAAGCATGATTAATTTGTAAACGAGGTACCATACGACTAGGATATCTATGATAT
TGATAACAAAATCCTTAGATAAGAAATCCGTTGAGATGACTTGCTGCCAATAATTCAAAT
CTAATAATTGATTCAATTGAAACGACATCATACCCCTCACTTCTCTCTCAAGATTTCCTA
ACAAGTATACCACATTATTTTCTTTCATCACAGAACGCAAGCGGAAACATCAAAAAAATT
TAGGAACTTTTTCAAATAACTTGAAATTTTCATCAAAAAATCGCATTTCTAACTAAAAAA
CGTGTCTAAGCAAAAAGCTCAGACACGTTTTTTTGATTTCTATTTAATCTTGCCCACGTT
GTTTTCTCTTGGCTGCTCGTTCAGCGCGACGGGCAGCCCTTCTTGCTTCCGCTTCCGGAT
CAACTACGCGTTCTTTTTTCACTCGTGGCTTCTCGTTCTCTGGCGCATTTATTTCTGGTT
CACTTTGTTTTTCAAGTTTTGCTCGAATTTTTTCTTCTTGACCAGCTAAACGAGCATAAT
TATAGAACCGTCTCTTAGCATCATTAATTGTTTTATTAAATAACAATTCCGCTGTATCTG
GTTGACTAGATTCTAAGGATGCAAAGCGAACTTGTTGGCGCATAAACTCTTTCATTAATG
AAAAATCTGGTTTTTTGAAATCCAATGTCATTGGTTCTTTGCCTTTTTCTCGCAATAATG
GATTATAGCGATATAAAGACCAGTAACCTGAATGAACCGCGTCTTTCGCTTCTTTCAACG
TTTGACTCATCCCACCCGCTAAACCATGTGTAATACATGGCGTATAAGCAATAATAATCG
ATGGTCCAGGGAACTTTTCTGCTTCTTCAAAAGCTTTAATCGTCTGCATTTGGTTTGCAC
CTGAGGCAATTTGAGCGACATAGACATTTTCATAAGTCATTGCCATCATCCCTAAATCTT
TTTTAGAGGCATACTTCCCACTGGCAGCAAATTTCGCAATCGCTGATGCAGGAGTTGCTT
TGGAAGTTTGGCCACCTGTGTTGGAATAGACTTCATTATCTAGAACTAACATATTTACAT
CCGCGCCACTGGCTAACACGTGGTCAATCCCGCCGTAGCCAATATCGTAGGCCCAGCCGT
CCCCACCAATCATCCACTGACTTGGTTTGACAAAAAGATCTTGATCGTCATAAATTGATT
CCAATAAAGGTTGATTCGTTTTTTCTTCAAGCAAAGCTGCACGTAATTTAGCTGCACGTT
GTTGCGTACCTTCACTTTCTGACAGATGTGCTATCCAATCTTCCATCAATAGACGCAACG
AGTCACTGGCTACAGAAAAAGCTTTGGTCATTTTACTAGCTAAACGTTCGCGACGAGCTT
GCGTTGCTAACAACATGCCGTAACCAAACTCGGCATTATCCTCTAAAAGAGAATTTGACC
AAGCTGGACCTTGTCCTTGTTCATTAGTAGTGTATGGTGTCACACCCGCTGCAGCACCCC
AAATCGATGAGCAACCTGTTGCATTAGCAATCAGCATTCGGTCACCAAACATTTGCGTCA
ATAATTTAACATAAGGCGTTTCGCCGCAACCAGAACAAGCACCAGAAAACTCTAATAAAG
GTTTATTAAATTGCGAACCTAAAACAGTATTCGGTTTTGCTGGGTTTTCCTTTTGACGTA
ACGTCATAGCAAACGCCCAATTCATAGCCTGCTCTTTTTCTTCTTCATAAGGTTTCATTA
CTAAAGCTTTGCCTTTAGCTGGACAAGCTTCAACACAAAGTCCACAGCCAGTACAATCTT
TGACTGAGACTTGGATACGATATTTCAAGCCGTCGGCACCACGTAGATCACGCACAATGA
ATCCTTCTGGCGCTTCAGTCATTTCTTCTTCATCGGCTAAGAATGGTCGTATCGCCGCAT
GAGGACATACAAAGGCACACTCATTACACATAGTACACCGATCGCTAATCCACTCAGGTA
CTTCTAATGCAACTCCACGTTTTTCAACTGCCGCAGTTCCCAAAGGCATCCGCCCATCTG
TCATCCCATTTTTCGCTAGTGTCGCAACAGATAACGCATTCCCTTCTTGACGATTAATCG
GTTCAACAATTTCATGAACAAAATCACTAACATTTTCTGAACGTTTTCGCGGTTGAACTT
CAAGCGTTCTCCACTCTGCTGGAACAGGTACCTGATGCAACAATTCAACGGTCTTATCGA
TTGCTTGAATATTTTTTTCGACAACTTTCATGGACTTATGACCATAACTTTTCAATGCTT
CGTCTTTTAAAATTGGTAACACTTGCTCAAAAGGCATGATTTCCGCTAATTTGAAGAAAG
CTGTTTCCATTGCGGTATTAATTCGCCCGCCTAGTCCGACTTCACTAGCTAATTTCACTG
CATTGATTGTATAAAACTGAATCTCATTTTCAGCTAGATACCGTTTTAATTGATTTGGTA
AAAATCGTGCTAGTTGTTCATCATTCCAAATGGTATTTAAGAGGAAAGTCCCGCCTTTTT
TTAACCCTTTTACTAAATCATAGGTATGCAAATAAGCGGCTGTATGACAGGCTACAAAAT
CAGAATGTTCAATGAGGTACGTTGAACGAATAGGCGTCTCGCCAAAACGTAAATGAGAAA
CGGTCAACCCGCCTGATTTTTTTGAATCATAATAGAAAAATCCTTGCGCATACTTGTCTG
TATGATCACCGATAATCTTAATTGCTGACTTGTTCGCCCCTACTGTGCCATCAGAACCAA
AGCCCCAAAATTTAGCTTGATAGGTTTTCGGATTCGTCAAATCAAGTGGTTTGCCAACTT
CTAATGAAGTATAAGTTAAATCATCATCAATCCCAATTGTAAAACGCTTCTTCATGGCAG
AACGTTCTTTCATTAATTCATCAAAAACCGCAACAATCTGATTTGGCAGCACATCTTTAG
AACCTAAACCATAGCGCCCACCAATAATTGTTGGGCGAATGTCCGCTTCATACATCGCAC
TTTGGACATCCAATAATAACGGTTCGCCACCAGCACCGGGCTCTTTCGTCCGATCCAAAA
CAGCAATTGCTTTAACTGATTGTGGTATTTTTTCGAGAAATGTTTCAACTGGAAATGGCC
GATAAAGATGGACATTAAGAAAGCCAACTTTTCTTCCTTGTTCTTGTAAATAATCAACCG
TCTGTTCAATTGTTTGCGCAACTGAACCCATTGTAACGATCACTTCTTCTGCATCTTCTG
CGCCATAATACGTCACCAAATCATAATTAGTTCCCCGTAACCGGTTAATTTCTGTCATAT
ATTTTTGAACAATACTAGGTAATTTTTCATAATAAGGATTTATTGTTTCTCGTTGTTGAA
AGTGAATATCTGGATTTTGGTTCATTCCGCTAACGGAAGGGTGATTCGGATTCATGCTCC
GACGACGGAATTCGGCTAATTTCTCTTGATTTACTAAGGGTGCTAATTCTTCATAGTCAA
GAACTGCCACTTTTTGAATTTCATGACTTGTTCTAAAGCCATCAAAAAAGTTCATAAATG
GAACACTCGCTTCAATCGAAGCCAAGTGAGCCACTGGTGCCAAATCCATCACTTCTTGCA
CACTGCTTTCTGACAACATAGCAAAGCCTGTTTGGCGTGCGGCCATTACGTCTCCTTGAT
CACCAAAAATATTTAAAGCATTCGTGGTTAAAGCTCGGCTCGCCACATGAAAAACAGATG
GTAATAGTTCTCCAGCTATTTTGTACATATTAGGAATCATCAAAAGTAACCCTTGTGAAG
CCGTATAGGTCGTGGTAAGCGCGCCTGTTTTTAAAGAGCCATGGACCACGCCGGCAGCAC
CAGCTTCCGATTGCATTTCAACTACTTTCACAGGTTGACCAAAGATATTTTTCTTACCTT
CGGCCGACCACTGATCAACAAGCTCAGCCATCGTTGAACTTGGTGTTATTGGATAAATGG
CTGCTAATTCTGTAAAGGCGTAGGAAATATAAGCTGCTGCAGCATTTCCATCCATTGTTT
TCATTTTCCGCATGTTTTTCTCATCCTTTATATCTAAAAAATAGAATAGTTGCACGCATA
TTCTTGTTTATTATAGCGGAATTTCACAAATTATGAAAGATTTTGTCAATTTTTTTGCTT
AAAAATAAAAGAGAAATTGAGAAAAACCCCCTTTTCCCCCTATAAACAAACTATTTCACT
GAATTAAAATTACTTTATTTTGTGAAATAGAAATTATCTATTCGTTCACAAACTAAAAAA
TGAAAGAGGGAGATAAGCGTTTCGACTTATCTCCCTCTTTCTAAACATTAAGATTATTAA
AAGTAACAGCTTTTAGTACAACTCCAAATATTGTTCTCTTTCCCATTCAGAAACGGTTTG
ACGGAAGGCTGCCCATTCCATTCGTTTCGCTTCTACAAAATTGGCAAAAATATGACGACC
TAATGCATCAATCATTACTTGATCTTTACGTAATTCTTTGATGGCATTGTGTAAGGTTGA
TGGCAAATCTTCAATTTGTGCATGTTGACGTTCTTCCTCATTCATCACATAAATGTTACG
ATCAACCGCTGGCGGTGGCGTAAGTTCATTACGGATACCATCCAAACCTGCTTGTAATAA
GACTGCCATTGTTAAATACGGATTCGCTGAAGGATCGACAGAACGTAACTCTAAACGAGT
CGATAAACCACGAGATTCAGGAACTCGAATGAGTGGTGAACGATTTCTGCCGCTCCAAGC
TACATAAACAGGTGCTTCATAACCTGGTACCAAGCGTTTATAAGAGTTCACTGTTGGGTT
ACATACCGCAGTATAGGCACGGGCATGTTTTAATAAACCACCTAAGAAATGATACGCAGT
TTGACTTAAGCCCATCTCTCCTGACTCGTCATAAAAAACATTACCTTCTTCATTAAATAA
TGACATATTGCAGTGCATACCAGAACCATTAATTCCAAACAAAGGTTTTGGCATAAATGT
TGCGTGCAAGCCATGTTTGCGCGCAATAGTTTTCACAACTAATTTGAACGTTTGAATATT
GTCACAAGCATCAACTACATCAGCATATTTAAAGTCAATTTCATGTTGACCAGGTGCTAC
TTCATGATGCGAAGCTTCCACTTCAAAGCCTAAACTTTCTAACTCTAAAACAATATCACG
GCGACAATTTTCACCTAAATCGGTTGGCGCAAAATCAAAATAGCCACCTTTATCATTCAA
GTCAGTGGTAATTTCACCATTCTCATCTAATTTAAATAGGAAAAATTCTGGTTCTGGTCC
TAAGTTAAAAGAAGTAAAGCCTAATTCTTTCATATCTGCTAAGGCGCGTTTTAAATTACC
GCGGGGATCTCCGGCAAAAGGGGTACCATCAGGATTGTAAATATCACAAATTAAGCGCGC
AACTTTTCCATGGTCGCTTTCCCACGGAAAAATCATCCATGTAGATAGATCAGGGTATAA
ATACATGTCACTTTCTTCGATACGAACGAACCCTTCGATGGATGACCCATCAAACATCAT
TTTATTATCTAATACTTTATCTAGCTGACTCACAGGAACTTCAACATTTTTAATTGTTCC
CATAATGTCGGTAAACATTAGTCGTAAAAAACGTACGTTTTCTTCTTCTGCAATATGTTT
AATCTCTTCTGCCGTTTTGGCTTTTCTTGTCATCGGTCTGATCCCCATCCTTCATTTTTA
TTGGCTGCTGAAACGTTAAAGCCTTGGTACATTCGATTGGAACGGATTTTGCTGAGTAAG
TCCTCCTTGCGAAAGGATTTCGTCGTATAAAATCTGACGAACATCTGCATCGGTTAACGG
ACGAGTTGCCTCGGCGGTGTTTTTTTGTTCCTCTAATTTCATTTCATACACACGCTTAAT
CCCTGCCATGTTCAATCCATCAGATAAATAATCTTTAATTTCTAACAAAACATCAATATC
ATTTAAAGAATACATGCGTCGGTTGCCCTCACTACGTTCTGGATGAATCAATCCCTGTTC
TTCATAGTAGCGAATTTGTCGAGCGGTCAAATCCGTTAGTTTCATAACTGTACCAATTGG
AAAAACTGACATGGAACGGCGTAACTCTTTTTCTCTCATCTCCATCCTCCTCTCTTAGTT
ATTTCTTAGAATAACAATAGAATGACAAATTGTCAAGAACTTATGTTAGATTTTCTAACA
TAAAACAAAAAACCTGATAAATATGGACTTTTCCATCTTTTCATGGCTGATTTTCTCCTG
CTAACCAAAAAAATAGAAATGATTTGTTTTTACAAATCATTTCTAATCAACTTACCATTT
TTTATTCTTTTTCGGATTCAGCCAACCATTTAGACTCTTTTTTCGCAAAGCCTTTCACGA
TATACCGATTTTCATTTTCAGCATATTCTTCTGAAATCATTAGTGTCATCCGGCGAAGTT
CACTTAATATTTGTCCGTCAGTTGGGCTAATTTCTAATTGATAAGGCTCGAGTAATTCCA
TCATTTGGGCACGGATAGCTTGAACCAGTCGTTCTTTATCTTCAGAAATTTTAGTTGAGA
TCAATACATTGGGAAATAAGGTTGGGACAAATTCTTTGCTGTCCACTTGATCTCTTTTAT
TATAAACCGTCAAGCATGGAATATTTTCCAATGCTAATTCTTTAATCAATGTTTGAACTG
TGCGTTCATGTTGTAAACGATCTGGCGCACTTGCATCCACCACATGGAGCAGTAAATCCA
TCGTCCGACTTTCTTCCAATGTCGACTGAAAGGCTTCAATCAGTTGTGTTGGTAAATCTT
GAATGAAGCCGACCGTATCGGTCAGCGTAACTTCCATGCCTTGAGGCAATTGCCATTTTT
TAGTTAAAGGATCTAACGTTGCAAACAATTGATCCTCTGAATAAGTTCCTGCTGTTGTCA
ACATGTTGAGAATAGTTGATTTGCCAGCATTGGTATAACCAATCAAGCCAATTTGAAATA
GTTCTGAATTTTGTCTTTTCTGGCGGCTTCGTTCACGATGAGCAGTGACTTCTTTTAACT
CACGACGGATGCCTAAGATTTTATTCCGAATGTGGCGGCGGTCCGACTCTAATTTCGTTT
CACCAGGCCCGCGTGTCCCAATACCTCCTCCAAGTCGTGACAACTGTTTTCCTTGCCCAG
CCAAGCGAGGCAATAAATAATCCAATTGTGCTAATTCAACTTGTAACTTTCCTTCTTTGG
AGCGCGCACGCAAAGCAAAGATATCCAAAATTAATTGTACACGATCAATTACTCGCACAG
CTAACGCTTCAGATAACAGTTGATTTTGGCGCGGTGTGAGCTCATGATTAAAAATCACAA
GATCCGCTTCATAGGCATCTATTAATTGAATTAATTCTTCCAATTTCCCCTTACCGATTA
CGGTTTGTCGATCAACTTGTGGTCGTTTTTGCGTTAAAACAAACACCACTTCTCCATTAG
CGGTTTCCGTTAAATTCGCCAGTTCTTCCATTGATGCAGAAAATGTCTGATAATTTTTTT
CCGTCTCAACTCCTACTAGAATCACTTTTTCATGAGTGGTCATCGCCTACTCACTCTCCT
TCTGTTGTAGCCATTCCGCTACTTCATTTTCCAACTTGGGCAAATCTGTTGGCTGCTGAA
CCAAATCCCACCAATGCGCAGCCATTCGATTTCTAAACCAAGTCAATTGACGTTTGGCAT
ATCGCCGCGATTGCTGTTTGACTGTTTCAACCGCCATCTCTAATGATTGTTCACCGGAAA
AATACGGGAAAAATTCTTTATAGCCAATACCTTGAGCTGCTTGTGCATGTGGTTGCTGAA
ACATCTGTTTTGCTTCTTCCAACAGCCCTTCTGTCATCATTTGATCCACCCGCTGATTAA
TACGTTCATATAATAAAGCGCGATCTGTTTCCAAACCTAACAAATAATAATCATAGAGAC
GAGCTGGTTTTTCCTTTGGGGTCAAAATACTATAACCGGTTTTGTCAAAGACCTCTAACG
CACGAATCACTTTTTTACGATTATTAAAATGAATGCTGTTAGCCGCTAGAGGATCCTTTT
GTTGTAATAACTGCCATAAGGCTTGATTCCCTTTTTCTTCCGCAAATAAATTGTACGTTT
CTCTAATTTCAGGCGAGTCATCTATCTCACGACTTCCTAGTTGAAAATCATAAAGGAGTG
ATTGAATATACAAACCTGTTCCTCCAACGATAATTGGTAGTTTCCCTTTTTCAGTAATTT
CTTTGATTTTTTGACGACCCTCTTTCTGAAAATCAGCGGCAGAATATGTTTCGCTGACTT
CACGGCAATCAATTAAATAGTGAGGAATTCCTTCTTTTTCTGTTTCTGTGACTTTAGCGG
TGCCAATGTCTAACGAGCGATAAACTTGCATGGAGTCACCGCTAATAATTTCACCATTAA
ATTTTTTTGCTAAAGCAATACTTAATGCTGTTTTCCCCACCGCAGTGGGTCCTACAATAA
CTAATACTTTCTCCAATTATGTTTCTCCTTCTTCTTGCCAATTTTGACGAGCAAATTTTG
CTTCTTCAGGAAAATCCGTATGAACACCCGCCAATTTTAGCTGAAAACAATTTTCCATTT
CTTCCATCCGATTAACAGTCCACGGCCGCAGCGGTTTCCCAATTGTGATAAGTTCTTTTT
CATGAGCCAACACCCAAGACATTTTTGGATGTAAACTATCGACAAGCGCGAATGCCGGTC
CCGCTTGACTTAAATCCTCTGCAGATTCATAAATAAAGGCAATTTCTGTCTTAGGATCAG
CTTTTTTTAATTTAACTAAACTTGGAAAATAAAAACTGGAATATAAATAACGAAACGGCC
AGTTTTTTTGCTTCATTTGTTGGACGACTTTTTTCTCAATTCCTTCATAATGGATAATAT
CCGTTTTAAGTTCAATATTCAAAAAACCATTGAATTGTTCTTCTTCAAGACAATTTAAAA
CATCTTCCAATGTTGGAACACATTGAACAGAAGGATTTTTCTGAAACCAGCTTCCAGCAT
CTAGTTGTTTTAATTCGTTTAATGTTAACTGTTGGATTTCACCATGACCATCTGTCGTAC
GATCCACCGTTTCATCGTGCATAACGATTAAATAACCATCTTTAGAAAGATGAACATCTA
ATTCAATTCCTTCAGCACCAACACGAACAGCCTCTCTGAAAGCAATACACGTATTTTCAG
GATGGGTGCCTTTACTTCCTCGATGTGCAATAATATCTGTCATGCTCTCACTCCAATCTT
GTTTATTGTACCATTGGAGTGAGGTGGGTTCAAATATAGGAAAAACGAAAAGAAAGAGTA
GGTCATCAATCAAAGCGACTGATGTCCTACTCTCTAAGTCTTATAAACAATTTAGTCTCA
AATCCGTCTTTTTATTCTCTTAATCTTTTAATTCATAATTAACGTATTTATCTAAACCAG
ATTGGATACTATATTTTGGTTCATAACCAATGGCACGTAATTTAGATATATCCGCTAAGG
AATCTTTGATGTCCCCAGCTCGCGCTTCTTTGTATTCAACTGGTAAAGTGACTTTCATAA
TATCATTTAGAGAAGAAATTAACTCATTTAAATCGGTTGCTTTCCCTGTTCCGACATTAT
ATACTTCCCCAAGTGATTGGTCAGAATGAGCGACAAGATTCAACGCTTGAACCACGTCCT
CAACAAAGACAAAATCACGAGATTGTTTTCCATCACCAAAGATATTGAATGTCACTTCTT
GATTGGCTAATAAGCGTTTGTAAGAGTCCATCACAATCGAAATAACGCCAGAATAAGGTG
AATTAGGATTTTGGTTTGGCCCATAAACGTTAAAGAAGCGAACAGCGCTTGTTGGAACAT
CATATAAATGACAATAGTTTAACACATATTTTTCAGAAGCAAATTTATCCACCGCATAAG
GTGTTAATGGACGAATTACTGATTCTTCCTGTTTTGGTAAAGTTGGTTCATCACCATAAA
CTGCTGCAGAAGAAGCAAACACCAAACGTTTTAAATCTTTCTGGTATTTCCGAATTAATT
CCAGTAATTGTAACACACTCTCAAAATTCACTTGGTGTGTTTCCACTGGACGCGCTACTG
AATCTGCTACGCTAGCAATTGCGGCTAAGTGAAAAATGTAATCGAACTGATACTCTCGCA
GTACTTTTTCCATTAATTGTTGATCAGTCACGCTACCTTCAATAAACGTGATATTTTCAG
ATGCATTTAAATTTTCAGTTTGGCCCATTGATAAATCATCAATGACCACAACTTGATTGT
CTTTACTATAATAATTTGCTAAGGTTGAGCCGATAAAGCCGGCACCGCCTGTGATTAAAA
AGTTCCTCAAGTTTCCCACTCCAATTAAATTCATTTTGGTCTGCTTTCATAATGAACGGA
TATATTAAAGCTTTTTTATACCACTTACCCTTTTAAATTCTATTTAGCAATAGAAGTTTA
CTATAAGTATAATAATTAATACAGATTGTATGTTTAAAATCTAAACATAATACACATTAT
TGTACAACTTTTGGCAAATTTATTTTTGACTTCTTTTTATTGAAATTTCCTTTAGATATC
CATTTAATGCACCTAAATAACTCCAAAACAAGAAAGATCCTACTGTATTTACTAAAATAA
TTTCATTATTAAACAGACCTGAAAAAACTAAAATGATTTGAATAGTAAGTAAAGTTAAAA
ATTGTAAATTTAACTCCCTTTGATAAAAGTAATAACAAAATATAATTTTTATCCCATTAA
ATATCAAAAATATCATAAAAGGAATAAACCCAAGTAGACCAACGCTTGTCAAGATATTCA
AAAAAGTATTATGCACTACTATTGACTTTTGGGAAATAAAAGTATTTGGCAATTTATCAT
GAGCATATGATAATAGATTTCTTGGAGAAGTTCCATAGATAGGAGAAGTTTTGAATATTT
CAACCGAACTTTTCCAAATAGAGAAACGCATGTTTGATATATCCGAATTATCCACAACAT
CTTTACGATCTAAACTTATAGGTTCTTTTCTCTTTCCCGTAATTTCTCCGTTGACCTCTT
CTTTTTTATACACTGCTGAGTAAATCTTATTAGGTACAGTAACTAACACATCTTTTGTTC
CATTCTGAACTATTAAATAACCGAATAAGACTAATAAAGTAAACATACAAGAATATAAAA
TCTTTTTTAATACAGGTGTCTTTTTAACCCCTTGTTTGTAAAAAATTATTGAAAAAGCAA
GAAAACCAACTGCTAAATAGCTTAAAAGTAAAGCGCTTCTCGATCCTGTTAATAACAAAG
TAAAGAATTGGACTACAATATTGACTACTAAAAAAATTTTGATAAATATTTTTTTTGTAT
TTAAATACTTAAACAAATAATATAAACATAATATAATAGTAACTAAAGCAGTAGTTGCAC
CATAATTAGGATCTCCAAAAACTCCAAATAATCTAGATTCTAGAAAACCTATTCTTATGT
GGTCTCTAGGTCCTGGTCCATAGACATAAACGTAACTGTATTGAAAAAGATACATAACTA
GAGATATAATTGATAATAGAAACATCCCTACCATGACAATATAATTTATATAATCTATTA
TTAGAAAACTATTCTTTTGTCTTTTGATAAATTGGTATATTCCAATCACATAAATACTAT
TCCATACTAGCAATTTTAAATTACTACTCATTCCGTAGTTCCTATTTAATATTATAGATA
TCAGGAATGCAAGCAAAAATATCAAAATTAACCAATCAGTCCAATCTTTATTTTTTTCCA
TTAAAAAATTATATAATTCATAAAGAACTACAAAAAAACCTAAAAAAGCTAAACAGGAAA
ACAGGATGTTGTCTAATGTTGATGGCAACAAGCTGTATATATTCATAGATCTAATAATCA
ATGAAAAAATCAAAATAAGTAAATATGATTTTTCCAAATAAAAAATTTTTTTTAAATTAT
CCATTATTTCACTCCTAAATTGTCTAAAAGTTGTATCCAATGTACTTTTATTTCGTCCAT
ATTAAAATCGTTAACTCTTTTTAAAGAAATATTCTGCCATTTTAAACGCTCTTCATAACT
ATTACATAGTTTATTTATTTCACTAGACATTTTATTAATTTTGTAGTTTTCAATTAAAAC
ACCATATCTACCATTATCTAAAATTTCTTTAGCTCCACTATGTTTAAAACTTATTACTGG
TAACCCGCACTCCATTGCTTCGATTAAGACAAGCTGAAATGATTCAATTCTTGAAGTGGA
TATAAAAATTGAACTATTAACATAATGATCTATTAATGCCTCCCCATTCAAAGCTCCAAC
ATATTCAATTACATTTTCTACGCCATTTTCTTTTATAAGACTTAAGAATTTTTTTACTTG
ATTCTTACTACCATTTGCCGCCACTCGTATTTTCCAAGTACTAGGTATAGTTTTTGCTAC
TTCAATAAGATAGTCAAGCCCTTTAATTTCCACATCTAATCTAGAAGTAAAAGAAATTAC
TCTTTCCTTTAATTTAGACTTCACACTGGTATTAAAAGTAACAGGATTATGAATTATTAC
TGAATTATGATTGAATTTACTGTAGGCTTTTAAATCTGTTTGTGTTAAACAAACTATTCT
ATCAACACTTGCTAAAGATTCTTCATATGACTTTAAATAGTTTTTAACTAAGGAGCCAAA
AGTCTGTTCTGCAGATTCATGCATCCATGCTATTTGTTTAACTTTGGGATATTTTTTTTT
CAAAGGAATTGCAAAAATAGATACCGCAGTAAAAGAATTTAGAATAATACAATCTATATT
AAATGTTTCTATTAATTCGGAAAGCTGTTTTATTTCTCCTTTATAGTATTTATATGGCGT
AAACTTTCCTCCACTAAAGATATACTCTATACCTTTTTTAAACTTATCTAACAATTTGCT
ATGTCTTCCTTTAAAAAAATATATTTTTTCTTCAGGAAGATTAGAATAATTGTCTGTATA
CTTGTATGAATAATATACTAGGTTGTGATTCTTGTTCAGTTCTTTTCCAAGTGTTGCAGC
AATGATATTAGATCCACCATAACCAAGAGAAGGACTGACTATGCAGATATTCATCAAGAT
TTCCTCCCTAAGACTTTTTTTGCAATATTCAGTAGATATTTAAACTCACTTGAGCGTGAG
TAAAAAACTAAATACAGAACTCCACCAATAAAAATTGACATAATTGCTTTGTATATTATA
CTAACTAAACCACTATAAGCAATTAAAGATTGTGCGTAAACAGTGATTAGAGTAGCTAAA
CCTAACAAAAAGCAGTATTTTGAAAACAACTTTATATATACAGACATACTTACCTTAAGC
CCATACTTAAAAATGTAAAACACTTCTACCCATAACACATAGCCTAGTGAAGATATTAAT
GTACCTAAAAGCACACCGTTTATACCCATATTAAAAAATATTAATAAGATCAATGAGCAA
GTTAAATTAATTGTGGCTTCAATAATAGATTTCCATCTCTGAATCCAATATAGACCATAT
GAATCTATAAAGACAAAGCTTGTATTTCTAAACATTTGAACAACTAAATTAATAATAATT
AAAAAAACTGTAAAAGAAGGCAAAACATATTTATCGCCAATCCACCAAATTATAAATGGA
TTAAGCACTGAAGCAAGAATTAAAGTGGAAAAATATAACATTGAATAATTTACAAATAAG
TGTTTTTTAAACAAATCCAATGCATCTTTTGTGCTTGCGCTAACAATATAATTACCAATA
CTAGCAGTTATTGAGTTAGTTACTTGTTTACATAGGTTTTGTACGTTATTAACTATCATT
GTATAGTTCGAGTAAAAACCCACTGCTGATAGACCAACAAAACTAGAAATTAGGATACTG
TCAGTTCCCATAACAATAACTCCGCCAATTTTAGAACTCATATTTCCAATTACATTTCTT
TTAATACTATTCATTTTTTCTTTAGATAGTTGTTTTTTTGAGTATCTTTTCAATTCATTG
TAATCTTTATCTACTTTTAAAGAAATACTTACATTTCCCAATAGTGTAAAAACTAGTTGG
ACAATTAGATATAGTGAAAAACTTTTATAATGTATAAGTAAATATATTTGAAAAACATTA
CTTAACAGTAAAAAAATAAAATCATTCAAATTTACAATATACGTTCGTTGATGTGCTATC
AACAGTGATCGCTTATACGTAAAAAAATAACTTAAAACAGAATTTGATAAGTACAATAAA
TAATACAAAATAAATTGATTACTAATTGAATAGTCACCAGAAATATAAGGGAAAAGTGGG
ATAATGCTGACTCCTATAACCGCAACTCCAACCCCTATAAAATGATAAGCTTTCTTATAC
AAATCCATTAACGCATTTATCTCTTCTTTATCACCTACTGCTATAGGCTTATACATAGAA
TATACAATAGAGGTACCTATTCCAAGTTCAGCTAAAGATAAAATGCTAAGTACATTCGTA
AAAAGACCATTCAGCCCTAAATAAGTTACCCCTAAATATCTTATAAAGAATGTCCGTACC
ACAAATTGCATAATTAATTTTAGAAAAAATACTAAAGTAGAAATAGACGAGTTCATTATT
GAATAGTAAAGACGTGATTGTTTCATATAACCCCTCCGCTTTAATTTTTACAAACTCAAC
TAATCAAGTTTTTTCAATCGATACTCTACTAGTTTTTTATACCATACACTTCCAAAACTT
AAAGCAACAATTGCAATTTTTCTTGATTTAGTGAATCCTTTATAAGATAATATAAAATTT
CTATTTTTTTTTAAAAATTCAATAATTTCTTTTGTCTCGGGAATTTGCTTATAGTTACTT
GATAAAATTAGCTTATCTAAAACATAAAAATATGCCCAACATAATCTACGATTATACGAA
TCTTTTAAATCAGGAAAATGATTCAATATTTTTTTCTGATTATACTGCCAAGCCTTTATG
ACATCCAAAGTTTTCTTAGAAAATTTTTGGCCCATTATACTATCATTTCTTTGTAAATAA
AAGTATTTTTCTTCATTTGATACAATGATTTTATCAGTTTCAAGTAATATATCTATAATT
ATATAGGCATCTTCAAAAGTTTCACCCTCTAAATATCGGTTGTTATAAAAAAGTTCTTTA
CGATAAAGTTTATTCCAAGCATATGCATAAAAATCTGTTCCTTCTAAAACCGACTTTATC
GCTTCTTTTTTATTTAATAGAATTTCTTTTTTTTCTTTGCTAGTATTCTCGTACTTATCA
TCACGAAAAGGAATTATTTCCACAGAACTAATATCGGCATCATAAAATTTCAAATTCTCA
TATAACACCTCATACATATCTTCAGCAATATAATCATCACTGTCAACAAACCCCAAATAT
TTTCCTTGGGCAATATCAATTCCAGCATTTCTAGCGCTACTTAAGCCACCATTTTCTTTG
TGAATAACACGAACACGACTATCTTTTATTGCGTATTCATCACATATTTTACCACTATTG
TCAGGAGAACCATCATCGACCAATATAACTTCAAAATTAGTAAATGTTTGTGCTAAGATT
GAATCCAAACATTTTCTTAAATATGGTTCTACTTTATAAACGGGAACAATAATACTAATC
TCACACATTTTACTTCTCACCTTTAACTAATTCTACTGTATTTTTCAAAGACTCTCTTAA
TTCAAATATTGGGTACCACCCATTTTCTTTGATTTTCTTATTGTCAAGTATTGCTGTACT
AGCTGTTGAAAAACCTTTTTGTTCTATGCCATCTGGCAAATCAAAAATCACTTTTTTATC
ACTGATTTCAGCTAATTGTTGCGCTAGTTCTTTTAATCGCAAATCAAAATTTTCTGAAGA
AACGTTGTATGCCTCTCCCTTTTTACCTTCAAGTAACAAATGAAGAATAGCAGAAACAGC
ATCCCCCACATAGATATATGAAAAATACTGATTTCCTTCACTTTTTAAAATAATATCTTT
TTGTTCAACAGCATTCAAAATAAATTGTGAAGAGGCTTTCGTATCAGATAAAAGCATTGT
GGGGCCAAATGTACGGCAAAGTCTTGGAATCACAATATCAAGATCATATTTTTCAATATA
AGCTTGACATAATGACTCACTAACTCTTTTCCCTTCAGGATAACCTGCTCTCAAAGTGTT
GCAATCGATATATCCACAGTAATCCTCTGTGAACTTTTCTACATCACCACGATTTTCCCC
ATAAATTTCTACCGTTGATAAGAATAACACTCTAACAGGACGGGTTGCTACAGCATGCTT
CAATACTTGCTCTGTACCAACAAGATTAGTCATAATTGTACCAATTGGATCGGTTACGTA
AGCTCTGGGGTGCGTATTGCTCGCACCATGTATCAAATAATCAGCTTGAACCTCTTTTGG
TATAGAATTCGTGACATCACCTTCAACAATTTCAAAAGTGTCTAACTGAAGATACTTTTC
AAACCGCTTTTCAAGTTTCAAACGGTTCCTTCCCATTGCATATATCTTGATTTGTATTCC
TAATTGTTCATTTGCAGCCATCAACGTGTCTATCAAAAAAGATCCTATCATTCCAGAAGC
ACCAATCATCAAAATTGATTTTTTATCTAAATTAACCAGATTAACTGCGTGATTCATCAC
TTTTTTCAATTCAGATTGATAAATTGGATTATCAATTAACTCCATGCCTATATCTCCTAA
TCCTTCATTTTTAAATAAGCTTTAAATAATTCTAAGTCATCCGATGTAGTCAATTTAATA
TTTTTATCCGAACCCGCAGCAAAATACAATGTTTCGCCTAAATCCACCATCATAGTATTT
GTATATGACGATTCAGAAATACCAATATTCTCACGGAATGCTTTTTCGTAAGCCCAAGTT
AATTTTTCAAATTTATAGGCTTGTGGTGTTGACACGCGACGTAATGTTTCACGATTAATA
TATTGTCGAGTTGTTTCCTCAGTTTCTTTTACAAAAATTTGTTCATTATATGGCAACGAA
GTCACTGCATTTCCGTATTCTTGACACTTAACAATTACATCAGATAAAACTAATTCATCA
ACTAATGGGCGAATTCCGTCATGGATAACAATAGTATCTTCTGGGTTTGAATGTTCTTTT
AAGAAATTAACCCCATTGTTAATTGATTCTTGACCAGAATTTCCTCCTGGAATAATCCAT
TGTAATTTGTCAATATGGTACTCTTTTGCATAGGCATCTAGTGTTTGTTCCCAACCTTTT
TTACACACAACTAAGATTCGATCAATGAGTGGATGCTTTTGAAAAGATTCCAATGTGTAG
ATAATTATTGGTTTTTCCTCTACCATAATAAATTGTTTAGGAATCTCCTGCCCCATTCGT
TTACCGACCCCACCGGCAATAATTAAAGCTGTAATCATTTGATACAAAATCCTTTCTCTA
ACTAGTCAACAACTAGTTTTATTTCAATTTTGTTTAACTTATATATTCATCAACACAGCC
AAAACTGCATTCAATCTTTTACATTTTCTCATAACTAACAGTAAGTTTCAATAATTTATC
GTAGACCTTAATCGAACTGTAAATATTTTTGTTCGTTATTTTAATAAAAAAATTACGGAC
AAACGATAAAAACCCTATACTTTTTGATTCACAAAGAACATCTCAAAATTCTGTAGAATT
CAAATAGTAGAACTCAAGCCGTATTTAGAAGTGAGTAAAAATCGATTTAAATATCATGCA
TGTCAATGCCATTTATCGCGGATACAAGTATTTCAGAAAATACTATTTATTATTTAAATA
CGTTAAATAGACCGTGACCATATGTTTGAGAAAAAATAATTTCATAATAAGAAGCACTTA
ATAAAAAATAAAGAAGCCAGAGGATTTTCTCCTCTGACTTTCACGATGTTCACTATTTTT
ATTTAGCAATACTATTTGACAAAGAACCTCGATAGATTGTTTGGTCGTTACCTTTATAAA
CTTATTCTACATTTTAAAGGCGCGGCTATCCAACCAACCAATTGTTCGACCATTTATTTG
AAATTGATAAGCCGTAACACCTGTTGATAGTTCAGCGGATTGAATGATCTGCACGTTTTG
ATTTGCATATAGAGAGCCTAAACCTATTTTTTCTCCATCTTCTGCTGTATTATTTGGTTT
TGTATATAATCCATGCTTCGATGAAACTGCTGCATCGCCTATTTTGGCTCCACGACTCAT
TTTACTATACGTAGCTTTATCTAGCGTAGCTGTGAATGCTCGTTTGTCCATCCAGCCTGC
ATCTTTTCCACCTACTGTAAAATGGAGTAACTCTGTCCGGCTTGTTTTGGCATATCCTAT
GATATGAACGCTTTGGTTCGCATATTTATCTCCCATACCGATATTAACGATTCCAGGAGC
TGTATTCATAATCCCATTAAACACGCCATGTTTTCCTGATTCAGCTGCTGGTTTTACTTT
TGCCATGTAATCATAGCGTTTTTCGTCTAGCAGCTCATCATACACATTGCTGAAGGCACG
GCTGTCCAACCAGCCGATTGTTTGTCCATTTATTTGAAATTGATAAGCCGTAACACCTGT
TGATAGTTCAGCGGATTGAATGATCTGCACGTTTTGATTTGCATATAGAGAGCCTAAACC
TATTTTTTCTCCATCTTCTGCTGTATTATTTGGTTTTGTATATAATCCATGCTTCGATGA
AACTGCTGCATCGCCTATTTTGGCTCCACGACTCATTTTACTATACGTAGCTTTATCTAG
CGTAGCTGTGAATGCTCGTTTGTCCATCCAGCCTGCATCTTTTCCACCTACTGTAAAATG
GAGTAACTCTGTCCGGCTTGTTTTGGCATATCCTATGATATGAACACTTTGGTTCGCATA
TTTATCTCCCATACCGATATTAACGATCCCAGGAGCTGTATTCATAATCCCATTAAACAC
GCCATGTTTTCCTGATTCAGCTGCTGGTTTTACTTTTGCCGTGTAATCATATTGTTTTTC
ATCTAAAATTACATCATACTGTTTTCCACCACTAGATGTAAATCGTCCAGTGTAATCAGC
ATTAATATCAAACACACCTACGCCGATATCAACACCTGGAATTGTTAATAAAGAAGACCA
TTGCCATGCCGCATAACCTTCATTTTTGTGCCATAACTGATCTGCAGTCGGTTCAAAAGG
ATACTGAGCAATCCAAATATTTTCAGTCCCTAGTTGTGTAGGCGATAAAACTCCTTCTGT
AAACCAGGCTGCCATTGAATAATGTAATACATTCGTAAAGCCTCTTGCTTTTAATTGATT
AGCAAAAGCAATTGAATTAGCTGTCAATTGTCCATTATTCATGCTACCTTCTTCTGCATC
ATTAATCATTAAAGTATCTTTTGGTAATCCAGTATTAATTGCTGTATCGGCAAAGTAGTT
TGCTTCTTTTATTGCCTGATCTTTTGTTGTAAAGTGACTATAGTGATAGGCGGATACTTT
TATTCCCACTGCATTTGCATTTTGAACTTGTGCAAATCTTTCTGGATTTTGATAAGTTGT
CGCTTCGGTCATTTTAACGACCACTCCGCCTATCCCATAACTTTTCATAGTTTGATAATT
TGCTACACTTAAACTACCATTCCAAGAAGATACATCGATAAAGTTTTTAGGCGGACGATT
TGCCTCTGTTATGCTAATAGGATCACCGTAGGCATATGCGGCTCTTTTTCTTCTCGTTCC
TTTCATTCCTGATCCCATAGGTTTGTTCATATCCTCTGTTATTACGATTTCGTCTTCATC
TTTATTATTAGATTCTGAAGAACTAGTCGTTTCTGAAGTTTCTTCAGCATCTTTTGATTG
CCAAGTGTCTTTAGCATCACTCGTGTCCAAACTATTTTTTGTTTCCGAAGGAACTGAACA
TGAGGCGCTAGAAGAACTTTCTGTCGAAGTTTCCCCGCTAGATGACGTAGAGTTTAGTGT
TTCTGCTGTATCCGTAGAAATTACTTCTTCTGCACTTTCACTACTTGATGCATCGATTGC
ATACACTATTGATGAACTAGGAACCAATGCTGTCAACATTAGCATTGTAATAACAGATAT
TTTATTTATTCTCTTCATTATTTAACCCTTCTTTTTGCGTATTGTTTACAATTAATCCTC
ATTTAATTATAGTATGTAAATTTTACTTGAAACCAACAATTTTTTACTTTTCAAATTGAA
ATTTCCCAAAACTGATTAGAATGAGCACTAGTTTCAAATAATTTTCTAATAATTTTCAAC
TTACGTCAAGAAAATCTTGCTAACTTTTTTTTACTATTTTATTTCTAAACTTTATCTTTT
TATTACATTGATTGTGTTATTTATTTTTTTACAACAAAATGCTGAACGCTATTTATAGAT
AACGTTCAGCCTCGGTATAAATAATTGAAGTTTTTAAAGATATTCTGTATACGATTTTTT
AGTATCAACAATTATCGCTTCATGATGGGGTTGGCGATCTTCCTCTGGTGGCAATTGCAT
ATAGTCCCCAAAAACCTGTGTTAAGTAGCTCTTGTAGCCCACTGGTATTGGCATTTTTGT
ATCTTCAAATGGAACAAAAATAGCAGATTTAAAATCTTCCAAATGATAAATATTACCCAT
GTAGCGTGGTCCGACACATAATTCTGTAACATAAGGAGTGGAGCCGAAGGAATACTTAGT
CATTCTTTTTTCAGCAAAGCGCCAAATATGATAGCGAATTTTGCTTGAAGAAAAAATCCC
TAATAGAACCTTGCTTCCTATAGCCATCAGACCACCATGTTTTTCTGGAACAACTTGCGA
ACAAAATAACGCATAAATCAGTGCCCAAAACTTTTGGATTTTTCTTCGCAAATTTCCTTC
TGGCGCACCATCTAACGGAAAAATATCAATTGGTAAACCATGAGGGATATCTAAATCCTC
TTGATAGGGTTTAATAAAAGTAGTGGCAGTATCCCTAATAGTTATAAATGAATTATGATC
ATTATATGTTTTAGAAGCAACTAATAATGGATATCTATTTATATCTGCTTTCTGTGGCCA
TAGCTTTTTTAATTTTTCATAGTCTGGTCGTGGCATAAAAAAATCCAAATCATCATCCCA
CGGAATAAATCCTTGATTGCGTACAGCACCAATACAACCACCGCCACAGAAATAACATAA
TAAATTATTTTCTTGACAAAATTGCACAAAATATTTGGACATAGTTAATGTTACAGCTTG
TATTTCTTTTAAATCTGTCTGGGACATCTCTTGCATAATTTTACCTCAATCTTAATCATT
TTCTTTCCTTAAAAACTTTTCATAAAATTTACCTCGTAAAGTATTTGGCATCAAACTTAC
GACAACATGCGCACTGGAACTCACAAAAAAATCTTTAAAACTACCAAGTCCTGCTTGATA
GATTTCTTTGCGTCCTTTTAGTCCTGACTTAAAATACTGCCAACCACCACGCCGTGCGTA
CATATCACTGCCTGTTCGAGCATAGACTAAATGTTCAGAAAGGTTCTGAGCTTCTTTTCC
TTTTTTCAATAACCGCACCCACAAATAATAATCTTCAAACCCTGACATTGGCAGATAGTT
ACCGACCTCTAAAATGTCTGACTTCCTATACATGACAGTCATATGATTAAACGGGTTTCT
TCTTTTGGAAAATTCACGAATATCCTCATTAGAACTGGGAAGGTTACGATAACCCAAAAC
ATTTTCTATGTTCCCTTCAAATTCGATAATGTTAGAACCGGTAATGACCAAGTTAGGATT
TTTTTGAAATAGTTGCCATTGCTTTTCAATCCGATCCGTCTTCATAATATCATCTGCATC
CATTCGTGCTATCAGTTCATTACGACAAGCTTTAACCCCTTCTGCCAACGCTTTACCTAA
ACCAACATTATTTTCTAGAGGTAAAACATGAAGCACTTCTGGATGCGTTTCTTTATATTT
ATCTACAATGACTGTCATTTCTTCAGTTACAGGACCGTCTTCTACTAATACTATTTCATC
GACTTTTACAGTTTGATTAAAAATACTGTCTAAACATGCAATAACATATTCAGGACGCTC
TTTTATATAAATGGAAAGTAAGACACTTACTGGTAACTTTTCCATTTCTTCACCCCTATT
TCTTTTTTCATCCACGCTTATATATTTTTACATAGAATTCCTGATTTTTCAAGCTTTGTT
AGAAGTCTCTCTTTTTTTGAAAAAAAGAGGAGCCACTGCTCCTCTTAACGGTAAATTCTA
ATAGCATTCTCTTTACAATAATCCATCGTCAATTCTTCACGTTCTTCAGACTCATCCAAT
CCTCTTGATGATACTTTATCAAAGAGAATTTTGATGGTTTGAAGCAGAATTTTCATATCC
AATAGCAATGAATAATTCTTGATGTACAGTAAATCAAAGTTCAATTTACTATTGTAGTCA
GAAGCATACTTCCCATAAACTTGGGCATAGCCAGTAATCCCCGCACGTACATTGTGACGT
AAATAGTAATTCGGGTTTTCCTGATTAAATTGATCAACAAAGAATGGTCGTTCAGGACGT
GGTCCGACAATGGACATATCCCCGCGAATAACATTAATTAGTTGTGGCAACTCATCAATA
CGTAAAGCGCGCAAGTATTTACCAACTGTAGTGACGCGACTGTCGTTACTTGTAGATAAG
ACTGGACCTGATTTTGCTTCCGCTGTTGCCGACATCGTTCTAAATTTTAAAATCGAGAAC
TCACGTTGATCTAATGTAATCCGAGTTTGTTTGTAAATCACTGGTCCCGGTGAGGTTGCT
TTGACTAAAATCGCTGCAATAAGCATTAAGGGTGAGGTAATCACAAATAGGCAAACAGAG
ACTAAAATATCGAATAAACGTTTAATAAAATTCTCTTCTGGTTGGATTTCAAAATTTGAG
ACTTCGATAATACTTTCATCTTCAAAGTTCATCATGTTTGGTTTTAACATAATTAGATTT
TCAAAACTTGTATCTAAAAAGATTTTTTTCTTGTGTTTGACAATTAATTGATACAATTTT
ACTTTTTCGTTCTCATCAACATTACTTGAAATATAAACAATATCGATTTCATCGATAATT
TTTTTTAAGTTTTCATAGTAATTGCTGACAACAACGCTCGTTACTTTATGCTTGTTATTT
TTATCAGACATAAAGTTTTGAATTGAACGCATGACTTGATTTTCTTTACCTAGTAAAACA
ACTTTTCGCTCATTGCTGACCTTTAAGTAAAGATAATAAACAAGAATTCGCCAAAGACTT
AGAACAATAATTCCGATTATAAAGGAATATCCTAAAACAGAACGTGGGAACGTAAACCAA
CGTCCGGCAAATGTCACAATCATAATCGTTAAAGTCATTAAAATTTGACCAATCACCGTG
ACAAAAATGATGTCACTAATTTTGCGATTATAAAAAATATACGAACCTAACAACAAATTC
AAAAAGATAAAAAAGATTGAAATGTAAATTGCAGATTTTTCATAAGCCACAAAGTTAAAT
GAAGGAATTTCTCGGCCAAATTTCACCATAAACCCTAAGATGATTGATAAATTATAGAGC
AAAACGTCTGCTAAAATAATTACAATTCGTCTTGCATTACTCCATTCACTTTTTGATGTC
ATTAAAAACTTCCTCTCTTCACTTCCAGTAATTACATTATTTGTAATAACATGCAACCCC
TATAATACCATAATGTCAGCGGACAAGAAAGTTCTATAGGATGAAAATTATCTGCGATGT
CTTTGGACACGACTTAATTCTTCAGGTTGGTCCCAGCCCTCTTCGTCAACAGATGCTATC
GGGCGCTCTTCATTGCTAACAGGACTTGTTTGTTTCACTCGTTTTCTTCTTTTAGGTGTC
GTTGGTCTTTCATGTCTTCCTCGTTTTTTCTCTGGCCGGAAGTAGAAGGCTAGCCCAAGG
AAACTATAAACAATCGGCATCCAATGAGGCGCTAATAAAATATCTTCCATAAATGAATGA
ATCCAGATTAAAAGGAAGCCTAAAAGTAAACTAACTTGCAAACGATCCAATGTTTTTTTG
CGGAAACCAATCAATAAAATCATACTGACTAAAAAACCAAATAAAATCAGATAGCCGATG
ACACCAAAATTACTTAACGTAAATAGAAAAGCATTATGTGTCCCCAGCGGTTTCCATGAG
GCCACAAAAGGCTCCATACCGACTTTAATATGTTGAGGATCAGATAACCATTTAGCAAAA
AACTCATGCCAAATTCGTTCTCTTCCTGTAAATAAATCAACAGTATCCGATTCCGCACAT
AAGTAAAATAACAATGGTCCCAATGCAGCTACTCCGACAAAACCAAACAGCCAAACTTTC
GAACGTTGCAAGAAACGTTTTGGTAAAAGATTATCCACCAGAATAAAACCAACTAAAATG
GCAAAAGAGGTTTTTGATTGACTGACCCATGTACCTAAAACACCACCAATGTATACAGGT
AAAAGCAGCAGGTTAAAAACCTTATTTCTATATGCTTTGATCAAACTACTGGCCATCATT
GTTGAAAACATCAACGTTGCACCAATCGTATTGGTATTAATCCAAATACTTTCTAGTTTA
TTTGATTCTTTAAAAATTTCGTCTGCTGGAATCAACTGAGGCAACTCCACGGACATCCGA
TACAAAGTCGCACTCAAAGCAACTAAAGAGACAATTAATAAAAGCGTTTGATCCAAACGA
TCAAAGACACAAACTTTAAAACAAAGAACCAACAAAATAATTAAAGGAATCATTGTATCT
GTTTGCATCGTGCTATGACGGATTGATTCCGTAAAGTGAAACAAGAGCCAGGTGGCTAGC
GCCAACGCTACGGTCAGCCAGTCAATAAATTTTAATTTCGTACAATTTAATAGCAGTACA
AGTATTACTGCTATTAATAATAAAATTGAACTATTGGCATACATATATTTTGTGACTGGC
GCATCAATTCCTACGACCCACATCGTATACGAGCCGATCATTGTAACTAATAAAATAAGT
CGACCGATTCTATTCAATACTTTTCCCATATTCAAACCTCATTCCATGAATGAATCACTA
GTCGTTTATTCGATAAATATATGCCCCGTTCTGATCAGGTCCATATAATTTTTCAAAATG
AATCGTTGGTGTGTCTAACGGTTCTAATGGTTTATAAACGACCGCATATTTAATCCCATA
TTCTTTTAATTTTTCTGGAGATAAACGAGCAATAATCGCATCTTTTTGCATCAACTCTAA
AACAGGGGTCTGATTTCCTACTTCAACATTGATGTGCGCATAGCGATTATAAATAAATGT
GTCTTTTCCTTTTGGATCTAATGGTTTCCAAGCCTCTAAGTCAGGCGTAAAAGCAACACC
GTTAAATGTATGCAAACCTAACATTGGCAAATAGCCATACATCAAGCGTTCGCCCACCCA
CAATTGGTTGGGGTCTTTTTTGTTAATTTCTTCCACTTCTACCGCTAATTTTTTACCATA
GACAGCAGAAACGCCTCGAGAAATTGGATTAACAAAGGCACCAGAAACCATAATGATTCC
TAATAAGACAAGGACAAATAACGTGCGCCAACGTTTAAATAAAGCAACAATTAAAACGGT
AGCGACAACTAAGACACCAATGATGTCCATTCGTGTAACGTATAACCGTAAATTGCCCGT
ATATAAAACAAAGAAATACAGAACAACATTTAATCCTAGCGCCCCTAACCAGGCCATCAT
TGGAATTTTTGCTTGGCGATTCCATAAATAATCGATGAACCATAAACTTAACAACACAGC
GGCAAACCCGAAGGATAACATCGCCCGTTGTTCTGGCACATAAGACCACAATGTCAACTT
AGCAAAAATTGTTGGAAATTGAACGCTCATCCAAACTAAGTTAAATAAACAATACACGAA
TAAGACAAAACCGTAAATGTTTTCTTTGATTTTTTTATAAAAAATAAATGGTGAGAGCGG
CAAAATAACAAAAAATAATTGATAAAAACTACTGATTTCCGAATTATTTGAATATGGAAC
ATCTTGAAACGGCATTTTCCAATTTGTTAAAAATAACAAAATATCGCGTTTAGGCATATC
GCCACCTAAACTTACCCGTTTTCCTGGATAAGCGGTATCCATTACTGCTTTTAAGGAATC
CAATGAGCCATATAACGATCCGCCAACAATAATCGCCGTCATCAAGAGTGCCCCACCTAT
CAGGACCCCATCCCACTTATCCAACTTAATTTTTTTACGAAATTCTAAAAAGAATAAAAT
TAAAAATAATAAAATCAAATAACCAAGTGGTACTTGTAACGCAGGATAAATAACTAAAAC
AAATCCTGAGGCCATAATAACAGCCGTTATCGCACAAATGACACGACGTCGAACACTACT
ATGATAATAGAAATAATTATAAATTCCCACTAAAAAACCTAAACCAAAAAATACTAAATC
TCCAACTGGCGAGACAAACCACCATTGAAGGGCCGAAGAAAACGGAATCCAAACACTTGC
TAACAAAGCTAAATATTTATTCCGCCGTGTGACGATCAAACCAATTTCAAAAGAAAATAA
AATTAAGCCAATTAATTTAAGATTCCAATACCACGATAAGCCATATTCTTTGCCTAATAG
TACATAGCCCCACGTAAAAGGTTTCGCTAACGTGGCCAGATTCCATGCTGGTGAATTATA
GCCTACCACCATGTCTTGCCCATTTAACGTAATCACATCATTATGTGTTTTCAAACCTGT
TTGTGTTTGTGAGAGGCTAAATGGGGTTTGAACGAGCCATTCATCCGAGCGAACACCTCT
TGGTTCACCAGCAATTAATGAACTTTTTTGACCATCCGCATATTCAGAAACATACGCATC
CCACATGTTTAATGAACTACCATGGACTTTAAAGGCTACCAGTAAAATAAAAATGACTGC
CGCTAGCAGATAGCGCCAGCGTAACAAATGATCAACCAAGCGAGCGCTCTGCTCAGCTTG
GTTGCGTAATGGTTGTTTTTCTTTTCTTGTAGTTAGTTGTTGTTCCATCTTTTCGCTCCA
TTTCGTCATCCGCAATTGCATCTAGTCAATTCGTAATGAAAAGTTGGGAATATCCCTTGT
CAAATTAGGATTATAAAATGGATCATTTTCAATTAAAGGTCCCCATTTTTCTTCCATCAT
CACTTTTTCTTGTTCAAAACGTTTTTTCTTTTTGCCTTTATCATCATATCCACGAGTTTG
AGATTCAAAATGATAAAGCTCTGCTTCATGAAGCCAGACATTGTCACGTCCTAAAGCTTG
GACTTTCAAGCATAAATCAACATCATTGAAAGCTACGGTAAACGCTTCTTCAAAACCACC
AACTGCATCAAAATCTGATTTTTTCATAAGTAAGCATGCGGCAGTTACTGCTGAATAATT
AACATTAATAGCTAACCGACCAAAATAGCCTAAGTCACCATGGGGATAACCATAATGACC
ATGCCCAGCGACGCCACCTAATCCTAAAATAACGCCTGCGTGTTGGACCGTATTATTTGG
ATACAATAATTTAGCACCTACACAGCCAATCCGTTCTTGCTGAGCAAATGAAACCATCAA
GGTTAACCAATTCTCTGTAATCACTTCGGTATCATTATTTAAAAATAATAAATACTCTCC
GTGCGCTTTTTTCACTGCACGATTGTTAATAGTTGAGAAATTGAATGGAATATCGATTGA
TTCAACGAAAAAGCGGCCAGGTAATTGTTGTTCAAATTCTGCATACAATTCGTGCATTTT
TGGATCTGTACTTCCATTATCAGCCATAATAATCTCGTAATTTTGGTAGGTTGTTTTTTC
AATAATCGATGAAACACAACGTTGTACGTCTTTATAGCCATTTTTAGTTGGAATAATAAT
TGAGACTAACTTGTCGGATTTAATGTCATAATAAACATCGTATAAGCCATTCGCCGCCCC
ATGCGTTGCATGACCATTAATTCCTCGACGAACGAGCGCATCTTGCACGGCTCTTAGCCC
CGCTTCAAAAGCATAACCTTTGGAGCCCTGATCCACTGCTGTTGAGGTTGGCAGCATCCG
CCAATAGTAAAGAACTTTTGGAATATGTTTGATGCGTTCTTTTGTCGTTTTTTCAGTAAA
TCTTAAGACTAAATCGTAGTCTTGAGAACCTTCGTAACCTTTTCGAAAGCCGCCAATTTC
TTCTAGAATACTCCGACGATACACGCCTAAATGCGAAATGTAATTGGTTCCTAAAAGTAA
ATCAGGTGACCAATCTGGTTTAAAGGCTGGATCAGAACGATTTCCATCCATGTCAATCTT
ATCTTCATCACTATAAATTAAATCCAGTTCTGGGTTTTCATTCAGCACTTTAACCACTTC
ATAAAAAGCATTGATCGCTAATTCATCATCGTTGTCTAGTAAGGCGACAAATTCTCCGGT
AGCAATCGCTAAAGCAGAGTTGGTTGCTTCGGAAATATGACCATTTTGTTCACGAAAGAC
GACCCGAATTCGCTCATCCAATTGCTGGTACTCTGTTAAAATCTTTTTGACATTAGGATC
TGTTGAGGCGTCATCGGCCATACATAATTCCCAGTTAGTATAGACTTGATTCAAAATAGA
ATCAATGCACAACCGAAGCCATTTTTCTTCAACATTATACACTGGCATCGCAATGGAAAT
TTTAGGCTGATAATGAAATGTTGCGATTTCTTGCGTCATCGCTTCTATGTCTAGTACTTC
ATTTCTAGCTAACCAGTTAGGATACGAAGCTTGATTTCTTAGTTTCTCAATTTTCGCTCG
TTGAATGGTATGAGAAATACCATTTTTAGCCATATACTTAAATCCTTTTTTGGCTTTTAT
CCAAAGACGAGTCACTTTATCTTCTGTCCCTGGAATCACTGGATATTTTTTATTCAAGGG
AAAATCCACCGTTACAACATGTGCTGATGATTGAAAATGAAAAGGGAGTACTTTTTTTTG
TTTAATTCCTTCAAGTGTAACAACAAAGCCAGCTTCAATCGCAGGCTCTGTTTGATAAAT
TTGATTAACATCTTCACGTAAAACGCGCTGAATGTTATAAGCGGACACTTGGTTTTCATT
ATTAATTGTGAAAGTTGGGCTTTCTTTAGTGATTGTATCCAACGCCCAACCTGTAATGGT
TAAATTATTTGTTGTTTTGTCGCGATAGATACTATCAAAGATCACCTTAATGTCTTCATT
CATGTGCATTCTCCTTATAGATGTTTCGGATTTCGGTAGGGATCAACTAAAGCTTCCGCG
GTCCATTTTTCCGCAAGTTCTTTATAAGATCCTTTTTTATCATGGTTTTGCATTTTTTCG
TCTGCTTTCAAAATTGCATAGGACACATATACATTTCGTTTACCAGCGCTAGCAAATTGT
AACGATAAATCGACACCCATCCATTCTTTTCCTAAGCTTTCGTTAATTCCTTCTAAATTT
AGGTAAAGTTGTTTGTTGAATAGTAAGCAGTCTTCAGTTGCTGCTTGAATATTTCTTGGT
AAAGCAATTCTGTAATAGTAACCTAAGCTTTTACCAGGGGTGCCTTTTTCAGGATAAAGT
AATCGACCTTTGTCTGTATCAACTGATACTCCCACTGTTTCCACGCGATAGCGTGCGTCA
ACTACGCGGCCAGTCACTAAACCAGAGGTCTCTTGTTGACCAATGTTCATTAACTCTTTT
AACCAATCATTTTTCGTTGGTACCAATCCAGCATTTAATAAAGCCACATATTCTCCCTTA
GCAGCTTGAATCATGCCATGACGAGTTTCTGTTGAAACATAACGAAGACGGTCATTTTGG
ATATTTATTTGATTCTCGAAGCGTGCAGGCAATAGAATTTCATAATTTGTATAGGCAGTT
TTTTCTAATAATTGACGTAAGTAACTACTCATATTCTCTGTATCATTCGTAATAATCAAT
GATACCATCGGCACATGATCATAAAGATAGTTAATTTTATAGGAACCATAAAATTCGGCA
ATCTCTACTTGTGCTTTTAAGCCACGGCGTTCCGTCGCCGCTTGGACCGCTTTTTGACCA
GCTACATAGGCGTAACCTTTGCTTTCAGGGTTTAGAGCAGTCGATGATTCAATGGCACGC
CAATGATACATCATACCAGGAATATGCTTGATTTTCATTGCTTGTTCCGTTGCTCGTAAT
ACGAAATCATAGTCTTGAGCACCGTTATATGCTGAGTTCAATCCGCCTACTTTTTCTAAT
AAATCACGTTTCACAACAACAAAGTGTGTAATGTAATTATGATTTAAAATCAGTTCTGGA
TTCCAGTCCGATTTGTAAAACGCGTTGAAGCGACGACCATTTTCTGTAATTTTATCTTCA
TCAGTATAAAGAAAATCAATCGTTGGATCTGTATTTAAAGCTTTAACCACTTCATATAAT
GCTTGTGGCGCTAATTCATCATCGTTATCCATGAAACCAATAAAATCGCCAGTAGCAATC
GACAAAGCTGAGTTAGTTGCTTCTGAAATATGTCCGTTTTCTTCGCGATAAATAACTTTG
ATTCGTTGATCTAGTTCTTTATATTTTTCTAGCATGGGCTTAATATGTTCGCTTGGCGAT
GCATCATCTGCTAAACATAACTCCCAATTTTCATAGTACTGATTTTGTAAAGAAGAGACA
CATGCTGCAAGCCATTTTTCTTCGACATTATAAACAGGCACAGCGACAGAAATTTTAGGC
TGGAATTGGAACGTTTTAATTTCCGCTAAAACTGCCTCCACGTCAACAGGGGCTTCTGCT
TTTTCTTGTCGTTTAAAGCACCACTTCACTGAGCCCATGAAACCACGTGTCTGAATCGAA
CGCCATGCTCGATCAAATTTCGTGCCTGGTTGAACCATGTTTGGACGTTCCACCACGTAT
TGAACCTTCTGGCCTGATTTGGTGTCAATGTTTAGCGTGTAGGCTGGTAAATCTTCTGGG
TCTTTAATCGTAATGACAAAACCATAATCTTGATCGCCTTCTAATTCAAACATATCAATA
ACATCCCGACGATATTCTGTTTCCACCGTATAAGTGACTGATTCACTAGCTTCTGCAATG
CTGAATCTTAGCGGATAATTTGTTTGTTTGTCATACGCCCACCCTCTGATAACAGAAACG
TTATTTTCTACATCGCGAGCAATATCGTCGATGGTTAAATTAATCATTTTATCAAATTTA
GTTAACGTGATTCGTTTATATTTTCCAGTAGGCATAGGGGCAGTCTCCGTCTGTTTATTC
ATTTCTTCTAAAAATTGATTTCTTTCATCTAACAGTGCATGAATAAAGGTATTTTCACGT
TCTGAATAGTTGCCTTCAAAGAAATAATCAATGGCTACTGTCAGGTCTTTGCCTGCCATT
TGTGCATCGGTTACTTCGATTACAGGGACTTGCGTATCTAAGAAATAATAGATATTCTCT
TGTACCAGAAAAGCATTCGTGGCTGCGACTGGGACTGTCTCGCCGTCTATCGTCATGGAT
AATTTGACAATTGCCCCCGTTAAACTTGGGAATAATTTTATCAGTTGGACGTCTTCTGGT
ATCTTCAGTTGGAACTGTTTTGTTTCAGGTTTTTGTAAATCAACTGGTTGATCCAACTCA
GTCTCTTTTTCTTCGCCGCAATTAATTAAAATATGAACGTTTTTTTCATTGTATGAATTT
ACTGGTGTCACTCGCTCTGGCTGTTCTACTGGTTCAGCAGTCAAGGCAAAAAAGTACTGA
TACACTTCACCAAAGGGACGCGCTTTAAAAGCTGCTTGTACTTCTACAGGTAACGCTTCA
TATGTCGTAGGAATTTCGTTGTAGCCAACTTGATTAAATGTAAAATCTTCTTTGGCAATG
TATAAACCAACTTCTGCAAAAACTTTTTCAAATCCTTCTTGTAAATAGAATGATTTATGC
GTAGCATCCAACAGCCCAGTTTCATTCCACGTTAAACGATTATTAAATAAATCAATTAAG
ACCGAATTATGCGCCAAATTAGGGAAAGTGATTAAGATTTGACCGCCTGGTTTTAAAAAT
GGTTTAACTTTTGCTAAGGCGCTTTGAGGATTCATTAAATGTTCCAACACATCCGCAAAA
ACGATATAATCAAACGTCTTACCAGCAAAGTATTCGACCCAATCATTTTCATCAATATTG
CCATAAAAGGCATCTGTTGAAAATTGACTGACATGATCATAAAGTTCTTTGTCTAATTCA
ACAATTGAGACCTGGCACTTTTTTTCTTCCATCAAATAGCTAGTCATTCGCCCATTACCT
GGACCAAATTCCAAGACATCACTATTTTCTTTGATTTGTGCTACGATTTTCCCAACACTG
GTACTCTCGTCTGTTTCCATTTCAAAATCATACTTCATCTTTTGTCGTATCCTTCCATTT
ATGATCTAAGATGACAATTCCTTCTCCGGCATAACGACCGGTAATAAACATCGTCACGTA
TTTTGTTTTGTAGACTAATGGGACTGTTGCATGTTCCTCAAAGAAAGCAATATCAAAATA
ATATTCACCTGTTAATAATGACATTTTTTCATATTCTAAATAAAAAACATTCCGTCCTTT
TTTCCAAGGAATTTGCACGCCATCTAATAACGTATTTAAGCCACAGACATAATGGTTGTC
CACTGTTCGAATAGCGACCCCACAAACAGGCTTCTTAATTTGGTCATTTTTGACAGTATA
TTCAATTTTTACAATCACTTTTTCATCTTGCGTTACCATTTCTAATGGTTCATAATCCGC
ATTTAAAAGTTCCGCATGATCCACCTCAATAATATCTGGTGTTGGGGTTTCATCTTTCAT
GGTCGCTTCGCGGTCAACTGTTTTAATTGATTTCTTTTTCAAAAAGTTTTCGTAATTGGT
AGTCACGTCCATCGTATCTCCATATTCAACGACTTTCCCGTGTTGCAACCAAAAAGTTCT
ATCACAAAAACGACGGATGGAGTTTACATCGTGAGAAACAAATAAAATTGTTTTACCAGA
ATTTTTAATTTCCGTAAATTTTTCCATACATTTTAATTGAAACTCTAAATCCCCGACAGC
CAACGCTTCATCGACAATTAAAATATCTGGGTCCACGTTAATAGCTACCGCAAAAGCCAA
GCGGACAAACATACCACTAGAGTATGTCTTAACTGGTTGATACAAATGATCGCCGATGTC
AGCAAAATCAATGACATCTTGGACACGCTCTTCCATCTCTTCTCGGGAAAAACCCAAGAC
CATTCCATTTAAGAAAATATTTTCATATCCTGAATATTCAGGGTTAAAACCTGAACCTAA
TTCAAGCAACGCTGAAATTTTCCCATTAATCACCATGGACCCGGAGGTTGGTGTTAGTAC
TCCTGTAATAATTTTTAACATGGTTGATTTCCCAGAGCCATTTTCGCCGACAAAACCAAT
CATCTCGCCTTTTTTAATTTGCATCGTGACATCGTCTAACGCATAAAACAAATCGTGGTA
AGATTTTTTAGTTGGACTAAGCGCTTCTTTAAACCGATCGGACGGCTTTTTATACATGTT
GTATGTTTTGGTAATATGTTGGATATCGATTGCATATTCTGACATGTCGTTCTCTCCTTA
TAGTACATCTGAAAAATGTGGTTTTAAGCGTCTAAACACGGTTGAGCCAATTAATAGTAA
AACAATAGTAACTCCCCAGAAATATAAGCTATATTGCCAATGTTCCCAGAACCATGCACC
GCCTAAATAAGATTCGCGGTATCCTTGAACAATATAATATAATGGATTGATTTTTAAGAT
TGTCGCAATCATTCCAGTTGGTTGCCATAAAATTGGCAATGTCCACATAACTGTTTGCAT
AATGATATTGATAAATTGCATAATATCAGGTAAAAATGGTTGTGTTGAAGCAGTAATCCA
CGTAATTGCTGTTAAAAAGACTAATAAACAAGCTAAGTAGTAAATTAATTGCAAACTGTA
CAGACTTGGGTAATAACCGTTAGCTGTAGTAATTACAAAACCAATTAGAATGAAAAACAA
GTGGGTGTACAAGTTCGATAAAATTTTAGACGTTGGTAAAATTTGTACATTAAACACGAC
TTTTTTAACTAAATAACTATATTCACGAAACACATTCGTGGCTGATAATAACGAATCTGA
AAAGAAGAACCAAGGTACCATCCCTGTTACTAAATAGACAATGAACGGCATATTGTCGCC
TGCTCTAGAACGAAGGCCTACAGAAAAGACAAACCAATACGTCAAAACAGTTACTAATGG
CGTTAAAAACGCCCAGACAATTCCTAGTGCTGAACCAGCATACTTGGCCTTAAAATCATT
AAATGAAAATTGTAGTAACAATTTTTTGTTCTGAAAAATATTCTTGAAAATTGAAAATGT
TTCTTTAAACATATACTTATTCCTTCCGTAATAAACTATTTTTATCTAAAATTTTTGAAT
ACAAAAATGCCATTTTAAACAACATTTCTATTTTATCGATAAACGCCTAGCTTTTCAATA
GTAGACCCCTTTTTATAAAGAAAAATTTAACTGATTTCGCTATATTAAAAAATCTTGTCC
AATTTTTAGGAGATTATGCTACAATAATGGAGGTCTTGCATTTTTTGCACGGAAACTATT
TTTGAGAGAAGGGAAATTATGGTTCTTTTTATTATTTACGTATTTCTGTCTTCTGCTGGT
CTGGTCTTATTTAAACTAGGTTCTAGCAGTTTGAACATCCAACTCCAACAAACAATCTTT
TCAATGAATATCTCACTTATATCTTTATTAGGTTTATTTTGTTATTTAATTAGTTTTATT
TTATGGATGTTAATTATTAGTCGTTCCGATGTTTCTTACATTGTTCCTTTAGGCGTTGCC
TGTACAAACATCGCTATTTTAATTGCTTCAAATCTTATTCTAAAAGAGACAATTACAACG
AATGCCCTTATTGGTGCTGTGGTTATTATTGTCGGCATTGTGATTATGAATCTTAAATAA
AAAAGATCGCTATTCATTGAGCTGACCCTTAAAAATTAGACTTTCAGGTCCAACTTTTAA
GGGTCACTACACATTAGCGATCTTTTTTATTTTCTTCAGATTTCATGATAGATAATTCCT
GCAATAATGTTTTAATGCGATTTTCGTGTTTTGAAATCAACACAGAATTTTTAATTTCCA
TAATTAAAAGGACAATCACCGCAGCTGATAATAAGAAGTTTGATGTTGTTTCAAACCCAA
AGGCCATTGCTAACCATTCTGCCACATGCGGGAAAATAGCAAAAATAATTAAGACAATTG
AGATTAATAACCAAATCAAAGCATTTTTTAGGAGAAAAATATTTTTATTAATCCCTCGAA
TAATGTATAAGAAAAAGCCAATTGCAAATAAAAATAAAGCTAGCCATAACACGGTTGGTA
GCATTAATCTCCCTCCTTCATAAAGGCAGCAATCAGAATTGCTGAGCCGACTTCCAGCAT
ATACTTCACAGAAGCCAAGGCACGAATCGAAGAAACACCACCAAGCCGTTCCATCATATT
GACAGGTCTTTCAACAATCACAAAGCGTTTTTTAATTAAGTGAACAATCGATTCTGGCTC
GGGATAATTTGTCGGATAACGCTTTGCAAAAAAAGCAATCACTTTCCGATTTCCTGCTCG
ATAACCAGAAGTCACATCATAAATTGTTTTACCAGAAGCCATTCGAATACAAAAGGATAA
CAAACGAATACCAAAACGGCGCATTTTCGTACTTTGAAAAGACGCTTCGTTTCCAGGAAT
GAAACGAGAGCCAATCGAAAAATCACATTTACCCTCTGCTAATGGTTCCAGTAAAATAGG
TAAACTATTGATATCATGTTGACCATCACCATCAAACTGAACCGCAACATCATACTCATT
TTCTAAGGCATATTTATAGCCGGTCTGTACCGCCCCGCCAATACCTAAATTCAACACTAA
ATGAATGGCATTAATTTGGTTGGCTTCTAAAATTTGTTTGGTTCCATCTGTCGAGCCATC
ATTAATTACCACATAATCCAATTCATGTTGAAAATGCGTAACTTCCTGTTTAAATGTTTC
AATGGAAGCAATCGTCCGCAAAATGTTTTCTTCCTCATTGTAAGCAGGAATGATTAAAAG
TACCTTCATAAAGAGAAACACCTTTCCACTTTTTCTCTAACAAAACCCCTCACTTACACA
AAACAATTTATTGTTGAACATTTTCTAACATTTGTGCTAAGGCTTCTTGCCAAGTAGGAA
TTTTAAAGCCTAACGCTTCTGTTTTACTTAAATCCATGACAGAATATTGTGGTCTTTGCG
CCTTTTGTGGAAATTGAGTTGAATCCACTGGCAGTACTTCCACTTCAGTATCTTTTAAAA
TTTCTTTAGCAAACTGATACCAGCTACAGCTGTTTTCATTAGACAAATGATAAACACCAA
ATGGTGCTTTTTCTGCAATAACAAATGCCATAAATTCGGCTAACGTTCTTGTCCAAGTTG
GGCGGCCAAACTGATCGTCCACTACCGTTAGTTGGTCTCTTGTTTCCGCTAATTTTTGCA
TGGTAAAGACAAAGTTATGACCGTATTGGCCAAATACCCATGATGTTCGAATAATATAAT
AGTCGTCCAGGATTTCTTGTACCGCTTGTTCACCTAATAACTTCGTCCGACCATACTCAT
TTAAAGGATTCGGTTGATCATCAATCGCATAGACGCCTTCTTTTTTAGTTCCATCAAAAA
TATAATCTGTACTTACATAAACAAGTGTCGCCCCCACTGCTTTAGCAGCTTCTGCAACAT
GACGTGTGCCATCTACATTCACTTTTTCATCTAATTCCTTGCCTTCGTCTTCTGCTTTAT
CAACAGCTGTATAAGCAGCACAATGATAAATGACGCTTGGTTGAATTTCTTTCACTTTTG
CCAACGTACTATCCGCATCAGTAATATCTAATTCTGTGGAATCCGTTGAAACATACTCAA
TTCCTTGTTCGTCTAATAGGTGACGTAATTCTGTGCCCAATTGGCCATTTCCACCAGTAA
TTAAAATCATTTTTTTTCGCTCCTTCTTGAAAAAAAGGCAGGGCAAAGTAACTTTTGTAC
TTTGCCATCGCCTTTCGACTGTTATCTCACATGTCAGAAAAAATTACTGACCATTTTGTG
CATATTTTGCTTCAACAGCTTCTTTATCTGCACGCCACCAGTCTTCATTTTCTGTATACC
ACTTGATTGTTTCTGCCAAGCCTTCACGGAAATTCGTGAATTCTGGTTCCCAACCTAATT
CTTCGCGTAATCTGGTTGAATCAATCGCATAACGTAAGTCATGTCCTGCACGATCGTTGA
CATGCTCATAGGCATCAACAGGTTGTCCCATTAATTCTAAAATTAATTCCATCACTGTTT
TATTGTCTTCTTCACCATCGGCTCCAATTAAATACGTTTCGCCAATTTGTCCTTTTGTTA
AAATTGCCCAAACAGCCGAAGAATGGTCGTTTGTATGAATCCAGTCACGAACATTTTTAC
CAGCACCATAAAGTTTTGGTGTAATGCCACTTAAGACATTGGTAATTTGACGAGGAATAA
ATTTTTCAATATGTTGATATGGCCCATAGTTATTTGAACAATTTGAAATTGTTGCTTGTA
AGTTGAAAGAACGAACCCACGCTTTGACTAACAAGTCAGAGCCTGCTTTTGTTGAAGAAT
AAGGACTTGAAGGATTGTAAGGCGTTTCGGCAGTGAATTTTTCCCCTTCGCCTTCTCCAT
GTCCTGGTAAATCTTCTCTTAAAGGTAAATCGCCATAAACTTCATCAGTCGATACATGGT
GGTAACGAACATTGTTTTTACGGCAAGCTTCGATCAATGTGTACGTCCCAATCAGATTGG
TTTGTACAAATGGGAATGGGTCGTTTAATGAGTTGTCGTTATGCGATTCAGCAGCATAGT
GAACGACCGCATCTGTTTCAGCGACTAAACGATTAACTAATTCAGCATCAGCGATATCTC
CTACGACTAATTCCACGCGATCACTTGGTAGACCTTCAAGATTTTTTTCATTTCCTGCAT
ACGTTAATTTATCTAATACAGTTACATGAACTTCTGGATGATTCTTTACAACATAATGAA
CAAAATTTGAGCCGATAAAACCAGCTCCACCTGTTACGATGATTTTTTTCATAATTGAAA
CTCTCCTACTTTTTTCTTAAATTTCGCCATAGATAAACGGATTTTCCGCTTCAAATTCTT
TTAAGGTTGGATGTTTTTGATCCTTTTCTGACGTAATCGCTTTTTCTGGCGCAATTGGCC
AATCAATAGCTAACGCTGGATCGTTAAAAGCAATACCGCCGTCTGCTGCCGCATTATAGT
AATTGTCACACTTGTACATAAAGTTCACGTTCGGTGTCAAAGTGACAAAACCATGGGCAA
AACCTTTTGGTACTAAAAGCTGACGGTGATTATGTTCTGATAAAATGTAGCCTTCCCATT
GACCATAGGTTGGACTCCCTTTACGAATATCAACAATCACATCTAATACCGCACCTGTTA
CAACGCGAATTAGTTTGGTTTGCGCAGCTTCGCCTTTTTGAAAATGCAATCCACGCAAGA
CACCTGCTTCTGTTGATAATGAATGATTATCTTGGACAAAATCAAAGTCTAATCCATGTT
CTGCAAATTTAGCTTTGGAATAACTTTCTGTAAAAAAGCCACGATGATCACCGAAAACAT
CCATTTCGATAATTTTGACATCTTGTAATTTTGTATCAATAACTTTCACGTTTCTTCGCT
CCTATTCTGCTGCTAAACGTAGCAAGTATTGGCCGTAGCCATTTTTCTTCAATGGTTGTG
CCAATTCTACCAATTGTTCTTTTGTAATATAGCCCATTCGATAAGCAATTTCTTCCAAAC
AAGCGACTTTTAAATTTTGACGTTTTTCAATTGTTTCAATAAATGTTGACGCTTCTAATA
AGGATTCGTGTGTGCCTGTATCTAACCAAGCAAAGCCACGGCCCATTACCTCAACAGAAA
GTTTATTTTTTTCAAGGTAGACTTTATTAACGTCTGTTATTTCTAATTCCCCACGTTCTG
ACGGTTTGATCCCTTTCGCAATTTCAACCACTTCATTGTCGTAAAAATACAAACCTGTCA
CTGCGTAATTTGACTTCGGTTGTGCTGGTTTTTCTTCAATAGAAAGCGCCCGCATCTCTT
CATCAAATTCTACCACGCCGAAACGCTCTGGATCATTTACATGGTAACCAAAGACTGTTG
CCCCTGACTCTTTAGAAGCCGCTCGTTGCAACATTTTTGATAAGCCGCCACCATAATAAA
TATTGTCCCCTAAAACTAAGCAGACACTGTCATCACCAATAAATTCTTCACCAATAATAA
ATGCTTGCGCCAAACCATCTGGGCTTTCTTGTACCGCGTATTCGATATGAATGCCTAAAT
CATGGCCATCGCCGAATAAGCTTTCAAAACGTGGTGTATCTTCTGGTGTAGAGATAATCA
AAATTTCATTAATTCCCGCCAACATTAACGTTGACATTGGGTAATAAATCATTGGTTTGT
CGTAAATTGGCATTAATTGTTTTGATGTTGCTTTTGTTAACGGATATAAGCGTGTCCCGC
TTCCGCCTGCTAAAATAATTCCTTTCATGAACAATCTCCTTAAATACTTCTATTTTTAGT
TTCTATAAAACCAAATATCCTTCCCTATTATCGCATTAAGCATAGGGTTTGTCATGTTTT
TTACGTAAATTTTACAAATCTGTAAAAGTTTAGCGTTGTTCCTTTAAACGCTGATGTAAA
GCTTTTAATAAATTCACACGCCAATTTAATTTTTGTTGGAAACTTGTTTTGGTAATAATA
GGGCTGACATTCGCTCCATGTCTTCGGTAAAGCACTAATGGTTCTTTAATGAGACCCGTT
TGCTTCTTCCGTGCAGCTAATAAGCCAATCCACATATCATGCATAGGAACTTCTGGCGGA
ATGGGTAAAATGACATTTTTCATCTCTTGACGAAAGGCCATACCTGCCCCAATATAGCCA
CTTTTTATCGCATTTCGCCAAAACCCTGGTTTGACTTTTCGGAACTTAAAATAAGAGGGA
TTGGTAACTTGTAAATCCGCATCAACAATTTTCAAGTCACTAATAACCACTTGAATGTCA
GGGTGCGCTTCAAAATATTCTGTCACCGTCGTTACTTTATTTGGCAACCAAACATCATCT
TGATCTGCTAAAAATATCACTTCGCCTTTCGTATGCGTAAGCGCAAATGCAAAATTAGCA
ATCACTCCTTGCCCTGGACCTTGTAACAATTGAATTTGGGGATAATTCGCTGCATACGTC
CTCAAAATTTCCAACGTATGATCAGTAGAACCATCATCTGAAATAATTAGTTCATCTTCT
TCACTGACTTGTAAAAGAATACTATCTAATTGTTCCGCGAGATATTTTTCTCCATTATAT
GTCGCAATACAAACTGAGATCATAGATTATCCTTTCATTAACTTGAGAAATTCTGCCAAT
GTTTGCCGCCAAATTTGGCGATTTTTGACAGTTAAAAATTGCTTACTACTGCGTAAAAAT
AAATGGCGTCGATGATGGGAAAACTTTTCTTGATCATATCGACGATAAAATAACGTTTCT
GCTTCAATAATAGAGCGATAACGTTGAGGACTCATTGTACGATAATCTAAAACAGACAAT
TCTTGTTTTAGGTGGATTGGTAAGACTTCAATCTTTTTATTGGCTTGATTCAATTGATAA
AAGAACCAATGATCTAAATAGTCCAAAGGAAATTCTTCCGAAAATCCTTCCAACCAGCGC
AGTGTTTCTGCCGTAATGACTGTACCAGAATTGATAGCCATCAACGGTTGGTTGGCTATC
CCTGCTGTTGGCTTTGCTCCTTTAAGTCCAACATATTGATCACTATATACTGGCGAAATT
TGTTGTCCATTTGCTTCTACAATTGGAACATAGACTGCCACAGTCGGATCTAACGGCATG
ATGATCAACGTATCAAAATAAGAAGCTGGTACTTCTGTGTCTTGATCAAGGAGCAACAAT
AATTCACATTGATTCGTTTGACTAAAAGCAATCGCTTCATTATAAGCGGTCGCTAGGCCT
GGATTATCAGGATTATGTCGATAAGTAACATTTTGTTGTAAAAATAATGCATCTTCTTGA
GGAAGTGGGCTGTTGTCATAAATAAATAAGTGCAATTCGGGATGATTTACCACTTCTTTT
AATAACAAATAATTCGGCGTATCAGCCATTTTCATTTGATATAAGACGATGACTACCGCT
AATCTTTGACTCATTAAAAGAACCTCCAGCCCCATTTGTTAAAAAATTTCCCCATTGATT
GCATAAAGATTTTAAACAATTTTCGACTTTTATGGGCGCCCTTTTCATACATGTGAACAA
CCGTTTCAAAAGGCGTATAGAGAATCCGATAGCCTGCTTTGCCAAAGCGTAAACATAAAT
CGTTGTCTTCAAAGTACATGAAGAAACGTTCATCGAACCCACCAATTTCAACGAATTTTT
CACGATCAATCAACATAAAACAGCCTGAGCCCATTTTAATATCCGTTGTTTCTGTATCCG
ACAAATCGCGACATTCATAAATACTCAAACGTTTATCAAAAATTTTCTTTACAAATTGAA
AGGGAATAAAACGTAACATATAATCGAAAACATCTAATTTTTGACGAACTAAATATTGCG
TCGTGCCATCTTCATTTAGCACTTTAGGGCTAACGACTGCAATGTTCTTATCTATTTTGA
TACGGTCTAATAGACGATCAAGCACGTCTTTAGTAACCAAAACATCGGGATTAAAAATAA
TTGCATACTTTGTCGAAGCATTGAATAACACTTGATTATGACCATGACCAAACCCTTGAT
TTTCTTCAGCGCGATGGATAGTAATAAATGGTTCATATGTTGTTAATTTTTCAAGATACG
CTGTTTCAGAATGATTGTCATAGATATGAATATCATAGATACTATTAGTACCTAGTTCGG
CTTTTAATTGGTCTAATACATTAAAAATGTAACGACTATTATAAGTGACAATCGAGATTG
TTACCATTTCTTGCATGCTCATTTCTCCTTACTACTGAAACATCGTCTTAAAAAAAAAGC
ATATGTTTCACACATATACTTTTTTAAGTTTAATGGAATTATATCATAGGTTCACGCTCT
CGCAAAGCAACCTAAAGATTTCTTTACTTTCTCTTAGAATGCTTGCCAAGTCGCTTTTTC
ATTTGCTCCTGACGATATTCACGATTCCCTAAAATCCGTAACAAATACATCAACGGTTGA
TGCCCTTCGCCAACTAGACCGATTAATTCAATAAATAATTCTAAGCCAATTAAACAAAAG
ACAATTAATAAAATTGATGCTACTGTACTTGAATAGCTGAACAATAAAGAAACAAAGGAA
AAAACTAACGCTAACGCATAAATAGTCATGACCGCCCCTTTATGGGTAAAACCTAAAGAT
AACAAGCGGTGATGCAAATGCATTTTATCTGCTGAGGAAATGGGCTTCTTGTTCAATAGC
CGTCGAATAATTGCATAAACCGTATCCGTAATTGGCACACCTAAAATCACCATTGGCGTA
ATTACCGTAATAAACGTAGCATTTTTTAAGCCCTGTAACGACATTACTGCAATCATAAAC
CCGAGGAATAACGCCCCAGTATCTCCTAGAAATATTTTAGCCGGATAAAAATTGTATGGG
AAAAATCCCGCAATGCTAGCAACTAAAATAAAAATAACAATTGGAATATAGACCGTTTTA
GCATGTAGGAAAAAATACCCTGTAATACCAATCGTGGTTAATCCAATAATGGATACGCCT
GATGCTAAACCATCCAAACCATCAATTAAATTTACTGCATTCGTAATCGCTAAAATCCAC
AATAAAGTTAATGGTAAACTAAACCAGCGCAAATCAATCATTCCAACAACTGGCAACGTC
ACAAAATCTATCCGAATTCCAGCAACAAAATAAATAACTAATGCTGCTAACAAAATACCG
ATTGTTTTTTTCATTGGAGTAATCTCTTTAATATCATCAATGAGGCCTGTCAAAACAACC
ATTCCACCAGCCAAAATAATCGGCCAAATATAATCTTGTGGGATAATCGAACGAAAAATC
AATAAACATGAACTAGCAAAAGCAATGTAGATTGCAAGTCCTCCTGCTGTAGGCATATTT
TTGGTATTGATTCGTCGCTCTCCTGGTGCATCGTAGGCGCCAATCCGAAACGCTAGAAGC
TTAACAAGTGGTGTTAATAGCAAAGATAAGATAAATGTCATAAATAAACGTATTAAAACT
TCATAAATAAATAGTGACATAGTCGAACCCACTTTCTTCTCGTTCAGGGTATATTATACC
GTAAACTGAAGCATTTACAAGCTGAAACATGTGTTCTGGCAACGGTTTAGACTTTTTTAA
AGAAATCTATTTATTTTTCTTTTTAAACCATCTAAACAAGCGTTGTTCAAAACTTGGTTG
TTTCTTTTCTTTATCTCCAGATAAGTATTCATCGACGACAGCGTTGACAATTGCTCCTAA
AATAATAATCGTGGCAGCAAAATTCAGCCATAACATCAAGATGATAAAACTCCCGATGAT
TTGATAACTTGCGATTCTAGAACTAAAATATTTTACGTACAAACCAAAAATTTGTGATAA
TAGCATCCAACCGACTGTCGAAAAAATAGCCCCTGGCAAAATAGAACGTAACGATAATTT
CCGATTAGGAACGACCGCATAAATCAAACACATAATCACTAATAAAACAACGGTCGTTAA
CGGCCATTTTAACGCTTGGAAAGTATCGATCACAGACGTTGAGTAATGGAAAATTGGTTG
CAGTAATTCAATAATGTACTGACCCAGACCTAAAATTACTACTACACCAACAATCGCTAC
CATAAATAACAAAATAACTAAAAATGAGACCACTCTTACGAGAATAAAATTTTTCCTTTG
TTCGACACCAAAAGCTTTATTCATCGCGTTTTGTAGTGCATTAATACTTTGACTGGCACT
CCAAAATGCTGCTAAAGCGGAAACAGAAAGCAACCCGCCTGAACGTTGAGTCAGTAGTGA
ACGAATCGCTGGTTCTAAGTTCTTATAAACATCTTTCGGAATCGCCTCTGCAATATAAGG
CAACACAGAATTAGGGTCGATTCTTAAATAAGGTAAGACATTACCTACCGCAATCAGTAA
TGGAAACAGCGAGAGTAATAAATAATAGGCAACAACCACTGAGCTGTTGCCTATTTCGGC
TGTGACCATGTGACTTTGCGTTGTCTCAATAAAACGCATCAAAGATTGATTCTTTTTGAT
GTTGTCGAGAAACTTCATCACACACTCTCCTTATTAATAAGTCAATTCTTCGCCTTGTGA
CGTTAAGATTCTTGGACCTTCTTTCGTAATCGCTAATGAATGTTCATATTGACAGCTTAG
ACCGCCATCTTCAGTATAAGCAGTCCAACCATTTGGGTCCATTTTCATGCGCCAAGTTCC
TGTGTTAACCATTGGCTCAATGGTAATAACCATTCCCTCTTTTAAACGTAGTCCTTTACC
TGCTTCACCATAGTGAGGAATCATTGGACTTTCATGAATAGTTGGGCCAATGCCGTGGCC
TACAAAGTCGCGAACAACCCCATAGCCTTCTCCTTCTACATACGTTTGAATTGCATGACC
AATGTCGCCAATTCTATTTCCTACTTGTGCTTGGTCAATTCCAAGATATAGCGCTTTTTT
GGTTACTTCCATCAAGCGGTCAATTTCAGGTGTTGATTCACCCACGACATAAGACCAGCA
TGAATCAGAGATTGCGCCCTTTAAGTCGACACACATATCTACTTTGATTAGGTCGCCATC
TTTTAATACTTTTTTACGAGGAAATCCGTGGCAGATTTCGTCGTTGATACTACAACAAGT
AGCATATTTGTAACCTTCATAGCCAATTTGAGCCGCCACGCCACCATGACTTTCAATAAA
GGCTCTCACAAATACTTCAATATCCCAGCTTGTAATGCCAGGTTTAATAAACGTCCGTAA
ATGACGGTGAACATCCGCTAATAATTCCCCTGATTCATCCATCATTTCAATTTCTCGTGG
TGATTTTAATGTAATCATACTATCTCTCCTAAACTTGTTTCATTCAAATTATTTTATCAC
ATTTTTTGCAAAAAAGATTGTTCAAACACCAATTTTCAAAAAGTCCCTTAATAAAAGCAC
TCGCTAGTCTTTTATAAGAAATGCGCATCTGCTATAATAAGTGACAGAATTGTATGAGGG
GGAAGAAAGTTTATGACGTTAGCTAAAATTGTGTATGCAAGCATGACTGGGAATACAGAA
GAAATTGCCGACATTGTTGCAGAAGCATTTGAAGATTTAGAATTAGAGGTTGAAATTGAT
GAGTGTACGCAAGTCGATGCCGCTGATTTTGAAGAGGCCGATATCTGTGTAGTAGCTACA
TATACGTATGGCGATGGCGATTTACCTGATGAAATTGTCGACTTTTATGAAGACTTACAA
GAAATTGATTTATCAGGAAAAATCTTCGGCGTTTGTGGTTCAGGAGACACGTTTTATGAT
GATTTTTGTAAATCGGTGGACGACTTCGAAGCAGTCTTTACTCAAATTGGGGCAAAAAAA
GGCGCCGACAGCGTTAAAGTTGATTTAGCCGCTGAAGAAGACGACATCCAACGTTTAGAA
GAATTTGCGAAAAAATTAGCAACTGCCGCAGAATAACTACGTTGAAATAAATAAAAAAAA
CACCAGAGAAAATGGCTAGTTGAGCCGACCCCCAAAAGTTAGACCTAGAAATCTAACTTT
TGGAGGTTTTTTTGTATGGCAAAATACAGTTTTGAATTTAAACTTAAACTTGTTCATGAC
TACTTATCTGGTCAAGGAGGTCTAAGGTTTCTCGCAAAGAAGTATGGGTTTAAAGATAGT
TCTCAAATAAGCAAATGGATAAATGCCTATAAAGAACTTGGTGAAGAAGGCCTACTTCGC
AGTCGAAAAAATAAGAATTACTCTGTTCAATTTAAGCTAGATGCGATAGAGTTATATTTA
ACAACAGAGTTGTCCTATCAAGAAGTAGCTAATCTTCTAAAAATGAACAATCCATCATTG
ATTGCGAATTGGCTTAGAACGTATCAGAAGTTTGGTATAGAGGGACTCTCTAAACAGAAA
GGACGTCCACCTACCATGTCTAAAAAGAAACGAAATGAACCCCAACCACTACCAAGTGAA
CGATCTCAAGTAGAGAAACTAGAAAAAGAAAATAGAATGTTAAAAATTGAGAATGCCTAT
TTAAAAGAATTGAGGAGACTGCGTTTAGAGGACGAACAAAAAATGAACGAATCGCACGAA
TCATTCACAGTCTCCGAAGACACTTTCGATTAAAAGATATTTTGGAAACCCTAAGGTTTC
CAAAATCTACTTACATGTACTGGCAAAAACGCCTCGACAGAACAGCTTCAACACAAATCA
TTGAAGAAGAAATTCAAGCGATTCGTAAAAAACATCAACATTATGGCTATAGAAGGATGA
CCCAAGAATTGAAACGACGTGGATTTCAAGTGAATAAAAAGAAAGTCCAGCGATTAATAC
AAAAGTTAAAGTTACAAGTCAAAGCTTTTACTAAGAAATCAAGAAAATATAATTCCTATA
AAGGAACCGTTGGTAAAATCGCTAAAAATTTGATTCGTCGCCGATTTAAAACTTCTGTTC
CTCATCAAAAAATTACAACTGATACAACTGAATTTAAGTACTTTGAAGCAGATAACGCAG
GCATCTTTCGTCAGAAAAAACTATACTTAGATCCATTTATGGATATGTATAATAGTGAAA
TTCTAAGCTATAGCCTTTCTACTCAACCAAATGGTAAAACAGTTATGGAAGGTCTGAAAG
AAGCAATTTCTCAAACAAATGATTGTCCCTATCGGCGCACCTTTCACTCTGATCAAGGCT
GGGCTTATCAAATGAATGTCTATATACAAACATTAAAGGACAACAATATCTTTCAAAGTA
TGTCTCGAAAAGGAACCTGTTTAGATAATTCTCCTATGGAGAATTTCTTCAGTATCCTAA
AACAAGAAGTGTACTATGGAAAAATCTATCAAAGTCAAAATGAATTGAGAGAAGCAATTG
AGAACTACATTTATTATTACAATCATCACCGAATCAAGGAAAAACTTAACTGGAAAAGCC
CAGTAGAATTTCGACAATTCAATCAAAAAACTGCATAAAAATAGAGTGGAAAAATCCACT
CTATAAAAAGTCTAACTTTTTGGGGTCACTACAAGTTCCCATTTTTCTCTGGTGTTTTGA
TATTCCTAATTTAAAAATAAAATACTGTAATTTAAAGCTGCCGCAAAAGTAACCCAAAGA
ATATAAGGAATCATCAACCAGCCACGCGTTATTAATTTATAACGCAAGTAGTCCCACTGT
TGAACTATTAATAATAGCCATAACAATGAGATATCAATCACAGATAATAAATTATTTTGT
AAAGAAAAAAAGAAAAATGTCCAGAAAAAGTTTGCAATAAATTGTAAAATAAATAGCGTA
ATCATCCGTTTTTTCTGTTGTTTATTTGGATGAACTAAGATGAAATAAAAAGTAATGCCC
ATAAAAATATACAACACCAACCACACTGGTCCAAATAACCAGCCTGGCGGAGCAAAACTT
GGTAATCTCAACGCTTGATAATATTCTCTCGCATTTACTGAAAATAAGCCCGACAAGAGC
CCTAGTCCGGTAATTCCTACAATACTTATCCATAAACGCTTATCTTTCACTCGGTTCATG
TTTTTTGCCCCTTTCTATTTCTCTTCTTTACTGTAGCATGGTTGCGAATAATCTACCATT
AATACACTTAACAAAAAAAGACCGTTCTTTTAAGAAACAGTCTTTTGCTGTAACCTCACA
GAAGCTATCAGCATGAGGTTACACTTTTTTTAATTTTTATAGGTCAATATCAATTGGTTC
ATCTCGTTCAAGAATTGCTTCAATACTATCTTTCATTAAATGAATGATTTGTTCTTCTGA
AGGATGGATAATTCCAGAAGTCATCAATGCAGCCACACCAGTAGCGACCACCCATGTTCC
CATGTGTAAAGAGTCGATTTGAACATCGTTTAAATTAGCATACTCAGGATCAGCTTTTAC
CGCTTCAGTAAAATAGTGATAAGAGAATTCTTGCATTTTTTTGCCGCCACCATATTCTTC
TAAATAAAGCGCACGGTATAACTTACTTTCACTTGTCGCAAAATGAATATAGTTTAAAGC
CAAATCAACAATTGTATTCCCAGTATGTTTTACTGGAAAGACTTCTTTCGCTAAGTATTT
ATGAATTTTTTGGAATAAAGCATCGCGTAAATCATCCATGTTTTTAAATTCCAAATAAAT
CGGTTGGGTGGAACATTTCATTTTATTAGCAATATTACGTGCAGTGAACTTCGAAAATCC
TTCAGTGGCGACTACTTCATAGGCAGCTGTTAAAATCTGCTCTTTCGTAATGGTTTTTTT
TCTTGCCATAATTCCCTATCCCCTTTATTCATTCATATACAACGCTTCCAAATAAATGCT
TATGGTTATTGTAACACGATTTTTCTATTATGCAAAATTAGAACAACTCTTTGTACAAAA
GTTCACTGAGCGGGAGCACGACAACTTTTACCCCAACTTAAAATAACAGTTGATAAAGGC
TTTATTTCGTTGAGTTCCCTGCTCTTCCGTGTTATGATATGAGCAGTCATTACCCATCAA
AATGAAGGAGGAATCACGAATGACCTTAGAGAATTTTAATGAAAATCTAAAGAAATATGC
ACGTTTAATTGCTGAAACGGGTGTCAATGTTCAGGACAATCATACGGTTGTTTTACAAAT
CAGTGTCGATCAAGCGCCCCTTGCCCGCTTAATTACGGAAGAAGCTTATCGCTTAGGCGC
GGCCGAAGTAATTGTTCAATGGAGCGACGAAACCATTCAACGTGAATTTTTAGCCCATGC
TGCAACTGATCGTATTGAAAATGTTCCTCAATATAAAATTGATCAAACCGATGATTGGAT
TGCCAAAGGCGCAAGCCGAATTAGCGTGGTTTCTTCTAATCCTGATGCATTAGCTGGCGT
GGATGCACAACGTGTAGCAGCTTTCCAAACGGCTAATGGGAAAGCATTGGTCAACCTACG
AAAAGCAACGCAAGCCAACAAAGTAAGTTGGACTGTTGTAGCTGCTGCTAGTGAAGGCTG
GGCAGCTAAAGTCTTTCCAGAATTAGCAACAAGTGAAGAACAAGTTGATGCACTTTGGAA
TGAAATTTTCAAAACAACACGAATTTATGAAGAAAACCCAGTCATTGCTTGGGATATCCA
TGATAAAAAATTACAAGAAAAAGCGGCTGAATTAAACGAACAACAATTTACTGCTTTACA
CTACACAGCTCCTGGGACAGATTTAACGATTGGTTTGCCTAAAAACCATTTATGGGAAGG
CGCTGGTAGTTATAACGCGCGTGGAGAAGAATTCATGGCTAATATGCCAACAGAAGAAGT
TTTCACCGCTCCAGATAGTCGCCGCGTTGATGGTTATGTCTCTAGTACAAAACCACTAAG
TTATGCTGGCACAATCATTTCGGGAATGAAATTTACATTTAAAGATGGAAAAGTTGTTGA
CTTCTCAGCTGAACAAGGCGAAGAAGCATTGAAAAATCTCTTAGCTATTGATGAAGGTGC
CAAACACTTAGGAGAAGTTGCTTTAGTACCAGACCCTTCACCAATTTCACAATCCGGTTT
GATTTTTTATAATACATTGTTCGATGAAAACGCCTCTAATCATTTAGCCTTTGGTTCGGC
CTATGCCTTCAACTTACAAGGCGGCACGGAGATGAGCGAAGAAGAATTAGCTGAAGCTGG
TTTAAATCGTAGCCAAACACATGTGGACTTTATGGTAGGATCTGACAAAATGAATATTGA
CGGCATTAAGGAAGACGGGACGATTGTTCCAGTTTTTAGAAATGGCGATTGGGCATAGTC
CTACCAAATGTTGAAACCAAAGTTTTTAGCTCCAAAAAATAAGAAGAAACTGCTTTTATT
CAGTAGGTTCTTTTAAAATTTAGAAAGTGAGGCCTAAGTTGCAGCGATTTAGGCCTCACT
TTCTTATGCTAAAAAATCAATTGCATTCGAAGGACCTTTAACGTTATAATCAAATTGAAA
GCGGATTCTTTTACACGATATAAGTTTACTTTTAAATAAAAGAATTTTTTTCAAAAAAGT
AGAATTGGAGAATTAACATGGGATTATTTGATGGATTATTAGGGAATGCAACACAAAATA
ACAATGAAACAGCTGAAAAAGAATTACGGGATGTTTTAATCCCTAACGAAAAAGTAGATA
TGGCCTTCACTTTAGTAAGAGATTTAATTGTCTTTACAGATAAACGCTTAATTTTAGTCG
ATAAACAAGGAATTACAGGTAAAAAAGTTGATTATAAATCGATTCCCTACAAATCTATTT
CACGCTTTTCTGTTGAAACTAGTGGACATTTCGACCTAGATGCAGAACTAAAGATATGGA
TTTCAAGTGCTGAGTTACCTTCAGTAAGTCTTCAATTTAGAAAAGATAAAGATATTGTTG
CTATTCAACAAGCTTTAGCAGCTGCTGTATTATCTTGAATCCACAAAAAAAGACAGGAAA
GCGACCAACTTTCCTGTCTTTTTAATTTTAGATAAAATAAAAAAGGCTTCTCAGCCTTGA
TACGTTCCTTATTCAATCAGACACATGGCGGCACTTGCTTAGTGCTGCTTCCTTCCGGAT
CTGACACAATTCACTAGCCCGCCATTGTCCTAGCCTTTCGGCAAAACCTAGTATAACGTA
TTTTTATTCTTTTGACTAGTCTTTCTTTTGATTTTTTAAAAGTTTCTCTTCTTTTTTCTT
TGCCCGTAACCTTTTAAAGAACTGAACTAGCAATAAGCGACACTCTTCTTCTAAAACGCC
TGCTTCGACATAGGCCACATGATTGAAGCGTTCATCTTCTAATAAATTCATCAAAGTCCC
AGCAGTGCCTGCTTTAGGATCAGTTGCGCCATAATAAACTTCTGGAATTCGTGCTAAAAG
CATCGCCCCACTACACATTGGACAAGGCTCTAAAGTTACAAATAATTGGGTTTCTTCTAG
ACGCCAATTTTCTATCCCGCGACACGCTTCTTGGATTGCATACATTTCTGCATGCGCCGT
TGCTTCTTGCCGTGCTTCTCTCAGATTATGCCCGCGGCCAATAATTTCCCCTTGACGAAC
TATCACAGCTCCAATAGGCACCTCAGCCAAACCTTCTGCTTTTTTCGCTTCTGCAATGGC
TTCTCGCATAAAAAATTCTTTTTCTTCTTGTGTTAACGTTGTTTCTTTTTTTCCCAATTA
ATTTCCACCTTTCGGCTTTTTCCCACTAAACTTCTGTCTTGCTTCATGGTACAATAAATC
AGTGAGGTGTGTCTATGATTATTGAAAATTTATCTCAGCTTTATCCCAAAGGCTATTTAT
CAAAAACAATTGGTTCCGAAGCCACCTATTCAATTCCTGTTGACGACCAATTTTTCATTG
TGAATAAAGCTTTCTTAAGCATTAAAGAACAGCATTTGTTGGAAGCGCTTTTTCCAATTT
CTGAAAACCCAACAATTACTGGTAACCATCCTTGGTTCAGTTACTTATTTCAACAGGCAA
AATTACCTGCCGAAGGGACCTTTCGTATGTTGCAAATTCAAACGAATGTCACAAAAGAAT
TACAAGCTGAATGGCAATTTAATTTAACAAAGATGTTTCCAGATACAGTTGATTGTTTCA
GTCCAAGTAATAATATGTATATTTTAGTTGAAGAACAGTCAAAAAATACCTTTCAACAAG
AAGAAATTCAAGGGATCTTTTTAACATTAGATACAGACTTTGATTGCACTAGTGCTGTAT
TTGTTGGCAATTTTTATTCCTCTGAAGACATTCTCCGGCGTTGTTTCCATGAAGAACAAC
GTATTTTTTCAGAAGAACTTAATTCCTCTAGTCGGACGACTGTTTTTAGTTTAACTGATG
TTGCCCTCCACTATTTTACCAAGGAAGCCATGAGCCAAAATGTACTTGTTGAGTATTATC
GTCGTTTATTAAATAAAGACACCGATATTCAGCCAATCATCAGCGCTTTGTGGAAAAATC
AAGGCAATATCAGCTCCACTGCAAAAGATTTATTTATGCATCGAAATACTTTACACTATC
GGTTGGAAAAGTTTTTTGAACAAACTGGCTTATCTTTAAAAAAAATGGATGATTTAATCT
TTTGTTATTTGTTATTAAGAAAGTAGTACGTCCATTTTGTACTCGTATGTTTTTTATTCC
CAATTAGAAAGTAGGCGTTCCAATGAAAATTACCGCATATGTCGCTAGTGCATTTAGTAA
AAACCACGAAGGTGGCAACAAAGCAGGCGTTGTTTTTATGACACAGCCCTTAACGAGAAC
CCAAAAAATGGCCATCGCCAAAGAACTAGGATTTGCAGAAACTGCTTTTATTTCAGACTC
AAAGATTGCTGATTTCCGCCTTGAATATTTTACGCCAAAAGAAGAAGTCGACTTATGTGG
CCACGCGACAATTGGCGCTTTCACCATTATGAAGCACTTAAATAAATTATTGCAAACAGC
ATATACAATCGAAACGAACAGCGGTTTGCTCGCAATCACGGCGAACGATGAACAACTATT
TATGGAACAAACTGTCCCAACTTTTTATGATACGCTCACTTTAGAAGAATTGAGCGGCTG
CTTTGATTTAAACGCAGTGGCAACAGCTTTTCCTATCCAGATTGTGTCAACGGGTCTAAA
AGATATTTTGGTTCCCATTAAAAATGCGCAATTATTACAGGATTTACAACCAAACTTTGA
AAAAATTAAGTTACTTAGTCAAAAGTATGGAGTTATTGGGATGCATCTTTTTGCTTTGTC
TGAAGAAAATATCATTTGTAGGAATTTTGCACCCCTTTATGACATCGATGAAGAAGCTGC
TACTGGTACATCAAACGGTGCGTTAGCTTGTTATCTGCGCCATCACCAAATTTTACAAAA
AACCAATTACACTTTTGCCCAAGGTTATACCTTAAACGCTCCTTCAGAAGTCTTAGTGCG
TTTGAACACTACACCTCAAAAGACAATTGATCAAGTTCTAGTTGGTGGCAGAGGCTATTA
TGTTGAAACAAAAGAATTATTTTTATAAAAAAAAGATGGCCTAGGCCATCTTTTTTACTT
CATTGCATCTTCAATAAATGTGAAAAAGCGTTCTTTTAAAGAATCTGTATTGTCTTTAAC
TTTTTCGCCATATTCAGCTAATTTTGAACCGCCATCTTTCACACGATCAACAACATTTAA
AACAGAATCTAATTCATCATCGGATAAATCATCGACAATCGATAATAATTTTTGGTTTCC
ATCAAATTTATCGTCTACAAACTTTTTAACTTTATAACGATTGGAAACATGAGATACCTT
CTTAATAATTTTTTCAGAAGCGATGACTGCAACAGAGACACTTGCAACTGCAGCAATGCT
TAAACCGATACCAATTTTTGTTGATGCTTTCATTTCCTTCAGCTCCTCTGTTATTTTCTA
TTTTAATCATAACATATTATTACTTTTATGCGTAATAGAAAGACCTTTGCTGGCACTTAG
TCTCGGCGGTTGTTGCCACCAAATAAAATAACCAAACGTAAAAGTTGTAAAAAGGTCGAA
AGCGCCGCTGCTACGTAGGTAAGTGCAGCTGCAAAAAGAACTTTTCTGGCCATTGGGACT
TCTTCTTCTGTTAATAACCCACCTTCAGAAAGAATACTTAATGCACGTCTAGACGCATTA
AACTCCACCGGTAAAGTCACCAATTGAAAAATCAAGGCTAATGAAAAAGCCAAAATTCCA
ATGTTGATTAATGTTTGATTCCAACTAAATAAAACACCAATCAAAATTAGTGGAAAGGAG
ATGGTTGAACCGATGTTGGCAACTGGAACAATGGCTGCACGAAGACGTAAAGGCACATAG
TTCGTATGATCTTGTACCGCATGTCCGCATTCATGAGCCGCCACGCCAATAGCCGCGACC
GATGTCGATTGAGCAGTGGCTTCGGATAGACTCAACATTTTGTTTCCAGAATTATAATTG
TCGGTTAAATCACCAGCAATTTGCTGAACTCCGACATCATTAATTTGTTCTTTTTGTAAA
ATATATTGTGCTGCCTGCGTGCCTGTAACATGTTTACTGCTTCGTACTTGATCATATTTA
CGAAAGGTACTGTTAACATATGCGGAGGCCGCACCAGAAATCGCAATTCCGATAATTACC
AATATATAGGTTGGATCGATTCCAAAATAAAAGGGCATCATTGTCCTCTACCTCCATCTT
TTTTTCTTTATTGTAGCATGATAGTGAAAAAAAGGGAGCGACAAACGTTGTCTTTTGTTT
AAAAAAATGATGAATTTTTCAAGAAAGTGCCAAAACTAACAAAAGTGTCACTCAATTAAC
GGAAAAAAATATGGCAAATTTCCCAAAAAAAAGGCATACTATTCCTTGAGGTGAGGAAAA
TGAAAACATTACTAAAAATATTAATTCCCATAGTCATTTTAGCTGGCGGTAGCTGGGGCG
TTTATAATTACTATTACGGCGGAGAAGCCTACTATACACAAATCACAACATCTGGTGAAA
AGAAAGATGAAAAATCAGCTTCTGGTGAACCGACGACTTTGTATTACTATCAACAACCTG
CGTTTAATAAAAACGGTGAAGAAAAGACCGTTGAATTAAACGAATATCGTGATCAACCTT
TGCGTATGAAAGCCTATCTAAAATTGAAAGTCAATCCCCGTAAAGGTGTGATCAGCTGGA
ATGAAGTGACAGAAAAAGAAGTCCCTGAAAAAGCTTTAGAAAAATTAAAATAAAGAAAAA
ACCGTTGGTCGCTTGCCAACGGCTTTTTTTCTTTATAATTGATTACTAATTTTTTCGATA
TTTTTTAGCATGATGGACACTGTGCCATCTGGATTATTAACAAATTCAATTAAATCCCCA
TTGCGGTAAACATCTAACGGAACAATTAATTCAATACCGTTATCCATTTTTAACTTTTGT
TTGCCAAATTTCTTTTCAGAAATTTCGCGAGATTCTCTGACTGGCGGTGTTTTGTCGACA
AACTTCGACTCATTCACTTCTTCTTGGTAAGCTAATTTAGCTGATACATTTTCTTTAAAT
ACTTGCTCAGCAATCTGCTCATTGTCAATCGTTCCCGTTTCCTCAATGCTATCATATACC
GCTTCTTTTACAGAAGCCATTAGTTCAAACTCATCTTCGTTAAATTTCTTTCCAATGCGT
TTGACTGCCTTTTTAATTTCTTTGATATTTTCTTCCATGGAAGGTGCCGCTTGCGTCTCA
ATCACTTTTTCAGAGAAATACCAGATTTTTTCTCCTGAAAATTCATATCTTTTCTCTAGT
AATTCAAACGCTAATGTATCTAAGTCAACTGTAATTCCTTCATCTGGTTTTTGTGATTTT
GAAGACAAAATTGCTCGATTGATAATCAGTTTGTTATAAACGGATTCTTCTTCATAGTCG
ACGTAATGCGTGTAACTTTCTTTATAGTTTAATTTAATCATTGCGACATGTAACACCGTA
TCTAATTCATATAAAATGAACAAAATATCAGCACTAGGCGCATCTTCGCTTCCTGAATAA
ACATCATACCAATGTTGGGTAACTTCTTGGCTTTTCTTCACAAAATCACTAGGAATCCCA
CGTAACGTGTCAACAAAGGAACTATTTTCCGCCAATGTTCCAGTCTTTGTTTGTGCAGTC
GAAAGTTTTGAAATTTTTGCAGTTAAATACGTTCGAATATACTCGGTCGTTAAATCTAGT
TCCTTTTCAGAGAAAACCGGCGTCCCAGTTTCTCGATCAATAATGTGTAAAATTGCTTTT
TTTAAATAAATATCCATTTTTACGCTCTCCTTTTCTCAACCTTTTTAGTCTAACTGAAAG
AGAGAAAAAAGCCAATAGTTTCTATAAAAAGAAGAAGAATTCGTAGACAAATATCTACAA
ATTCTTCTTTACTTCAAAAAGCGATTACCCTTCTTCGCTGTATAACATCCCTGTTGCTTC
ATCAACTGGATCGACTTTATTAAAGATGCCTTTCTTTCTGAAAATATAAGTTAAGCCCAT
TGGTACAATAATGGCAATCACCATTGCGCCTAAAAACGGCAAGTAATATTGTGGCACAAT
AGATAAAATTCCTGGCAAGCCACCGACGCCTATACTTGTCGCACGAACGCCCATTAAAGT
GGCAAACATTCCTGCCATTGCTGAACCAATCATGCCCGCAACAAATGGATAAACATATTT
TAAGTTGATCCCAAACATCGCTGGTTCAGTCACACCTAGGTAACAAGAAATCATTGCTGG
AATCGAAACTTGTTCTTCTTTTTTGTTTCCACGATGCATAAAGATAACTGCTAAAACCGC
TGAACCTTGTGCAATATTTGATAGAGCAATCATTGGCCATAAGTTGGTTGACTGAAAGTC
AGCAATCAACTGTAAATCAATCGCATTACTCATATGATGCAACCCAGTGATGACTAATGG
TGCGTACATAAAGCCAAAGACGGCGCCAAATAACCAATTAAATGTTGACGTTAATCCTGC
ATTTACGATATCAGAAACCCAACTACCAATCGTCCAACCGATTGGTCCTAAAATGACATG
TGCAGCCAATACTGTTGGTACTAAAGCAAACAATGGGACAAAAATCATTGAAATTGCTTG
AGGAATCACTTTTCTAAAGAAAATTTCAAGATAGGCAAGCAAGAAGCCGGCTAACATAGC
TGGGATAACTTGCGCTTGATAACCAATCATGTTAACTTGAGCAAACCCAAAATCCCAGAA
AGGAATTTCTGCTGCTTTAGTCGTCGCAACTGAATAAGCATTCAGAAGTTGTGGTGAGAC
TAATGTAATCCCTAGGACAATCCCCAAGATTTGTGTGGTTCCCATTTTCTTCGTAATACT
CCACGTAATCCCAACTGGCAAGAAGTGGAAAATTGCTTCGCCGATTAACCATAAGAATGA
ATTGACCCCATTCCAAAATTGAGAAACTTCCACGATTGTTTGACCATCAAGAAAGCCAAA
TGGAACCCCTTCCAAAATATTGCGGAACCCTAAAATCAATCCCCCGATAACAAGTGCAGG
AATTAATGGTGTAAAAATCTCAGCTAAAACAGAAACAACTCGTTGAACAGGACTCAAATT
ACTTTTGGCAGCTGCTTTCCCTTCTTCTTTTGAAACCCCTTCTAAACCGGAAATTGCAGA
AAAATCATTATAAAATTGTGGGACTTCATTCCCAATAATTACTTGAAACTGTCCAGCATT
TGTAAAGGTTCCTTTTACAGAAGGAATATCTTCAATCACAGGTACATCCGCTTTTTTTGG
ATCTTTTAATACAAAACGCATTCGAGTTGCACAATGAGAAACAGCTGAAATATTTTCTTT
GCCTCCTACTGCTTTCAACAACTGCTGTGCATCGCTTTGAAACTTACCCATTTTACATTC
TCCTCTCAAACTTGTATATACAATTAAGTTGTATATACATCATACTTGATTATTCTTTTT
TTGGCAAGCGCTTTCTTTCAAAAAAAGAATTTTATTTTTTTACAAATCCCTTGTCTTTTC
TTAAAGAGTCAAACAGAACGCTTTTTTAGCTGCTTCTTTATTGCTATACTACAGAGGGAA
AAAACGAAAAGGAGTATGAAAAATGTTTTTTAAAGAAATTCATCATGTGGCAATCAATGC
CTCAAATTATCAAGCAACTAAAAATTTTTATGTCGAAAAGTTGGGCTTTGAAGTTCTTCG
CGAAAATCATCGTCCCGAAAAAAATGATATTAAATTAGATTTAAAATTAGGCAGCCAAGA
ATTAGAAATTTTCATTTCTGATCAATTTCCCGCTCGCCCCTCTTATCCTGAAGCTTTAGG
ATTACGTCATTTAGCTTTTAAAGTTGAACATATTGAAGAAGTGATTGCTTTTTTAAATGA
GCAAGGAATTGAAACAGAACCGCTACGAGTAGATGATTTTACGGGTGAAAAAATGACCTT
CTTTTTTGATCCAGATGGACTACCTTTAGAACTTCATGAATAATAAATAAAGGAGAGAAA
CAAAATGAAAGATACCTTTCGCTTAGAAAACCAGACGATTTATTTTGGTACAGAACGAGC
AATTTCAGCCAGCCCTCAAACGATTTGGCGCTACCTGACTGAGACAGACAAGCTAAAACA
ATGGTTTCCAGAATTAGAAATTGGTGAATTAGGTGTTAACGGGTTTTGGCGGTTTATTCT
GCCCGATTTTGAAGAAACGATGCCTTTCACTGACTACGCAGAGGAAAAATATCTGGGCGT
GACTTGGGATACTGGTATCATCTATTTTGACTTAAAAGAACAAGCGCCTCATCAGACCCT
GTTAGTCTTTTCAGAATCTCTCCCAGAAAATTTTACAACACCTCGCCATAAAGATATCGC
TGGTTGGTCAATTGTTCTCAACCGCTTGAAGCAAGTAGTTGAAACTCCTGATGCAGCACC
AGAAAAAATAGATTTTCCGCAAATAGAAAATCATTACTTAGAAAAATTAACGAATTTAGA
AAATTAAAAAGTGTGGCACAACGGGTAAATAACCCTCTGTGCCACACTTTTTAAAAACGC
AAGATACGCTGATAAACAAATAAACCTAAATCAATTAAGCAAACAACAAAAATTGCCAAT
AATACAAAAGAGACCCGCAACTCTGCGGCGTACATCCCTCGTAAACTAATTGTTGCCAAA
CATAACCCAAAAATCGTTGCCATTGTCACTTGTAACACGGTTCCTGGTTTTAGGGCATAA
ACAAAAATGCCAATCAAACTAGAAACAACGAGGTGTGTCAATGGCAATTGAAGCCAATTG
ACAACAAACAGACTGAGGAAACATCCTAAAAGAGTCCCCCAAAAACGTGTCTTAATACGC
GTGTTCATTTCTGCCTTCACTGGATGCAAGAGTAGAAAAACATTCATCGGAATCCAAATT
ATTTTAATGCCTCCTACACTCCACATTAAAATAAAACTCAGCGTAATGGTGAAACTCATA
CGAATAGCTAAACGAAATCGTTGCACCTTTTCGTCAGGACTTTCTAAAAATTGTTTGAAA
CTTGTGATCCCAAAAAAAGTCTGTTGTAAGTCGTGCCAGAAATTAATAACCGCCAATTTT
TGTTGCTTCATATTTAATTGAATGCTTTTAAAAAAGCGAACATGGCCTCTACTCTTTAAG
CTGGTTAGCTGACTTAATCCTGTTTGCCACCAAGCGTTTAGTGTTAAAGCCAATAAAAAA
AGACCGATTAAAAAGGCCACAACTTGAGATTGCATCAAAAATGTATTTCCTTTAACCTGG
ATTAACTGACAAAACGTAAACATCATCAAATAACTATGATACCGCATCGGTGTCGCAGAT
GAATAAAATAAATAAACAATTAAAAATGTCACACTACTATTTAAAATAATAGACCAGCTA
AAGGAACTACTAGCTATAAATGCTAAAAAACTGATCACAAATTGCCTGATACTCATTTTG
GGCAGCGCTACAAACGAATAATCTTTTTTATAGTTAATTTTAAACATAATAGTAAATACA
GGCACCATAATTAAATAGCTTGGGGAAAATAAAAAATCCAATGTATAAAAACTAACCAAA
AAAAAGGCGATGACTGGGAAAATGGCCCAAACATACGCAAAAAATTGCTGACTTTTTGTA
CTAAAAAAATAAATAACAATCACTCCAATATCGATTCCTTATCCATTGTAACATGCTTGT
CAATTCCCTCCTCAAATTGAATATACCAATTCGTTAAAAATAAATAAAAAAGCAAATAAA
TACGCTTTCATTTCTTGTTTTTTGTGCTATAATCAGCCTATATGATATATCATTTAAAAC
AAAGGAGCTACTTTCATGAATATTCAAGCGATTGATACGCGACACGGAACTGCCAACCAA
CATAGTTTTTCAAACGGAAATTGTCTACCCTATACTGGCGTGCCATTTGGGATGAACTTT
TACGCCCCGCAAACAACTGACCAAAAAGGCAGCTGGTGGTTTCATCCAGAAGATCGAACA
TTTCAAGGCTATCGAGTAACGCATCAACCAAGTCCTTGGATGGGTGATTTTAGTCATTTA
TTAATGACCCCTGTCAGTGGTTCATTGTCGGAACTTTCTTTATTCCATGCCCAAAGTTCT
TATCGTCCAGAAGAAAGCCTTTTTTCTCCTGTTGAAATTAACTTAACTCAATTACGCTAT
CAAATAACTTCTCAATTAATCCCAAGCATGTATGGGGGTATCTTAACCATTGATTATCAA
CAAAAAGATAATCACTTACTACTAACTCTGCCTGGACGTTATCAAGTAAAACAATTAGAT
GACCATCAAGTGGCTGTAAAAGTCATCAACTATTCTGGTTGTGAAGATCCAGATTTTAGT
TTTTATTTTGTGCTTCATTTTGAACAGCCTTTAACCAAATGGTTTGCCCCTTCTTCAGGT
GAAGATGGCAAAATCCTTCTTTCTTTTGGAAATATTGCTCAACAAGTTGTTCATTTTAGT
AGTTCATTTATTTCTGAAAAACAAGCGCAGTTAAATTTAGCGCGAGAAATCTCTTTGCGT
TCTACTGAGATGCTGCAACAAGGAATCGCAGATTGGCATAATTATTTCGATCGCCTTAAA
GTAACGCATGAAAACCCTGAACATACTAAAACGTTTTATCATACACTGTATCGAACATTC
CTATTTCCGCAAACCTTTTATGAATTGGACGAAAATCAGCAGCCGATTCATTATGATACG
TTCTCGCAAACGGTTCGTCCTGGTGTACTATATACCAATAATGGCTTTTGGGATACTTAT
AAAACGGTCTACCCATTGTTCTCGCTAATTGCTCAAGAAAAATACGAAGAGATGCTAGAA
GGCTTTTTAAATAGTTACAACGAAACAGGTTTCTTGCCAAAATGGTTATCGCCAGATGAG
CGTGGTTTAATGCCCGGCACCTTGATTGACGCTGTCATTGCTGATGCCGCCGTGAAAAAG
ATTCGTCCTGACTTGATGCCTCAGTTCCTAGAAGCGATGAAAAAAGGCGCCACACAACAA
AGCGAACGAGAAAATTATGGACGTCAAGGAACTCTGGATTATCTAAAATATGGCTATGTT
CCTTCAACCTATCATGAATCTGTCAATCATACCTTAGACTATGCGTACAGCGATTTCTGT
ATTTCGCAAGTTGCAAAAACATTGAATGATTCAGAGACCGCAACGTTTTATCGTCAACAA
GCCTTGAATTATCAACAACTTTTTAATCCTGAAACTGGCTTTATGCAAGCAAAGGATACT
GAAGGCAATTTCCGTCCTGACTTTTTAGATATTCGTTGGGGCAAAGATTACGCCGAAGGA
AGTGCTTGGCAATCAAGTTTTGCGGTTTATCAAGATTTTGCAGGTTTGATTAAGCTATAT
GGTAGCGAGTTAGCTTTCGAAAAAAAATTAATTCAGCTCTGCAATCAAGCGCCTAACTTT
AACGTTGAAGGCTATGGTTTTGAAATTCATGAAATGAGTGAAATGGCGGCAATTGATTTT
GGTCAATTAGCCATCTCAAATCAACCAAGTTTCCATTATCCGTTTCTATTCAGCTACATC
GGCAAACCAGAGATGGCTCAACCACTTTTAAAACAACTAATGCAAACATTTGATGCTTCA
CCAACTGGCTATCCAGGTGATGAAGACAATGGTAGCATGTCTGCTTGGTATATTTTTAAT
AGCTTAGGCTTTTATCCCGTCACACCAGGAACTGGTGAATATGTAATCGGGATGCCTTTA
GTCCAGACGGCGGAAGTAAAACTATCAAATGGTAAACAATTAACCATTCAAACATCACCA
AACAAAGTCCAACAACAATTTATTCATGAAATTCAGTTAAACCAAGAAAAACATACTGCG
CCTTATTTTACTCATCAAGAACTATTAAACGGCGGGACTTTAGATTATCAATTAGGGATT
GTCCCGAATCCACAAAACACAGCAGAACGACCGTTTTCATTAAGTACAGAAAAATAATAA
AAAGAAAGATGTTCATAAAAATTGAACATCTTTCTTTTTATTCTTCGACACCTGCGTAAT
TTGATTGGTATTGCTCTCGAAATTCTTTTGGGGTAATTCCATTTAATTTTTTAAACATTT
TTGAAAAATAGTTGGTATTGTTAAATCCTACTTTTTCTGAAATTTCGTTGATTGTATCAT
CCGTGTACAATAATAATTTCTGGGCATGCTTGGTACGCACTTGATTCAAATATTGAGAAA
AACTCCGCTTGGTTTCTTTTTTGAAAATTTGGCCTAAATAACTAGGATTCAAATGAAGCT
CATCCGCCACCGTTTTTAAGTTTAATTCTTCTAAATAGCCTTGTTCAATTCTTTCTACAG
CTTGGCTAACACTTTCTGAATATTTTTTTATTTTAGGTTTATTTTTCACTTCTGCCAAGA
CTTGCTGCATTAACGCATACAATGTATTAAGATTGTTGCTAGCTCGAATTTCTTCCACGA
TTTTTTCATAGTTTTCTTCTAACACAGTTGGATACTGACGGGAAATATCTGAAAAAAGTA
AAAAGACTACATAGCGTACATATTCTGGCGTAGCGTGTTGTTGACTTAACTGATTGAAAA
TGGCATCTAATTCCCGTTGAATGGTCTGCATATCCCCAATCATCAAGGCTTGGTTAAACG
CTAGAAAAGTAAAATCTTCTGCCGAACGATTCATTTGTTCTTTTTGATTATTTGGCAGAA
ATTCTTGATAGAACGTTTCAATTGCTTGCAACTGTTTTACTTTCTCATAACTTTCATAAA
CCGTTTCCCATTCATTGACAGATTCCCCTACAAAAATCTGACCTTGACCAGCTAGAATCG
CTTCAATTTCACGAATAAATAAGAACGCTTCTTGTCTAGCCCCTTTATAGATAAGTAACA
ATTGGTGGTACGTACTCATCCAACTTTCAATGAATAACAGTTGACCTTTTTTCATAAATA
GTTCCTTGATTGTTTCTAAAAATGGCATCTCAGCTTCAACCAATAAAACGGTAAAATCAC
CTGGTTTTATAGTCGTAAATTGCTGCATTAACTCTTCGTATTCCCCTTCGCTGATTTCAT
CATTAAGCCAACGCATCAAGCCATTTTCTAGATATAGACGCACGCGGGCATGGGATTTTT
TTTGTTGGTCCAATTCTGTTTTAATTCTCTGGATATTGGCTAATAGTTCTTGCTTATTGA
CTGGTTTCAAAAGATAATCTTGGACCTGCAAAGCCATGCCTTTTTTGACGTAATCAAACT
CTTGATAACCTGATAAAATTAAACTAATAAATTGATGTCCTTTTTTCTTTGCTTGCTCAA
TTAATTCGATCCCACTCATTTCCGGCATCGTAATATCTGTTAATAAAACATCAATGGATT
CTGTTTCTAAAAAAGCCAATGCTTCTTGCGCACTACGCGCTGTTTTAACAATTTCAAAGC
CTAACTCTTGCCAAGGAATAATCCATTTTAAGCCTTCTAAAATCATATATTCATCATCAA
CAAACATCACTCGATACATCTTTTCACCCCTTATGCTACAAACGAAAGACGAATTGTCGT
CCCTTCTCCTTCTTTCCCTTCAATGGTTAAACCATAACTCTCCCCAAAAAAGCGTTGTAA
ACGTTCATGAACATTTCTTAATCCAATGGATTGTTCCGTTTCTATTTCTGTTTGATTTAA
ACGTTCGCGAATTTCCTCTAACCGATTGGCGGTGATTCCTTTTCCATTATCCACAACAGC
CACAATAATTTTTTCGCCTTCTCGGTAGGCGTGGACCTTAATAGCATTGTCTTGTCGTTG
ATAGTCAATACCATGCACAAAATAATTTTCGACAAGCGGCTGAATGATAAACTTAGGAAT
TTCAACATCAGCAATTGTTTCTTCTATTTCGAACTTATAGGCAAATTGATCGGGATAACG
CATTTGATACAAATACACATATTTTTCGCAAAATGAGATTTCCTCTGCCAAGGTCGTGGT
TTTTTCTTGGTTAATATTATTCCTAAGTAGCGTTGAAAAAGCATAGACAACATCAGCTAG
TTCTTCTTGTTGCCGACTCAAGGCATACATACGAATATATTCCAACGTATTATAAAGAAA
ATGAGGATTAATTTGCGACTGTAACGCTCTCATGTGGGCATCACGTTGCTTAATTTCTAA
AGTATAAATATCGTGAATGTATTGATCTAAACTGTCTACCATAAAATTAATCGCGGAAGC
AATATCATTCAACTCTTCCTGAACTTGATTCGTGTCAATTCGTTCTTTTAAATTGCCATC
GCCAATGGCTCGTGTCGCTTCTAAAATTAATTGGACTTGTTGAGAATAGCGTTTAAATAG
GCGGTTTAAGCCCACTAATAAAATAACAATCAAAAGTAACCCAATCCCTAAAATGGCCGC
ATAATTCATAAACAATTGTTGAAATAAGACTCGGCGGCTTGTTAATAAGAGAATGGTACT
CCGGCCACTGCTTTCTATTTCCGTAATATCGTAGCGATTATGAAAAACTTGTTGAATGTC
ACTATCGGTGTGCATTCTTTTATCTAGTTGCCGCTCTTCTTCTTTGGTAAATTGTGCTTT
TTCAGAAAAAATTTGATTCCCAGCACTATCATAGATAAACGCATTAATACCTGATTTTTT
CAATAAGTCTGCTTGGTTGCCTAGCAACTCTTGACTTGAAAACACAGTGTACAACTCTCC
CAGCGGTTGTCCTGTATAAGGATCGGAGATAATTCGCATTAGTTGAAAGCCATGTTTTTT
AATTGATGACATATCCATTTTTTTCCCATTTGTAGCTGTGCGATTGGCGAACAAAACCTG
ATCAAATTCATCTAAGCGAATAATCACTTCTTCTAAGTCAGGAAAGGTGCTAAATAATGT
ACTTAAATTATTTCCAAAGTGGGTACTGACCCGATCTTCCGACCATTGGCTGTAAGTATA
GTCAAAATACTCAGGAGGAGAAAGTTCCATATATTTTCGCATGTTTTCAATTTTACTTGC
AGAGCCAGCTAATTCATTAATCATATTCGTCGCCGCATTATTTTTATTCGTTACATAGCT
GTCAATTTGGGAAACGGCGTTATTTTTTTGTGAATCAATTGATAAGTTAATTGTATAAGT
AACATAAACGCACAAAGCAGCCACCGTTAACAAAATAATACTTGTTAACAGTAGACTGTA
TTTTTGTACTAATCGATTTAATAAATATTTTTTTTTAAACAGTTTTTTGAAGATTCGCTT
CATTTTGTTCCAACTTTCCATCAATAAACTGGCGATTTTTACGTGTGACATAGGCGCACC
ACATCATAATTAAGGCAAACGAAGCAAATAGTAGCAGTCCTTTCATTTTCCAAGTTAAAG
CAACGATACTAATTACACCGAATAAGACTTTAAAAAATACACCGAGGTTTAAAAAGATAC
TGATAAATGAAAGCTTCATTAAATCAATAGTTGAGATAAAATAGCTTCCTTCATATAGTA
GCATATAAATGTAAAAAATAACGAGTATTAGGGAAACAAAAAATAAAATAAATGTAATAA
TTAACCACATTATTCCGGTAAATTGAACGGCTAAATAAATATTATAAAAAACAAATCCTA
AAGTGAAGAGAAAAAGTAGAAAATAACAGTTACTTCTTTTAAAATGTGCTTTCCATGATT
CAAATGCTCGTTTAACGGTGATTGCTTGATAATTCATGCCCTCTTCCAAAATGAAATCAG
TCATCATTTGGAGTGCTGGACCAACACCAAAAATAATCCCTCCAGCTAAACTAAATAAAA
CAAACAGTAAATTTAGTTTGATTACTGTCCAGGAAAGGTAAAACAACCGCTGAATCCCTG
TACTTTCCATCTTCCTCTTCCTTTCTATTATGTAAAAGGCTGAGCCAAAAGCGCTCAGCT
AATGCCTCAGCCTCCTGTGATTATTTTTGAGATTGGATATATTCGTCTAATTGTGTTTGC
ATTTCTTTTTGAACTTTATCCCAGCCAGCTGTTTTTAGGTCATCCATTAATTTTGGAAGT
GTTTCTTCTGGATCAACAGTTCCTGTATTTAAGCTTGCTGCGTAGCGGTTCATAACTGTA
GCAACGTTAGTGATTTCAGTTTTCACTTTATCATTTACAAAAGTAAAACCAAGAATTGGT
GAATCTTTTGCTTCTTCGATGCTCTTATCACGTTCTTTAACCATGTCTTCAGTGACAGAT
TCTTCTGGCCAAATGATTAAGTTGTTTCCTGTGTTCCAAGCACTCAAATGAGTTGTTGGT
GTGTAATCTTTCAATAATTTCACACGATCATCGCCAACTTTTTCATATTGTTTGCCTTCT
TCACCATAAACAAGTCCGTTTAGCAATTCTGGATTGCTGTTTAATAAGCCTAGCAATTCA
ACAGATTTTTCTTTGTTTTTAGACGTATTTGCAACAACATAGTTAGCCATTTGCGCTTGA
GCTGTTGTTTTTAATGGTTCTGTTAGTGGACGAGAAACAAGTGGTTTGCCAGCAGCTTGT
GTTAAGATTGTATCACCATAATCCATAGGTCCTTGTGTTTCTTGACGCATGAACCAAGTA
TTGGTATTTAAGTCATATGGTGTTGTACTTGTAGCAGCATCTGTTGGAATCAAGCCATCT
TTATACCATTGATGTAAGACTTTTAAATTATTAATCATGTCTTTGTCGGCATATTGGTTA
ATAATTTTTGGTGAGCCAGTATCAGTTGTTTTCACTGCAAATGGATATTGGTTACCAATA
GGGAAGTCATAATTACCTGTTGCAAAGAATGTTTGGCCGATAGCAAAAGCAGCAATATTT
GGTTCTTTTTTATGGAATTCTTTTAGAACTTCGGTTGCACTTTCATAACTACCATCGACT
TTACTAATATCTAAATTGTATTTATCGACATATTCTTTATTAAAAGTTAAAACTTGTTGA
CCGTAAGAGTTACCTAAAATTGGGAACGCATACAGTTTTCCATTGATCGTATTTCCTTTA
ATATAGTTATCTGGTAATTGATCATAGGCTTCTTTGGCATATTTAGGTGCTAAATCAGTT
AAATCAGCATAGGCGCCTTTTTGTGCATTCGTTGCATAATTTTGTGCTAATGAAATATCA
TAGCTTTCACCAGAAGCAACGATTGTTGACATTTTTTGGTCCCAATCGCCCCAACCAACA
AATTCCATTTTTAATTTTGCCCCAATTTTTTTCTCGATAATTTTATTCGCATTATCGATT
AATTGGTCATAATTATCTGGTTTGTCCCCAACACGATACATTAATAACGTTGGTGTACTA
TCATCACCTTTTGACGCTGCATCTTTTGAAGATTTACCGCACGCGCTTAGTCCTACAGCT
AAAGCTGCTGCGCCAGCTACGGCTAATCCTTTTTGCCATTTTTTCATTCCTTATTTCCTC
CTGTACAATTTTATTCTTTCACGCCGCCGATTGTTAAACCACCCACGAAATATTTTTGGA
AGAATGGGTAAGTTAACGCAATTGGTAACGTAGATAAGACAACAATCGCCATTCGAGCCG
ATTCACTTGGTAGAACGCCTAAGCCTTCTTGTGCTGCTGCACCCATATCCGTACTTCTCG
ATAAGAACTCTAAGTTGTTTTGAATTTTCATCAATAAATACTGTAATGGTACCAAGGTAT
CTTTTTGAATGTAAAGTAATGCATTGAACCAATCGTTCCAATAACCCAAAGCCGCAAATA
AACTAATTGTGGCAATCCCTGGAACGGCTAGCGGTAACACAATGCTGACAAAAATGCGCA
TTTCACTTGCGCCATCAATACGTGCCGATTCAATAATACTGTCAGGCACGGTTTTCTTGA
AAAACGTTCGCATCACTAAAATATTAAATGGTCCTAAAGCTAAAGGCAAAATTAACGCCC
AAATTGTATCTTTCAATTGCAATAAGTTTGTCATTACTAAATAGTTCGCAACCATCCCTG
GTGAAAATAACATTGTAATTAACGCAAACAATGTAAAGAATTTTTTAAATGGAAAGTTGG
AACGAGAAATGACATAGGCATATAATGACGTCATTGTTGCATTGACAATCGTCCCTGTCA
CCGTAATGAATACCGTTATCCCTAAGGCATGAATAATGCGTTGACTCATTGCCCCTTGGA
AAATGTAACGATAGGCCTCCAATGAAAATTCTTTTGGCCAAAACCGGTAGCCGTTTGCTG
CTAATGATCCTTCACTTGTCAATGAAATCATAATAACAAAGAAAAACGGAACCACACAGG
AAATAGCAAAAATAGCAATGACAATATTGAAAATCAAATTCGCTGTCGGGTTGAAGGATC
GAACGTTAACGCTAGTGACTTTTTTCTTTTTCATAATCCTTCCTCCTAAAATAGTGCTGA
ATCTGGTTCAATTCGACGAACAACTAAATTCGCAATTAATAACAAACATGCCCCAACGAC
AGATTGATATAACGCTGCAGCTGCCGTCATGCCTACATCACCAGTAGCCGTTAAGCCATT
GTAAATATAGGTATCTAACACACTTGTCACGTTGTAAAGCGCACCTGAGTTTCTTGGTAC
GATGTAGAACAAACCAAAGTCTGCTCTGAAGATACCGCCGATGTTTAAAATTAATAAAAC
AGACATCATTGGTAAAATTTGTGGAATCGTAACATTTTTTATTTGTTGCCATTTGTTGGC
ACCATCCACCATCGCTGCTTCATAGTATGTCGGATCAATCCCCATCACAGAAGCATAGTA
GATAATACTGTTGTAGCCTAGACTCTTCCAAACATTTAGGAAGACAAAAATTACTGGCCA
CCAACGTGGATCTGCATACCAGTTAATCATTGTGCCGCCATTACCAGTAATCCATTGATT
CAAAATCCCTTTATCTGGACTTAAAAAGGCATAAACAAAATAGTTAATAACCATCCAAGA
TAAGAAATATGGTAGCAATGACATCGTGTGATAAACTTTAACCAAGCGACGATTTCTTAA
TTCACTCATAATAATAGCAAAAGCAATCGCGAAGAATAAGTTAAAGGCTAAAAAGACGAC
ATTGTACAAAATGGTGTTTCTAGTAATTAACCAAGCATCTTTTGACGCAAATAAAAATTT
AAAGTTTTCAAAACCAACCCAAGGACTTTCTCTTAGACTAGCTAAGAAACCATCTGGTGA
AATATGAAAATCTTTAAATGCGACCACATTGGCTAAGACTGGTATATAGAAGAAAAATAT
AAACCAGATAAATCCTGGTAACGCCATAAGGATTAAGGCCTTATAACGCCATACATTTTG
AAAAAACCCGTTTTTCTTCTTCATTCGTTTCGCTCCTTTCATAAATATAATAGCGTTTTC
ATAATATCTTTTTAAGGAACAAATTATAGGATTTGAGAAACAAATTATAGATTTTGTGTC
ATTTTAAGGTAAAAATTTACCGAAATGACTGTTCTTTGTGAAAACGTTTATCTAATATTT
TTTTTATAACCTCTTAAGAACATTAAAAATAATTGGATAAATTCCACTCATAAAGCGGTT
TCACTTGTGCGTATTTGTTGTATAAAAGCTGAGAACTTGTTATTTTCACAAAGGATATTA
TCTAATTATTTTTGAGGAGGACTATTTTTGAATTTTATCCGTAAAAACACTAGAGCAATT
AGTTTAATTGTGGTATATTTTTTCACAGTTTTAATGCAAGCTGGTTCTTTATTATTATTA
GCTATTTCACTGTTATTTGATAATAATTTAGTAGAATCATCTTTTGCAAATCTCGTAACA
GGTTTAACTATTACTGCTATTGTGGGAATAGTTTTATTTTGGAAAGAAATCGTTGCTGGG
TTCGACTATTTTAAAGAAGAGACTCTTTGGCGTATTTTTAGCATTTTCTTATGGGTGGGG
CTGATTTTTTTAGTCGATGTTATTATTCAAAAAATCATGAGTAATAATCTAATTGCTAAT
CAACAAGATGTTCTCTCATTTGGTGCACAAGTCCCATTGCTTGTTACTCTATTTTTCTTA
GCAATCGTGGGGCCAATTGCTGAAGAACTAGTTTTTCGGCAAGTATTAATGAATTGTTTA
TCGGAAACAATTGGTATAGCCTGTGCAACTATGATTTCAATTTTTTTATTCACCTTTATG
CACACACAACAGCCCCTTGATTTTCTCATTTATCTGCCAGGAGCTATTTTATTATCTGCA
GCTTACTTAAAATCAAATCGTTCGCTTGTATTTGTTATGGCTATTCACATTGTTAATAAT
ATGTTGGGTTTCTTGTTATAAATCAAAAAAGGAACTAGCTTAGCTACATTTGCTATTGCT
AGTTCCTTCTTTGTTTCAATTACTTCACTTTTCCCCTAAAATTTCAATCCAACCATAATA
ATATTCAATATATTGATTTTCCTCTTCTAGTTGTGTCAAGATATGTTCCCCGACAACGAT
GCCTGTTTCAAATCCTTGTTTTGCTAAACGCTTTTTTACTTCTTCGATATTATTCAAACG
GGTATCTTGTGTATTGACTTTTAAAATAAAGCCTTTGTATTGGCTACTTGATTCTTTGAG
CCAAATCACTTTATCTAAACTTTTTTTATTCACATGATTTGCCAAACAAATCCCATACGT
CAGTTCATTGGATTCACTTAAATCCCCGTAAATACCTAAAGTTGAAATGTGTTCCATGTA
AACTTTCATCTCTTCTGGATTCTCAATATCAACAACAACAATTTTATCAAAAGGAATTGG
TTCATCTGAAAAAACCAATGTTTCTAAATCAATTAACGCATGTAAATGTAATTTTCTTTT
CTTGATTTCTTTGTATTTATGTTGAAGCCTTTTTATTTCTTGCCCCAGTTGTTCTTCTGT
TGCTTCCATGGTGGCATAGAGATCGGTAGGTGTCTTTTTATATAAATTCAACATATCTTT
GATAGGAATCCCCATTTTTCGATAAAAATCAATATCATATATTTTGAACAAATCTTCTAA
ATCAAAGGTTCGATATCCGTTTTCTTCATTGCGTGTTGTACTAATCAACCCTTGCTCGTC
CCAATAACGAATCGTGGACTTAGGGATATTTAACAACTCAGAAACATCTTTTATTGTGTA
ATTTTTTTCCATCCTGTTCCCTCCATCAAAAAGTTTAGCATTTCTACTGTTGACATTCAA
GTTACTTGAACGTGTACAATGACTCTTTGTAACAGCTAAAACGGTATTGTTTAAGGAGGA
AATTTCATGAAATTAATGAAAGAGTTTATTAAAGAAAATAAATGGATTGTTCTTGCGACA
ACTTTAACCATCTGTTTGCAAATCGCAGGAACCCTTGGCGTCCCTAAATTAGTTGGCAAG
TTGATTGATGTGGGCATCGTTAGCGGTGACCAACAAGTAATTAAAACGATTGGCATACAA
ATGTTTCTTGTGGCATTCATTGGAACAATTGCCGCAATTATTTCTAGCTATTTGTCTGCT
TTAGTAGCTGCTAAATTTGGTTTTCAAGTTAGAGGATTGTTCTTTAAAAAATTTCAACAA
TTCTCGATGAAAAATGTTGATAAGTTTGGTTCAAATTCTTTGCTAACTAGAATGACCAAC
GATGTAGATAATGTTCAAACAATGATTGTGCTATTTTGCCAATTAATCTTTCCAGCGCCT
ATTATTAGTTTATTTGCCTTAGTGATGACATTTTCTTATTCAGTTTCACTCGCTTGGGTA
ACATTGGCTTCCATCGTATTTTACTTAGTCGTTGTTTATTTTTTAATGAAAAAAGGTACC
CCTTTATCTTTAAAAATTCAACCAAAAATGGATCGAATTACTACGACTTTACGAGAGTTC
TTTACTGGAATTAATATGATTCGTGCGTTCAATAATCAAGACTTTGAAGAGCAGCGAACC
AATCAAACATTTAAAAATTATGCTGAACGCATGAGTAAAGTGAATCAAATCTTTGCTTGG
ATTACTCCCGTTGCCTTTTTATTAATGGGCGTTGTGTACGCCTCTATTTTGTGGTTTGGC
GGTAATTTAGTTGCAATAGGCACCCTACAAATTGGCACCGTTACAGCTGTGATTGAATAT
ACCCTTCTAACTTTGGCCTACTTAATGATCGCGGCTATGGTATTAGTTGTCATTCCACGG
TCCGTTGCTTCCTTGAATCGCTTGCAAGAAGTTTTGTCAGAAGAAATTGAAATTAGCGAT
CCTCACACTGAAGCAACCATTGCTTATCATCCTGAGAAAGCCTTGATTTGCTTCGATCAC
GTCACGTTTCAATACACAGAAACAGCTGATCCTGTTTTAGAAAATGTTAGTTTTGTTATT
CCTAAAGGAAAAACAACGGCGATTGTTGGTGCAACTGGCGCTGGTAAAAGTACTTTAGTT
AAGTTACTTTTACGAATAAATGATGTCACAGCCGGCACGATTAGCTATTCTGGCACAGAT
ATCCGCTCATTATCTCAGCAAACGATTCGCCAAGTCATCAGTTATGTGCCACAAAAAGCC
TTTCTTTTCAGTGGGACAATCTTATCAAACTTATTAATGGGAAATGCCAAAGCAACTACA
GAAGAAATAAGAACGGCACTAGAAATTTCACAATCTTCTGAATTTATCGATTCCTTACCG
CAAGGGATTGAAAGTTTCGTAGCACAAGGCGGGTCCAACTATTCTGGTGGTCAAAAACAA
AGAATGTGTATTGCACGAGCCTTAATCAAACCGGCAGACGTTTATATTTTCGATGATAGC
TTTTCCGCATTAGATTACAAAACTGACGCCGCTCTACGTGCCGCTTTACATGCACAAATG
TCGGACAAAACTTTACTCATTGTTGCTCAACGGTTAAGTACAATCATGAACGCTGACAAC
ATTATCGTCCTAGATGAAGGAAGGATTGTTGGTCAAGGCACCCACGCTGATTTACTTACC
ACTAATAGCTATTACCAAGACTTTGCTAAATCGCAAGGTATCTTACCCAAGTAATTAAAG
AAAGGATGTGACTGCTTGAAAGAAAGTTTTCTTTTCAAGCCATACAATGAAAAAAACAAT
GAATCTTCAAAGCTTTAAACGTTTCTGGAAAATGATTAAACCTGAGCATCCAATCTTTTA
TGGTCTAATGATCTGCAGTTTAATTGGAAACTTATTAATTGTTGCCATGACCTATATTAT
GGCAATCGGGATTGATAACCTCTTAGAAGCTATCAAGCGTGTCGGGCTCAAAGGTATGAC
ACTTCCTTTAGTTGAAGAAGCGCTCTTAGGTCCCGTCTTACTTTTAATTCTCTTTTCAAT
CATTAGTAGTATCACTTCTTTTATTCAGGAACGAGCAATGGCTTCTTTAAGCGAACGGGT
TACTTTAAGAATTAGAAAAGAAGTGACAAAAAAGTTTAAAACTTTACCAATGGCCTTCTT
TGACAATCACCAAGTGGGCGATATCATTAGTCGTTCAACAACTGGCTTAAACCAATTGTC
ACAAGTTCTTTTAACAGGCATCAACCAATTTTTCACTTCCGTCGTGACTATCCTTTTTGC
AGGAATCATGTTGTTCTATATTGATGCAAAATTAACCATTTTAGTGTTGCTGCTAATTGG
CGGCAGTACTTTCATGACGACAAAAATTGCGAATAAAAACAAGGTGTTTGCTGATCAAAG
TCAAGCTGAATTAGGTCAATTAAATAATAAGATGGAAGAATATTTAGCAGGAAATTTGGT
CACAAAAACCTTTAATCAACAGCAAAATGCTGAAAAAACAATTGATGCTGTTAATCAACA
ACATTATCGTGCCTTTAAAAAAGCACAGTTTCTAAATTTTGCGATTTATCCAGCTATTCG
TTTTATTAATCAGTTGGCTTTTATTATCAGTGCTATCTTAGGCGCAATGCTCGTTTTATC
TGGTGGTATTACGATTGGTTTCTTGCAAGCGTATTTGCAATATATCAACCAAATTTCTGA
GCCGATTTCTACCGCTTCTTATGTCATTAACTCAATTCAAGCAGCGATGGCTTCCATTGA
TCGGATTTTTGTTATCTTAGATGAAGCTGATGAACAGCCAGAAGCAACTCATTTAGAAAC
TATTTCTTCTCCTAAAGGAGCCATTGAATTTAAAAATGTTCAATTTGGCTACACACCAGA
AAAAATTTTAATGAAGAATGTTGATTTTTCTGTTCAACCGAAAAAAACAGTGGCCATTGT
AGGACCCACCGGCGCTGGTAAAACAACATTAGTCAACTTATTAATGCGTTTCTATGAAAT
AAATCAAGGTGCCATTACTTTTGATGGAATTGATATTACGAAACTTTCTCGACAAAATCT
AAGAAATTTATTTGGCATGGTTTTACAAAACACTTGGCTATTTGAAGGAACCGTAGCAGA
TAATATTGCCTATGGAAAAAAAGATGCTTCTCGTGAAGAAATAATTGAAGCAGCTAAAAT
TGCTCAATGTGATCATTTTATTCGGACCCTTCCTCAAGGATATGACACAATTATTTCTAG
CGAAAATGGTGCATTATCACAAGGGCAACAACAGTTATTAACCATCGCCCGAATCATTTT
AGCAAATCCGCCCGTTGTTATTCTCGATGAAGCAACTTCGAGTGTGGACACACGAACAGA
AGCCCATATTCAAAAAGCGATGGAAACTGTCACAGAAAATCGAACAAGCTTCGTTATCGC
TCATCGATTATCCACAATTGAAAATGCTGATTTAATTTTAGTGATGAAAAATGGCGATAT
TATTGAAAAAGGAACGCATCAGGAACTATTACAAGCTCCGACTCTTTACGCCAGCTTATA
TAATAGTCAATTTCAAACCACTTAAAAAGAACTGGAACAAGTCATTCTTCTTTTGACTTG
TTCCAGTTCTTTTATTGCTTAGAAATATTGAATTCCCATCGCTTTTTTGACTTCTGTTAA
GGTTTGTGCTGCCACTTTTTCAGCAGCAAGACTTCCTTTATGCAACATTTCCATAATCGC
TTCTGGATTTTTAGCCAGCTCTTCACGACGTCGACGAATCGGTGCGAGTTCTTCTTCTAG
GACATCAATTAAGTAACGTTTAATTTTCACATCTCCTAAACCGCCATGACGATAGTGCTC
TTTTAATTCTTCAATATATTCTTTCTCTTTCCCAAAGACATCCAAGTAAGTAAAGACCAT
ATTTCCTTCAACTTGTCCTGGGTCCTCTATACGAATATGATTTGGATCGGTATACATACT
CATTACTTTTTTCTGTACCACTTCAGCTGGATCTGAAAGATAAATACCATTGCCTAAAGA
CTTACTCATTTTTCCGTTGCCATCAATTCCTGGCAAGCGTCCCATGCCTTTTGGTGGTAA
CACAGCTTCCGGTCTAACTAAAACTTCACCGTACGTCTGATTAAAACTATGCACAATTTC
TTGCGCTTGTTCCAACATTGGTTTTTGGTCTTCCCCAACTGGGACTAAGTTCGCTTGAAA
GGCAGTAATATCAGCAGCTTGTGAAACGGGATAAATAAAGAATCCTGTCGGAACACCTTC
CCCAAATTTTTTTTGCTCAATTTCTGCTTTGACCGTTGGATTCCGACGAACACGTGACGT
GGTCACTAAATTTAGATAGTACATTGTTAATTCAGCTAACTGTGGAATTTGCGATTGGAT
AAAAATTGTTGTTTTCGTAGGGTCTAAACCAACTGCTAAATAGTCCAAAGCAACTTCTAA
AACATTGGCTGAAACTTTTTCGGGATTTTTTGCATTATCTGTCAATGCTTGTAAATCTGC
AATCATGACAAATAATTGATTTGTAGGGTCTGCTTGCATTTCTACTCGTTTTTTTAAGGA
ACCTACGTAATGTCCTAGGTGCAATTTACCAGTTGGACGATCACCTGTTAAGATAGTATT
CATTGTCTACACACCTTTATCGTTTACTTTCATTTATTATTTTACCTTGTTTTAAAAAGA
ATGAATAGTAGGCAATAGAATATTTATTGATTCTAGATAATCGAAGAGACTAGAAAGATT
GCAAGGTACAGCAATTCTTGTTCCAATCTCTTCAAACAGTTCGTTTATTTTGTGACTTTA
ATTGAAAATTGTGCAGTCACTACCGGTAAAACTTTGCTTGTTACTTTGATTTGATAATTT
CCTGCAGCAGTCGTTGCTTCTGTCCTAATCAGACCGTTTTCATCTACACTTACTGTATTG
CCAGCATCTGGTGTAACCAACTCATACGTTACTTGCGAGCTCCAAGCATCCGTTTCTGTG
TGCGGCGCTTGACCAATCACTTTAGATTGAATTTGATAATTTTCGCCTGATTTTATAGTG
GCTGTTTCTGTAGCAAATTGAATTCTTTCAGGAATCGCATGAGTTTGCACGACTTGGAAG
ATTTTTCGTTCATCGGGATTCGCAATTCCTATTTTTTCTTCTACTGCAGCAGGGAACTGG
TAAGTACCTGGCGGGCTACTTGGCGAATAATTACTAACATCGTCATCCCAAGAAATAACC
TTCAATTTCGTTTCGCTACCATCATCTAATTTTGCAATTACTTCAGTTGGCAAATTCAGT
TCGCCTCGCGAGGTGCCTGTTAGTCGATCCAGCGTAGGCAATTCCTTGAATCCAACAATA
TGTTTAGCGGTGACTTTTACATTGGCAATAATTGGCATTGAGACACCTGCTGCTCGTCCT
ACAACAGTGAATGTTCCTTCTTTTTGATAAGAAGATGCTGGAACTTCTGACCAATTGACA
GTCACTTCTCGTTGTGAACCATCCGAATAAAAAATAGTTGTTTTTTCTGGTAGATTAGGG
GCTTGACCCGCTTCTGTCGTGACCTCAATCGACTCATGTTTGACTTCGAAAACATTCGAT
AAAACAATTTTAGGAGCTAAACTATCCTCTGTTAGCTGTTGACCAGTTGGCAAGGTCAAT
TTGCCTGCTAAAAAGTCTTGATAGGCCTTTTGTGCGCCTTCTTTTGAAAAAGCATCAAAC
CCAGCATTATCAGAATCATAACCAGGCAAACGACTGTCTGTAATCGCTAATAAGAAACTT
AACTTGGCTGGAATTTTCTCACCACTTTGAATTAGCTTCCGTAGATAGTTACTAATATCG
ATAGAGATTGTATTTTGATTATTCATAATTGAACTATTTGTAAAAGATTGTCGAGCAATA
AATTCTTCATTTGGTACATTTAAATTATTTGGGCCATTGTTCCAAGTAATGGTGTTACTC
ATCCAATTAGTATCTGTTCCATAAACATCTACTTGGAACTGCGTATTTTTCAAACGTTCA
TCATTTGTATTTCCAGCACCATTCCACGCATCATAACGCATCACATTTAATTCTAAATTG
GCACTTTTTAGTGATTGATAGTTCTTCAATTCTTGTGTATCAATTTCAACGTAAATCCGG
CGATTATACCCCGCAGAACTAGCATTTTTTAATTTTAATGCGTAATTGCCCGTATAGTTT
ACTCCATAAGGATATTTATAGGCGTCTCCTGAACTAATGGCAGCAGTACCGCCTGCTATA
GCAGAGTATGCTCGGTTACCATCACTCTTTTGAACATAGGCAGTTTGAGCTGTTTTTAGT
TTAACGGTATCTTTTCCTTCACCAAGTTCACCCTCAAAAGAGACCTTGGCTGTTACTTTG
ACAGCATCTATCGGTAAGCCGATAACTGTTGCTGCAACTTCAACTGTGCCTGCTGTATTA
ATTTTTTCTTGAGGGATTGCTTCCCATTGTAACTTAAATTCTTTTTTGCCTGTCGCAACC
ACTTCTTCATTAACGACTTCTTCGTACGTTAATTCAACTTGCTCTGGCAAATTAGGATAC
ACACCTGTTGCCGAACTAATTTCTAACACTTGATTTTGATAACGAATACTTTTTTCAATT
GTGGATGCTTGTTGCGCACCAATATCTAAAACTTTATTTTTCAAGCTATTTCCAAAGAAG
TCTTCGGCCGCACTGTTCACTTCCGACAAGCCTTTACCAATCGCTGGAGAGGTTTCTTTT
AACTGGAACATTTGTGCTCGCTGACGTAAGCGTTCTTTAGAAGTAAATTCAACCACATTA
TCTTTTGTTGGTTTCAATGTCGTAAATTCTTGCTCTGCCAACTCTTTCACTTTTTCAGGG
TTATCTGTGATTTCTAATTGTGGTTTTTCAAAAATGTTTCCACTTGATACTAATTTTTCA
ACAGTTGCACCACTTTTTTCTGTAGCAATTTCTTTTGGCCAAATAACATTATTTTTGAAA
TATTTTTCTGGATTATCGACCATTTTACGTTCAATTGGTTGTGTCCCATTTGTTGGATAA
TTAGATAAGAATTTTAATTGTCCGGTACCTTCTTTGTATAAAATATTATTGTAAAAATTG
GCTACTGTACCACTGTTGTCAGAACTATTTCCTTCACCAAATAATGATGTTGAAATGCCG
TCGCCAACATAAATCGTATTATTGTGGATAGTTGGCATTGCCGCTCCATCATTTTTCACC
CAATAATGGAAAATACTTTGTTCTTTATAATTGTAGCCACCAGCTCCGCCTGGATTGTCT
TTACCTGTTCCTCGGTTACCACCGCCGTCATTAGCTGAGATATTGTACCGAATAACCGAA
TTTTTTTGATCAGACATAAGCAATAAAAAGCCGCCAGTATTATGATGTGAATAGTTATAT
TGATAAATAACATTGTTTGACTGCATGTCCACATCATAAGCTTCGGCATCGTTAAATCCA
TATTTGATTCCGTATACTTCGTTATATTGGAACAGTCCGTCATCTACAGACATTGCCCAA
ACGCCCGCGTAATTTTGTGTACCATAATCGGCATTGCACATTCGGACAGCAACATTTCCT
TCGACGACACCGCCACTTTTGGATTCTGACAAGACAATTCCGTCGCCAGCAATATCTTCT
AAATAGTTATTACGAATCGTAATATTAGAAAACGTTTTGTAGAAAGTGTTGCCTCTTGAG
GTATCTGAATCAGCTTTTGTTCGAATTCCTTCAAGTCCCACTCGTTGAATCACATTATTT
TCAATCAAAATATCATTAAATCCAGTCGTTGTTCGATGATCATTGGCTGCTGTTACTACA
TTGCCATTCTCATCAAACCAACTTCCTAAAACAATAATTCCACCTACCGCTTTTAATCGT
TTGGTTGCAGTATTCCCACTTAGATTCAAATAATATTCTGTTTGAACATCATGAACATAG
TTATTCCTTATCGTGACACTATTGAACGTTCGATTTTGTTCATATCCTAGGACTAATATC
CCCGCTCTTTGAGCATCTCCTGGTTTCTTATAGCCTTCGAGATTATCTAGCTCTGGTGTA
TTTGTCACTTCTAAGTTTGAAATATCCCAATATTCTTGGTTCACTAACTGCACAGCCCCT
GAGATTGCACGTTTGAAAGTCCCTGTGCTGTAGGTGCCACCACCGTTAATAATCGGACGC
CGTGTTGTTTCAAAAATGGTTTCTCCTTTGTCATTCGTATCATAAAAATCAATGACAATC
TTTTGTGCCGCTGTCCCATTCCCTTTTGGATGCAACAATTGGTTATTCCAGGTACTTTGC
GCATTCAGCAGAAGATGGTCGCCTGGCTGAAACTCCGTCTGATTCACTTTTTCAAAATCA
CGCCAAGCACTGGCTGGAGACTGCCCATCATTGGCATTATTTCCTCCTTCCCCATCCACA
TAGTAGGTCGTCCCATTTTGAGCGACACCTACTGAACGAAAAAGTAACGGTTGATCACTC
ACTGTTTCCCCATAAGCAGGAAGACTAAATAATTGAAGCTGGGAAAAAACAAGTAAAATA
GAAAGGAAGATGGTTACACTTTTAAAATACGCTTTTTTTCTCATTTTCTGCTCCTTAACT
GTTTTTATTTTGATAATTTTGAAAAAACTTTTCTCTGTCTTTCTCCAACAAGTCTACTTT
GGTTGCTTGTTGATACGTAGCTAATTTCTCTTTGTAGCATGTGTTGATATAGGCATTTTT
GCCAAATTGTGGTGCTTCTTCAAACTGTAAAAGTTGCCCTCCTTCCTTATTAAAAATATA
AAAGTATTGGTTTTCGTGGTATCCTTTCACCACGGTACCAACAGCTTTTTCACTAAGAAT
CTCCCCAACAGACAACGAATAAATATCCTCTTTTTGGATTTCTGCACTCTTCAATTGATA
CGATTCAATAACAAGATTAGGTAATTTATTTTGCCACTCCAATAACGTCTCCTCATAAGA
TAGATTCGGAGAGATTGCTTCGGCTATTTTTTCTAATTCTGCTTGCTTACCTGAAAAAGT
TGGAATTTCAATTGCTTCAACAAAGTAATCGGTCTTTTTATATTTATCATCCAATTGCTC
AAAGGCCTGCCGCAATTCTTTTTGCGTTGGCTTTTCTTTCTCCATTAATTTCTCTTTTAT
TTGGTCCTGTAATTGTTGATCTTTTGCATCTAAAAATTGCCAGAGCGTTAAACTGCTCTT
TTGGTCTTGCCATTCTTTTTTTTCTTGCCCAAATGTTTGTGAGTGGGCTATTTCTAACTC
CGTTGCCAGCTGTTTAATCATTTTATGTTGTACTAAATCCTCCGTTGCAACCTTCAGTAG
TTCCTGAGTGGGTGATTTTCCGTTATACGTTTTGCGCCAGAAATTTTTCCCAAACGAAGT
TAAATTATTCTGATCAGAGAATTGCTTCGCTACACGATTCATATTTTTATCGCCATAAAC
AATTAATTCTTCGACTTGGATTGCTTCGTTATTAATCATACTTTGCTGGCTGGTAGTAAA
AATAACGAGCACAAAAATAGCACCTATCAAAAAGCTACTTAAAATAATTATTTTTTTCTT
CATTCGTTCGCTCCCTCCACTTTAATAAACAAGGCAAGAACAAAATAAGCAACCCCACCT
TCATTCATTTTCCTGAAAATCGAGATTACTTATTATGTAAAAATTATTTATTCTTTTTTT
GCTTTTCATGCAATTTCCCAGTATTTAAATAAATAATCCCTAGGAAAAGGACAGGGGTTA
CAACAAACCCAAACTGTGGCTTCAAAAACATCATTGCAAACATTGAGAATAGTAAAAAAA
CATTTAGACAGCTGACATACCATTTCCGCAGTCCATAGTAAATTGAAATCCGAAACACAT
CTTTAAAAGAAGCTTGCGGGTTTCGTACTTGAAAATACCAAGCATTCAGCATAATAGCTA
ACCCAAAAATTAGCAGAAGGACCATCAATGGAATAAACCATTTACCAATCGTTGTTTTGG
CAAAAAAGAATATATCTGTCACACTGATGATGCTACTTCCTAAGCCTAGCAAGCTGATAA
GAAAGCCTCTTAACCCAAACTGACGAAACTTTTGGAAAAAAGTTTTAAATGGATCCAGCT
CCTTTTCTTCTTTAAAAGTATCGATTAAGCCTAAAAGTGCAATCATCCCTGCCCCTATCG
GCAACAACGTTACTACAAAAAGTGGGAGGTTTCGTGGATCAATGTCTAAGCTAATCACCG
CTATGAAAAAAGGAATGTTCACTAAGAGAAGCCCTAGATTACCGATAAATAAAATGTAAA
GCCAGCGAAAAATTTTCATATAAATATTATTATCAAAGGTTTGCTTAGTAAACATTCAAA
CTTCCTCCTAATTCTTCATTCCAGATGTAGCAATACCTTCAACAAAGTATTTTTGCATTG
CTAAAAAGACAATCCCTACTGGTAAAATAGAAACCACTGATGCGGCCATGATTAAGGCAT
ATTCAGCATCAAATAAACCGACGAACATTTTCAAACCTAACTGAATCGTTTTATTCTCAG
TAGAAGATAAATAAATGAAAGGTCCCATATAGTCATTCCATGTATTCACAAAAGTAATAA
TCGTGAGACTGGCTAAAGCTGGTTTGGTTAATGGTAAAATAATTTTCCAATAAATTCCCC
ACTCACTTAACCCATCAATCCGCGCACTTTCACATAGTGAATCTGGAATACTACTGTAAT
ATTGTTTCAGTAAAAAGACTCCAAATGCATTAAATGCTTGTAATAAAACAAGTGACCATA
ACGTGTCAGTCAAACCTAATTGACGCATCATAATAAATTGTGGAATCATATACGATTGCC
AAGGAATAGCAATTGTTGCGATGTACGTAATAAAAAGTGTATCTCTTCCTCTAAAATTCA
TTTTTGAAAAGCCATATGCTGCAAAACTTGAAGTAAATAGTTGAATAATCGTAATCACAA
TACTTAAAAATAACGTATTTTTAAAGAAAGTTAACAATGGAATGCGTTCCCAAATAACGG
AATAGTTTTCTGGATGCCAACTTTTAGGAATCCATTGAATTGGAATGGTGAAAACTTCAT
TGTTTGTTTTAAATGATGCTGAAACCATCCAAATGAAAGGCACCAAAGTAATTAACGCAA
GTAAAGTTAAGAGAATGATTACAAGGATCCCACCAGGTGTGACTTTTTCTGCTTTTTTCG
TTTTTGCTTTTCGAGTATTTTCTTTTTTTGAAAAAGTTGCTTCCATCTTTTCTCCTCCTA
AACTTTCTCTTGATGTTGATTCCATTTAAATTGAGCCACAGTAATCGCTAGAACGATGAT
GAATAAGACCATCGCAATGGCTGATGCATAACCAAAATTAAATTTGACAAAGGCTTCATT
GTAAATTTCATAAACTAACACATTCGTTGCACGTCCTGGTCCACCACCAGTCATAACTTG
AACTAAGTCAAAAACTTTGAAACAGTTAATTACAAGCATGATAGTCACGAAAAAGGTCGT
TGGTCGTAATGAAGGTAAGGTAACATTTAAAAATTGATTCCATTTACCCGCGCCATCCAT
TGACGCTGCTTCATATAATTCTCTTGGCACACTTTGTAAACCAGCTAAATACAAAATCAT
ATAATACCCCATAAAGCGCCACACACTAACGATGATAATTGCTGGTAAAGCCCAAGTAGA
ACTAGATGTCCAGCCAGGAGGATTTTCAATAAATAATTTCAAAAATTGATTAATTGGTCC
CATCGTTGGATGAAATAGCATATTCCAAACGACCGCAATCGCAACTAATGACGTTACATA
AGGAAAGAAAAAAGCCGTTCTAAAAAATTTCATCCCTCTAATTTTACGATTCAACAAAAT
CGCTAGTCCTAATGAGCAAATCAATGTTAACGGAACAACACCAATCGTATAGATAAATGT
TTGTTTTAACGAAATCCAAAACGTATCATCATGAATCATTTTGGTGAAATTTTTCATTCC
GACAAATTCAGGAGTTGAAAAAGAATCCCAACTCATAAAAGCTAAAATCAGTGAACAGAT
AACCGGGATTAAAGTGAAGAGGAAAAAGCCAATAAAGTTTGGTGCGATAAAAGATAACGC
AGTCCACGTATTTTTTCGTCTCAATTTATTTGCTGTTTTTGTTTTTGAAGTAATTTCCAT
AATTGTATTCTGTTAAGTGAACTTAACAGGCCCTCCTTCCAAACTCAAGCTACATTCTTT
ATTTAAAAAAATAAGCTGAAATTCATTGTAGGTTACTCATTTCAGCTTATTTTTTTCATC
AATCTTTTGTGTTTTTGCAGGAAATAATAGTTAGTCTATCTCTGCTTTGACACGTTTTTC
CATGTTAGCAATACCATCTTTTGGTTTTTCGTCGCCGACCATAATTAAATCATGTTCTTC
TTGTAATACTTTATCAATTGCGGCACCGTTTTTATCAGATGGGAATTCTAAATTAATTGT
ATCTGGGTTAAAGGCTTTTTGTGAGACTTCATCTGAAGGCATTCCTTTTCTTGCAAAGTA
GATTTTATCAATTTCATCTGTTTTATAAGAAGGAACCACCCCTACTTCTGCTAAAAGTTT
TGCACCTTCTTTACCTGAAGCAAAGTCTAAGAATTTTTGAGCAGCTTTTTGTTTTTTACT
GTTTTTATTAATTGCAAAACTTGTCGGTGAGCCAAAGGTAGTTGCTTTACCTTTTTCTTG
TTGTGGTATTTCGGCAATCCCCCATTCGACATTTGTTTTGCCATCATCAATGTTGGTTAA
TAAAGTCCCCATGTACCAGCTACCCATGTACATCATCGCCGCTTTTGAATTTTCAAATTG
TGATTGATACGTTACTTTTGTTGATTTTGCTGTTCCAAAATCCATTTGTGATTGATCTTT
TTGCATTCTCAATGCGCGATCATAATAAGTTTCCATATAATTGTATTTCGGTTCAATCAA
ATTGGCATTATTTTGAGCAGCAGCAATCGCTTGAACGGTTGAGCGCCAAGTATGTTGATA
GGCACCATATACTTGTTCTTCTGGTTTAGATAATTTTTTCGCTAACGCTTCATATTCGTC
CCAAGTTAAGTTATCGGGATAGGCAATTCCGGCTTCATCAAACATTTTTTTATTGTAATA
CAATACCCAGAAATCTGTACGGTAAGGCTGAGCATAGGTTTTACCATCGATTTCATACAT
CTCGTAACTTGCTTTGGCAGGTGCGATATCTAAATCTTTAACGTGATCGGTTAAATCCAC
CAATTGATTGCGTAGCGCGTAATTAGAATATGAAAGTAAGTTTTTCATAGTTAAAATATC
TGTCGTATCTCCTGATGAAAGCATCGTTGTTACTTTTGTGTCATAATCATCTGAAGCAAT
GTCCACCGGTTCAATAGTGATATCAGGATTTTCCGCTTCAAAAGCTCTGAATAATTTCTC
AAATTCTGGGGTCGTGTCATAATTCCAAGTAGTTACTGTTAATTTTGTTTTGCCATCTTC
ACTCTTTTCAGTTGCTTTCTTTTCACTTGAACCACCACATGCTGTTAAAGTTACTGCCGT
CACCGCTAACAACGCTGCCGCTGTTAAGCCTTTTTTCCAAAATTTCATTTGTACTACCTC
CGCTATTTATTATTTTTTAGGAGTTTTCCTCCATGAATTACCAAAAAGAATACCAGCTTT
TCGCCAAACGAGTTAACGCTTCCAAATAAAAGTAGTCGCCCCAAATCATGCATTCATCGA
CTCCTGTATTTGTTTTTTTATCATAGACACCATGAAGCAATAGGCCGTTCGACTCTGGTC
GTAAAACCGTTGTATACTTTTCCGCTAATGCTTGTAATAGTTCTAGCGCAACCTTTTCAT
AATAGCCATGTTTTTCATCATTTAATGGAAGCTGACGAGATAATTCTAGTAAGCCACATG
CAGCAATTGCAGCAGATGAGCTATCACGTTCTTCTTCACTCCCTTCATTGAAAATTAAAT
CCCAGTAACAGATTTTGTCTTCTGGTAATTCTTGAATAAAGTAATCAGCAACATTTTTGG
CTGTTTCCAGAAAACTACTATCTCCTGTATATAAATAACTTAACGTAAAGCCGTAAATTC
CCCAGGCTTGGCCGCGAGCCCAACAAGAATCATCTGAATATCCTTGCTGTGTCTTTCCGT
ACAAGGCTTCGCCTGTTTCCGTATCAAAATAATACGTATGGAACGTGGTGTGATTTTCTC
GCACAATATATTTTTGTGTTTGTTTCGCATGATTGTAGGCAGCTTCATAATACTCTTGCT
TGCCAGTCATTTTTGCTGCAAAGTATAATAATGGTAAGTTCATTAAACAATCAATAATCA
TTCTACCTCGTTGCTCTGGATCGTCTAAATTCCCCCAAGCTTGAATAATCTTGGCTTTTG
GTGAATAACGTTTCATTAATAAGTCCGCAGCTTGCAAGGCCATTTCTTTTGAGGCCTCAT
GACCATTGACTTGATAATCGGCAATGGCTGTTAAAATATACAAAAAGCCTATATCATGTG
TTTCCAGCTCAATTTGTTCATCCAAGCGATGTTGAAAAGAAGCCATCTGTGTGGTAATCA
CTTCATCGAACTCTGTTGAATTTGTTAATTCCTTTGCTAAAAATAACATTCCTGGCCAAA
AGCTGGCCGTCCAATCAATATTTTCTTCAGGATAATAAATTTGATTTAAACTTGCCGCGG
GTGGAACTAATTCTTTAAATGTCTCTAAATTTCCTCGAACTTTGTTTAAAGCAAAACTGA
TTTGCTTCGGTAACCACTCAATCTGTCCATTTTCTGTCATTGTGTATTTTTCCCCCTAAT
TCCCCAAAATTACAACTTTTTCTTCAACTAAAAGCTGATTTTCTTTTAACCTAACTTTAA
CTGGCTCAATTTGCTCATTCGGTAGTACGCCTGTCACCAATGAAATTAAAAGATGTTTCC
CTTTCGACAAGTTTGCTTTCAAATATGGCAACTCCGTTAACGGATAAAGTAAATTTGTAT
TCGGTTCTGTCCGAATAATCGCAGCTTCAGAAAAACCGTTGATATTTTCTACTTTTGACA
CACCTTTTGCATTTTTTACCTCAGCCATTTGATCAGAAACACAAGTGACCTTTTCATCGA
AGAGCGGGATTGAGAAGCCACCTTCATAAGCCACTAATGCACGTTGTGTCTCAATTTCGT
GGATCCGTAAATGTTGGCCTTCTAATGGTACAATTGTCGTTTTGATTGCTACATCGGACC
AAGGATGCCATTGATGAATGATACGATCATCAAGAATTTCGTACTGATCATCTAATCCTT
TCGTGCGGAAATAATGGTCGTCTTCAGCTAAAGCCAAGCAATTATCATAAGCACCTTCGT
AATACCAATAATCACTCTTTATAGTACTGAAACCAAAATGGGAAGAATAAACAAATTTAC
TATATTTATCATGCGCATGAGCTTGATAATTAATAAATTGTCCCGCTGGAAACATTAAAC
CATGTGTCCCTGCATCATTTACTTGATAGTAGTTCCGACTTTCTGGTGAAGGTAAGTGTT
TTTCTGGAAAACTAATAGGCTGTGTTTCTGCTTGCCAATAAGGATGATCTTTTGGAACCG
CTAACAAAATAAATGTTTTAAAAGCCCAATAAGGCGAACCAGGACCATTATAGCCTTCGG
CAAAGACCATATTTTGATAATCATAACCTACCGACAATAATCCATCTGTTGTAAAAATAT
CTTTGTTCATCCATTGATGAAGATGTCGGCTGATTAGACCTTTAATCTCACCCCACGGCA
ATGCTTCAACATCTGCAAAAACTAAGGCACTAAAAAATGACACTTGAGCAAAACGATACG
TTAAGCTACGTCCAAAGGGAATCGCTTCTCCTGGCTGAGTAAACCAATACTTAAACTCTT
GCGCGAACAAAGTTGCTCGTTCCTTCATAATAGCCACTCTTGCGGTATCTTCCGGGGCAA
AACGACAATACAATAAACTATAATAATGAATAGCGAAAGAAACATAATAATCAACTTGTG
TCTCGACTCCGTCATAATACCAACCATTACCGACATAAAAACGATCAATTACAGCCAAAT
CAACAGCGATCTGTTCTTTTGAATACGGCATTTCACAATGTTTCATCGCTAAATTCAGCA
ACACTCTAAAGAAATGCCAATTATTTGGCGGAATAATGTTTTCATTGGCTTGTATCAGCC
AACTGTGTAAATTGTTTTGCTGTTCTTTTGTTAATTGGTCCCACGTTTTTTCTTTGTTTA
ACAAAAGAAATGTACTTAATGCTGCCATCTCAACAATCAATTGATCATAATCTTTTGTTT
TTCCCCAATAAGATGAACTCTCAGGATCGGTTCCTTCGATAATTCCAGTTAGAAAGTCAT
TCAAATACTCACTTTCATTTTGTGTTACATAAGGACCTAGTCCCCATAATGGTCGTAAAA
ATGCCTCCGCATCACGTGTCCCTTTAGAATAAACCGTTCCGTGTGTCCCTAAATCCAGAT
GACCTTGATACTCTCGATCAAAAAACAATTCCAGTGGCGCTAATAAATCTTCAAATCCTT
CTGCAACTTCTTCGTATGTTTCAAAAGGATTCTGTCTAATTCGTGGCTGAATCATGATTC
TCCTCACTTTCAATTAATGTCCCTTTCAAAAAGCCGTAATATTCTCCGTAAACTGTCACT
TCGTCACCAATCTTCAATTTTTTCTTTTGCTCATTAAAAACTTGATATTTACTAGAACCA
CTTTTCAAAATAAAACGATCACCTTTTTTTATTAAACTGGAACGACTGTCACTCTCAACA
ATCTCCCCTTTCAAAGAAATATATTCATTTAAACGAACGTCACCATTTTGTAATTCTGTT
TCTGAATAAGACTGTGCCGTTTCCTTTAGATTTTGAAGAGATTCTTCATCAAATTCTTTT
TCACCGGATTTACAACCTGTTAAAGCAAGTAAAATTAGTAAAAAAAGTGAAAATCTTTTC
ACTAAACCACCTTCTCCATTTAATTAAAGCGCTTTCTTTGACTTTATAGTATATTTTTTT
AGTCAAAAAATCAATAGTTTTTGCTAAAAAAAAGTAAAAAAAGCTTTTTCTTGCTTTTTT
TTACTAAAAAGAAATATACTATATGCTATAATAGTACTTGAGAAGGAGGCATTTAGAATG
GCAACTATCACAGATATCGCAAAAGTCGCGAATGTTTCAATTTCAACTGTATCGCGAGTT
CTGAACTATGATCCAAACTTATCCGTTACAGAGGAAACCAAGCGAAAAATTTTTGAAGCA
GCAGAAACCCTGAATTATACGAAATATAAAACTAAAAATAAAAACAAACAGCAGGAGCAA
CTGACACCTAACCTTTCCGTACAAACAGCTCCGCAAGAGCCTTCGATTGCCGTCGTTCAG
TGGCGTTCAGATGACGAAGAACTAACGGATATTTACTATATGTCGATTCGTTTAGGCGCT
GAAAAGCGGGCCGAAGAGTTAGGTTACAATATTCTAAAAGTTTCTCAATTGGAACAACAT
AACCTTCAAGGGATTGATGGCATTTTGGCAATTGGCAAATTCACCCAAAAGACGTTACAA
GAGTTGCAGCAACTGCATCCAAACCTTTGTGTAATTGGCAGTAATTTCCCACTGGAAGAA
TTTGATTCTGTAAATACTGATTTTTATCAAGCAACCGAGATTGCCTTAACCCATCTTTTG
GAATTGGGCCACGAAAAAATTGCCTTTATTGGTGCCGAAGAAAGCGAAAATATGTATGGT
TTCCGTCGCTATAAAACACCGACAACCAACGCTTATCTTGACATTATGCAGCATTATCAC
TTGTTTAACGAAGATTATTTTATCTTAAAAGAAAATGGCATGTTGGATGTCAAAACGGGG
GAACAATTGACAGAAGAAGCGTTAGAAAAATGGGGAAATGATTTACCTACTGCGATTCTT
GCTTATAATGACGCCTTTGCAATCGGTGTGATACATACGTTAGCCGCACACGGTATAAAG
GTTCCTGAAGAAATTAGTGTCATGGGGATCAATGATATCTCTATTTCTCAATATGTCTCA
CCGCCGCTATCCTCTGTCCATGCCTTTACTGAAGAAATGGGCGAGACAGGCATTAATTTA
TTGCACAAACGAATTCAAATGCCTAGCATTCCTCGTAGAGTCCTGTTAAACACAGAATTG
GTTGTCCGCCAATCGACAACTAGCCCACGCCAGAAATAAAAAATAAGGACCGCTCCTATA
AAGGAACCGTCCTTATTTTTTATTTGTTTTGACCAAATAATTCAATTTGTGTTAATGCTG
GAAATGGTGATGGTTCATCTGCTTGAATTAACTCTGTTAGTATCACCCACTCCGCTGCCC
GTTTCGCAAAGGTAAAGCTCTGGCGTTGCTCAGTCTTAACAGTTTTAAAAACTTCATGTG
TACCGTCGGAAAATTTTAAAGTCACTTGTTGCCAATAATTATCATGAGGAAAGTCCGCTC
GTAATGTTAAGATCACTTTATCCAACAAGACTTCACGCCCAAATTCAATTTTTAATGCGG
CATCTAATTGCTGATTAATCCCCCATGATTGATAAGGATACGGCCCATGATAAAGATTAG
CAAAGGTACCGTCAATCGCATTGCAAGCAAAAAAAGTGGCATCATTTCGCGTTTCCACGT
TGGCAGATGCATGAGGATACGCACCAGTAAAATGTTGTAAATCATGTGGATTTAACGCCC
AATTACGATAACTCTTAATTTCTTCTTTAGTGGCAATACGCACACTTATATAAGGTTTCT
TGGTTTCAAAACGATACGCTGCTCGCGCTTCGATAACGTTTTCATTTTTTATGATTGGAA
ACGTCCATTTTTGTTCTGGAACATAAATTAAACTGCTATCAAGCGTAGCATCTAACTTCA
CCATTAAATAAGTATTGGGCGTATCTAAACAAACTTGAATCACATCGCCGTCTTGTAATT
GACAATCCCGAGCAGCTAAACAAACAAAATCTTTTCCTGTAATAGTTAACTCTTTCAAAG
AATCTGAATCATCTATCTTAGCTTTTCTAATTTCTTGTTCTTGATTTAAAATCGATAATG
AAATACACGTCATATGCTTCCCTCCTAATTTTACCTTTATTATATATTATTTTAGTAAAT
TAATCTATTTTTTTACTAAAATAATAACTTTAGCTTTATTTCTATAAAAGTATTTGGTAC
TCACTATAAGACGTAAGATTTTGATTCTGCTCTTTTTGAACACAATAAATATTCACCTGT
AAACCTGGCAGATTTTCAGTAACCTCAGAAAGACTCATTACTTGCACCTCCCTTAACGAG
AACTTTTAAAATGCAGACTATCTTACATTCTTTTTTTGCTATCCTTACTCGATTTTCTGC
TCCTTGCTTTCGTATATACTTAGCTACTTTCTCTTAGCCCTACAAGACTCACATAATAAC
CTCTTTTATCCAAAATGATCGATTAACATGATCCTATTTTAATTCGCATGATATTTATGA
ATGATTATTGTCATTGCACGGGCTTAAACGATGGTGACTTATTTTATCTCACATATTTTT
TAATATCTTACTTCAACTGACCAAAGTCATAAAAGAATCCAGAGGATCTTTTCCTCTGGA
TTCAATGTTATTCTATATTTTTTACTAATAGTATCTGATAAAAAGAACAAATTAATTAAG
ATTTATTTTTGTAATTGTACTTTTCTACAACTATTTATGATAATTTTTTTTTAATTTTCG
AAAACGTAAAACAGAAGTGATAAGAGCAACTCCTAAAAATACTATACCTATCCAAATACT
TACCAATACAGATTTATCGTTTTCACCAGTTTCAGGTAAATTATGTTTTGCCGTTGAAGT
TGTTTCTTTATCTCTAGTTTTATCTTTATTATCTGGTTTTATTTTGGGATTAATTTTGTC
TTTCGTATACACATATGTGACTACTTGAGTTTTAACCGTAAATTGACCAATAGGATTACC
TTGAACTTCTTTAAATTTATAACCAGAGATTTCTTTTTTCTCTGTTAAGTAGGAACCTCC
AATTTTCCCTATTTTCACTACATCATGCGCTATTGCTTGTCCCCTTGTATCCACGTACTT
TACTATGATATTGCCGCTGGGAATGGGGTCATGCGTATATACGTAAGTTACGGTTTGAGG
TTGACCTGAGAAGTGACCGGATACATTACCTTGTACCTCTTTAAAGGTATAGTCCGAGAT
TGTTTTCTTCTCTGTTGAGTAGGGATTTCCAATATTTCCTGTTTTCACTACATCATGCGC
TATTGTTTTTCCCTTTGTATCCACGTACTTCGCTGTGACATTGCCACCAGGAATTGAATT
GTGCGTATATACGTAAGTCACGGTTTGCATTTTTTCTGTAAAATGACCGGATGCATCGCC
TTGAACTTCTTTAAACGTATAACCTGAAATGATTTTCTTTTCTGTTGAGTAAGATTCTCC
AACATTCCCCTTTTTTACTACATCATAAGAGATTTGTTTGCCCTCTGTGTCCACATACTT
GACAGTAATGTTCCCTCCAGGAACTGGAATTTTTTTATAAAGATACGTAATATCAGAGGT
ATTATCCGTTAAAGTTCCAGAACTTGGCGCAGAATCTTTAGATAATCCTGAAAAGGTGTA
ACCCTTGATATCTTTTTTCTTAGATGTATAGCTCTCGTCTACAGAATCTTCACCATTTGT
ATCTTTACCTTTATTTTTTTCTTCAGAGGCAAGTATATTTCCATTAGATGTGGAATCATT
AATAGTTTCTTCATAGTGAACTGTTATTTGTGGTATACCATAGATTTGGGCAGTCATTTC
AACATTATTACTCAGATTCGCCCCTGAAACCGTTCCTTTTGCATAAGAATAGCTGTGTAG
TTTAGCTGTTTCACCTATTTTTGCTTTTCCAATTTTCGCTACCTGAACGGGTATAAAACC
TGAAATTGTTGTTTGTGTTTTAAGCTTATCTGCCTTAATTGCAACTGTTCGAATACTTGA
CCAATCGCTGACTTGCTTTTCGTCTACCCAGTCACTTGTCGTTAAATCAACCGAAGTATT
AGATTCATTCTTAGGGAGAGAGTATATTTTTGTTGAATAAACAACGTGTGCACCAGCTCC
TAAAAGATTTAAAACAGGACCTGTTAATACCATATCAAATGTATCACCATTCGTTTTTTG
AGGGAGAACAGCAAGAGTCTGCGCATTAGTATACTCTTTATTAGAACCGTTAGTAATAGA
GAGCATTATTTTACCCGAGTTATCATCATCATTTTTATCGACTCTCAGACCTCTATCAAA
TCCTGCTTTCCCTGTTGATTCTTTATAATAGTTAGAATCACCTGTTCTATTTCCTGATAA
TCCTACGGTAGATATAATTGATGATGGAGCCGTAATTGTCCATTTCATACCAGTAGAGCC
ATCATAAACTTTCCCACCATAAATCGGGTGTAGTTCATCCTTGTTGTTATCCGTTAATTG
AGTTACCCAGTGTACTGTCGTTCCTGACATTGGTGCTGCAACATCACTTACTTTCCATGG
GAGAGCATCTGGATAAAAGAATGCAGATGACGTACCCATATCCGCAGGGATTATTACACT
ATCCTTAGAAAAATCTAATTGTGTAAGGTGCTCTCCAGTCGTCGGATCAATCCCTAAATC
TGTAATAACAGGATAATATTTATGCTCCTTGTACGTCCAGCCCCATTCCGTAATTTTACT
TTGATCTATATCAATCATTCCCTTATCAATGCTACTGATCACTAAGGTTGGCAATTTTAC
TTTTGCGGTAACTCCAGTCGTTGCGCTTCCAGGAATGATTATTTTCCCATCTACACCGCC
ATCCATTGTAGTTTCTTTATTGAGTTCCGCCCACTTAGCACCTGTCGTAAAGGTTTGCCC
TTGTGTATAGGTTCCGGAAATATCATAATTCACAGTCCCTTTTAAACTAAATTGGGAGGT
CGAACTTACACTATCATCAAAGTATTTGAGGTGCCCCGTAACTGACATATCTTTATCTGT
GGTTACACTGTGCACATCTAAAATAATAGGTACACTTTCTCCATTATTATAAGTTTTGTC
CTCAATCACGGCATTAAGTAGTCTTACTTCAACATTATTCCCTGCCAAAATATTAGCTTG
TCCTGCAACACTTACAATGTGTGCACCAGCATCTAATGCTGCAGTTACTTTTGCATCATT
AGATGCTAATGTAGAAACAGTATAAGTGGACCCATTATCTAAGACGACTGTAAATGGACC
GATAGCATTAAGATTTCCAGAAGTTGTCACAGAACCGTTAGGACCGGTTGCAAAAGAAAT
ATCTGTCAAATTACCACACCATTTAGTAGGAAGAGTGAATTTGTAATCTTTTAACCTGTT
CGTTTGGTTTACTGTATCATCTAGAAAATTTACGGATAGATTTGGGGTAGCTAAATTTTT
ATTGATCGTCGTATCCGATTCTTTTCCTGTAACAAATCCTGTTACCCCAGTACTATTACT
GATTGTTTTAGAATAGAAACCTTCATGCTCTGGATCAATTGTAGATTTGTCATATCCTTC
TAAGACACCCCCAAACATTGGAGTCATCGTTCCAGGGTTAGCTGCACCAATAACAACATC
ATCCAAATTACCTAGTAGTATTGGTTCATTACCAACTGAGCCGTCATAATATTGAGGTAT
CAAGGTCAAGTCTGGAGTAAAATGATAAGTTCCTGAAGCTGTTCCTGTCTTAAAGTAACC
ATAAAGGTACATAAATGCTTCATTATATGAAAAATACCCTCCCCCTGTAACATTAGATAC
AATAATATCCCCTCCTGCACCATTAGGCTGAGAAAGTCCATCAGGAATATTGGGAATTGC
ACTACCGTCGTCTGGGACATTTTCATTTGTATCTCGATAATCCGCTAAATGTCCTCCCAC
CAATACGAAGCCAGAAGGCACGTGAATGATACCCTTTACTTTGACATGTTGGGCTTGAGT
AATTCCCGCACTCGAAGCTGTAAAATCTGGATCAGTTTTTACCCCCAAAACAAAATTATA
AATAGAGTTTCCATCTGCCGTATAGACATTATTTGCGACCGCGGTATTATGAGTCCTTGC
AGTAGCAATAGACGTTATAGGATTAGTAACTACTATAGAACTATTTAAAGTCTGTCCACC
ACCTTCTACTGTAATAGGTAATGTTGTACTGCCAGGAGAAAATTGATGATTGTCTCCCTG
ATCTGACATATAATATGAAATATTGAAAGATTGTACACCTGGCGTTGAAAAAGTATAGGT
GAGGTTCGTCCCTCCATTAACCGAAGTTTTGGTTACTGTAGCCCCACTAGGTATATCGTA
AGTTTCTATAGTTAAACCACTAGGGACAGTAATTTTAATTTCATCCCCAGTAATAACTGA
AGCTGAAACTGAAAATTGCCTCGTACTTGAAGCATTATTTGGCCACCCTACACCATCAGA
GGTCAATGTGTAAGCAATCGTATTCTCTACACTTTGAGTACTCGTATCCATATCTAAAGT
TAGCCCAGACATTTTTACTGGTTGAATATCCTTCATACTGTTGATACTTTCAGAAGTTTG
TTTTGTTGACGTCAAACCTTGGTCCTGTGCTATATCTTCTTTAGAATTTGCTTGAGTGGT
ATACTGGTCTGTTATATGTTGAGTTCCACTAGTTGTTGAATTTTCTGTTCTATCTGCTGG
CGAGTTAGCAATCGCATCTGCAGTTACAACTAAATTAGGTGAACCAAAGAGTACCGTAAT
TGTCACTATGCTCGATACAAAACATTTTTTACTCGTCTTATACAATCTAAACCTGATATT
ATTTTTCATATTTATTCCTCTCTTTTTATTTCATTTATTTTTTCTTTGTTATACTCTAAT
AAAGAATCTCTCTCTTAGAGAATAATAACCGTTCTAATTAACTAGTCTATATCATTAAAA
CTCTCGAGAAAATTATTTTCATGTCAAAATATTCTCGTTTTATGTTCAAATTAAATTGTC
TTATGTAAGGGGGAGGTGTCTTTTTATAAACGAAAAAAGATGTTGGTAAAAATACCAACA
TCAGACAATATAGAGTTGCTTTAATCCATTATATCGAAAGGATTTTTTACCGTTAAAGCT
ATCTCTCCCATACGTAGTACACATTCTTTTGTCAAAATCTTTTTTTAGATTCCAACTAAC
TAAAGTCAATAATCACCAGCGTTCACTTCAACTGATGTCCCACTCTCTAAAACTTACTTT
TCGATACTTGCGAGTATCTTCTCTGTGTTCATATAACGAAAATCTTCTTGATCGATAAAA
ACAACCTGCCCCTGACAACCTTCTAAATATTTTTCCACTTTTTCTTTGACACGAGCGACT
TGTGGGGTCAACATTAACACATCATACTCTTTATAACCAAGTTTTTCCTCAATCCGACAA
ACAGGTGCATAATCTAAATCATAAGATAACTCTTTTTCCCTAATTGCTTCAAGTAATTTT
GAAACTAACAGCGATGCACTAATTCCCGTCTCACAAATAATCAATATGTTTTTGCTCATA
AACTTCTCCTCATTCATGAAATATTTTTATCTAGCAAATCCGATTGGTGAAAATGCTACA
TAGGTTAGGATAACCACGACAACTAATATACTTGCGACAAGTTTTGTATGTTTCCAAGGT
TCAATATTTACTTTCGTATCAAAAGAATTTAAAACAAATTCGCCATCTGGTTTTATTTTA
GAAACTACTATTAAAATAAGAATGTCTAAGAAGAAGAGCAGGCTTAAGACATATAAAAAA
TGGATATCTTTCAAAAATACTTTTGATAGCGCATACAAAACAATATGGATAGCAATTGTC
ATTTTTGCTCCAAAAGCAGTTGCTTTTTTGGAATAAAATGCAAAAAGTATAATCACTAAC
AATGGCATATTGTATAATCCATTAAACTCTTGAACAAATTGATACAATCCAGCTGGTGCA
AAAGAAATAAACGGTGCAACGATAATTGAAATAATCCCTACAATAACTGTAACTGTTTTT
CCCGCACGAGCAATTTGTTTGTCATCTGCTTTCTTATTGATAATTGGTTTGTAAAAATCT
AGCGAAAATAGAGTAGAGGTTGCATTTAAAGCCCCCGCAAAGGAAGATAAAATTGCCCCA
AAAATAACTGCAGCAAAAATGCCGAAAAGCATTTTTGGTAAAACTTCAGTTACTAAATAT
GGATATGCGTTATCAGGATTGGACATCAACGCATCCCCAAAAAGATTTCTTGCAACAATT
CCTGGAAATACTAAGAATAATGCGCCAAACACTTTGAAAATCCCCACTAAAAAAGCCCCT
TTTTGTGCTTCTGCTAAATTTTTTCCTGAAAGTGCTTTTTGAACAATCATCTGATTGGTA
CACCAGAAATACAAATTATTAAACAACATCCCTGTAAATAATGTTGGCCATGGTACAACA
GCAGAATCAATTGCACCTACAGAGTTCAGTAACCATGGTGTGTTTTCAACAACCTGTTCA
ATCCCACCAATAAAACTGCCATCACCCAGTTTCATTAAACCTAGTATTGGAACCAACAAA
CCACAAACCAATAAACCAACGCCATAAATCGAATCGCTATTGGCACTTAAAGATAGGCCG
CCAATCAGCAGATAAAGAATCCCAACAATACCAATCACCATCGCCACAAGAATGATTGCG
ACAATAGGTTCGACACCCAACAGCTCATCAATATGAAAAATCTTATTGAATACTAGTGAC
CCAGAATAAAGAACTACTGGTAAAAAAGAAATCATATAGGTAACAATAAACAAGATTGAA
ATAATTCGTTTTGTAACTGTATCATAACGAATTTCAATGAAATCTGAAACCGTATTAATA
CCGTATTTAAAATATTTTGGTAAAAAAATGACTGCCAATGCGACAATTGCAATTGCAGCA
GTTACTTCCCAAGCCATTACTTCCATTCCTGCATGATAGCTTTGACCGTTTTGTCCAACA
ATTTGCTCTGTGGATAGGTTGGTCATAATAATTGTCCCAGCAATCGGTAAGGCTGTTAAG
CTTCGGCCACCCATGAAGAAACCTTCTGATCCAGAAGTATCTACACTTCTGGATCGAGAA
TAGGCAAAAATCCATACGCAGATGACAATTACTAGGAAACTGATTATTGAAAATAGATTC
ATTGTCTAGCTCCTTCTCGATTAGATTAAAGATCGGTGACCTTTCGGATATAGTTTCGCG
CTTTGACGGCATATTCAAACGGATTGGCTTTGGCAGGATCTTGTTCCGCTTCAACTACAA
TCCAACCTTTATAGCCACTCTCTTCGATTGCTGACCAAATTGGTTTGAAATCAATCATAC
CATCCCCAGGGACTGTAAAGACGCCTTTTTTCACGGCCTTTAAGAAGCTATCTTCTTCTG
TTCTGACTTCCTCTGCCATTTGTTGGCGAATATCTTTGAAGTGAATGTGTTTAATCCGGT
CTTGATAGCGCTGATAGATTGCGATTGGATCTTCTCCTGAGAAGACAAGATGTCCAGTGT
CAAACAATAATTTAACTTTTGTCGGATCCGTCATTTTCATTAATCGATCGATTTCTTCAG
TCGTTTGGACTCCTGTCCCCATATGGTGATGGTAAACAATCTCCATACCTTTTTCATGTG
CCAAGTCTCCTAGTTTTTCTAATCCTTCAGCTAGTTTTTGCCACTCTTCATCAGAAAAAA
TTGGTTTCTCATTAAAAACAGGAGCCGTCATAATTCCTTGTATGCTGTGTCCTTGTTCAG
CCACAACAATAACCTTAGCATCCATTGCATGTAAGAAATCTCGATGTTTTTTGAAGTCTT
CCGCGGTTTCTTCGAAAGGTTTTGTTGTTAAAAATGTACTAAACCAGGCACTCGCTACTT
TTAGTCCACGAATATCTAAATATTGTTTTAAAACCTGTGGATCTTTTGGATACTTGTTGC
CAATCTCCGTACCTTTGAATCCAGCTAGCGCCATCTCACTAACGCATTGTTCAAACGTAT
TTTCGCTTCCTAGCTCTGGCATATCATCATTTGTCCATGCAATCGGCGCAATAGCTAGTT
GAATTTGTTTCGCCATTATGTCACTCTCCTACTTCATTTATAGTTGTACCAAACGATTCG
TATCAAATGATTCTTGACAAGCTAATGCAATTTTTGTTGATTGTAGACCATCTTCTGCAT
TAACTGCTGGTTGACGTTTTTCTTGAATACAGGAAATAAATTCTTGTGCTTCTCGAATGA
ACGCTTCTCTAAATCTTTCTGGAAAGTTTTGAGAGCAAGGTCGCACAATCCCTTGATTAT
TCATAACAGTCACTAAATTTTTTTCAGGTACTTGCGCTACTCGTAATATCCCTTTGGTGC
CCATGATTTCTGTTTCGACATGGTAACCATGTGTAGCATTTCTTCCAGCAACTAGTAAAG
CCATTGTTTTATCTTTAAGACTCATCATAGCTGCTCCGGTTTCCAATTCACCGACTTGAT
CTAATTCTGGATATGCAGCATTTTTACCAATTGCCCAAACTTGTTCTACCTCTTGACCAG
TAAACCAACGAACCAAATCAATATCGTGAATCGCCATATCTAGAAATAAACCGCCACTAT
CATTGTTCATTGCAAACTTAACGAAGCTTTCCAGTCCATCACTCGGATCAATTCCATAAC
AACGGATTAACGTGACTTCCCCAATTTCCCCATCTTCTACCATTTTTTTCGCATACTGAT
AAGATTCATCGTAACGGCGCATGAAACCTAACATAAATACTTGCTCGGGATATTTTTCAA
TAACCTCTTGTGTTTTTTTTATGTCCTCAATTTCAATTCCCAATGGTTTTTCAGTAAATA
CGTGTTTCCCATTTTCCATAGCTAAACGGACTTGTTCACAGTGGAATCCTGAAGGTGAAA
CAATAAAAACGGCATCAATTACAGCGCTTTGAACCATTTCTTCATAACTAGAAAACGTAT
ACTTAACACCTAACTCCTTCTGTGCAAATGCTAATTCTGATTCAACTAAACTACAGGCGG
CCGTAAGCTCACAGCCACTAACAGCAGAAGATAAATTTTTTGCATGTACCTTGCCTAATC
TACCTAATCCTACGATTCCTACTCTAATATTTTCCACAAAACCCCTCCTTTTTTTAAGAA
TTATTTGGTATATAACGCTGGTTGTTCATCTATTTCAATCATTACTTTTTCCCCTGACTC
ACGAGACTCATGACAAGCCATCATTGTGATTGCTGCCACGTAGCCATCCCAAGCAGTTGG
ACCAACAAGTTTATCGTTTTTAATTGAATCAACCCATAACTTAAATTCGTAATCATACGC
ATCTAAAAAACGCGTTTGCCAGTCGGGCGAAATTGGTGTGTAATTTTTCTCCGCAGCTTT
AATTTTGGTATAGGCTGGATCCGTCATTCCGACTTCTGCCGTTTCAAAAACTACGTCACA
CTTAATGTCGTAGCCAAAACGACAATTAACAAAAATTTCTAAATCAATTGTTACACCTGA
TTTCGTCTGGAAAATCAGTAATTGAGGATCATGTAAATCTGCATGTGTATGGCTGGTTTT
CTTTGGTAAAATCATTTGCACTGAGGCATAATCTTCGGCTAATAGCCAACGAAGAACATC
AATTTCATGGATTGCAGTATTACTGATTGCCATTGGCGTCTTATAATTTTCATCAGCGCT
TGGATTTCTATGCGCACAATGGAGCATCAGAGCTTCACCATACTGTTTTGATTCAATTGC
TTCTTTCAACTCAATGTAGCCACGATCGTATCGACGCATGAAGCCCACCTGTACCAATTT
TTTACCATAAGCGACTTCTGCATCTACAATTCGGCGACATCCTGCGGCATCCATTGCTAA
TGGTTTTTCGCAGAATACGTATTTTCCATGCTTGATTGCTTCCAAGACATATTTTTCGTG
TGTTGGGTCCCAGGAAGTAACAACAACAACTTCCACTTCTTCAGAAGCAATTAATTCTTC
GCCTGTTTTGAAAAATTGAGCCCCAATCTCCTCAGCAATTTTGCTTGCCGCTTCAACATT
AATATCTGATACTGCTGTTACAAAAGCGCCTTGTGTCTTGTGATTAATTCTGTTAATATG
TTCGATTCCAATCGCCCCTGTACCAATTACGCCTACTTTTACTTTCAATTATTTGTCCTC
CGATTTCTTTATTTTATGCGTATTATGTATACGCTTACAATTTTATTTAGTCAATCATTA
TTTTCAGAAAGTCATGTCTTATATTTGTACTAATAAAAGATACTTTCACCGCTTTAATCA
TAGAATCCTCGAAGCTCCTTTGACAGAGCTTCGAAGTAAAACTAGTTTATTTCGCTAGGA
GCGTATCGAGCGGTCACAACTTTTCGATGTGTATAAAATTCTACACTGTCTTTTCCGTTG
GCGTGTAAGTCACCATAGAAAGAGTGTTTCCAGCCGGAAAAAGCAAACCAAGCCATTGGT
GCTGGTACACCTAAATTGATGCCTAACATTCCTGCATCAACATTCTCTCTAAAGTAACGG
ATAGCTGAAGCATTACTCGTATAGAGGCATGAACCGTTAGCAAATTCTGATTGATTGGTC
AGTGTAACTGCTGCTTCTAGATTTTTCACTCGAACAATTGAGGCAACGGGTGCAAAAATT
TCATCTTGCCAAATCTTCATGTCCATCGTGACACGATCAAAGATCGTAGGTCCCACGAAG
TAGCCTTTTTCAGGAATATTTTCACGGCCATCTAACAATAAGTCCGCTCCTTCATCAATA
CCTTTTTGAATGTAATCAAATGTTCGTTGCTGCGCCTCTTTTCGAATCACGGGGCCTAAA
AAGACTCCTTCTTCCAGACCATTTCCAATTTTTATCGTCTGTGCTGCAGCCTTAAATTTT
TCAACGAATTGATCTGCAATAGTTTCTTCTACAACGATCACCGAAGCAGCCATACAGCGT
TCACCGGCTGATCCAAAAGAGCCACCGATAATGTCTTTTACTGCACGATCAAGGTTGGCA
TCTTTTAAAACGATAACATGATTTTTTGCGCCAGTTAGTGCTTGGACTCGTTTCAGATTT
TTTGTTCCTTCTTTATAGACATATTCACCAACATTTTTTGAGCCCACAAAGCTAATTCCT
TTTACTAATGGATCACGCAATAAAGTATTAACAACATCGTGTGCCCCATAGACAACATTA
AAGACGCCACTTGGAAATCCTGCTTCTTCTATTAATTCAACAATTTTTTCCATCAATAAT
GGCGTTTTTTCGGAAGGCTTCAGCACCACCGTATTCCCTGCTGCTAACGCCATTGGGAAA
ATCCAAAACGGTACCATCATCGGAAAATTGAAAGGAGTAATTCCCCCAACAACACCGATG
GGATAACGGTAATTGGTAATTTCAATATCTGTAGCCGCTGTGGATAGAGAATCACCCATT
ATTAAATTCGTAATGCTCGCTGCGTGCTCGACATTTTCAATCCCTCGCTGAACCTCACCT
AATGATTCTGACAAAGATTTTCCATTTTCAAGCGTAATTAATCGTGCTAGCTCTTCTTTA
TTCGTCATCAATAAATGATGCAATTTGAAAAGATAGCGGCCACGAACTGGAACACTTACT
TTTTTCCATGTTTGAAAAGCCTCATCCGCTACTCTGATTGCTTCTGCAGTTTCTGCTTCA
CTAGATAATGGAACATTTACTAATGCTTCTTCTGTTGCCGGATTGACCACTTCTTCAAAT
TCAGTGGCTGCACTTGTTACCCAGCGGCCACCTATATAATTCTTTAAAAATCGAGTCATT
TATTTTCCTCCTAAAAAAGTCTACTTATTTTTTTGTTTCTAATTGTTAGTCAATTCGTTC
CGATTTAAAATCCACTCGTGTTTTTTCTCGTTATGAAACTTCCAAATTCGTTCAGGTCCT
GCCATCACATTTAAATAATAAGAGGTGTAGCCATCTGGCACGCCGACAGGATGATATCCC
TTAGGTACCTCCACAACATTTTGATGCTCTATAGTCATCGTTTCATCTATAGAACCATCC
TCTGTATATACTCGTTGGAAAACAAATCCTTGCTCTGGATTCAGCTCATGATAATACGTC
TCTTCTAAATAAGATTCGTCAGGTAAATTTTCTTGGTCATGTTTGTGTGGTGGATAGCTA
GAAAAGTTACCACCTTCAGTGTAGACTTCAACCACCAACAAACTACTGGCAGTATCGACA
TTGTCTGGTAAAATGTTATGCACTAGTCGTTTATTCTGATATATCCCTCGTTTTTCAACC
GTATTTTCCTCAGCGGTAATCACGTGCACTGGCAACTTTTTTTTAGCTGGCGAATAACAA
AGGGCCAAACGAACAGTATCAGAAGTTGCTATTAGTTCAAACGACGTTTTTGCTGGAATA
TAGATACTATCTGTCGGAATTTTTTCAAAAACAGAGGTTCGTTTACCTAAATTCTCGTAC
CATTTATCGCCCACCTTAACATTGATTTTGCCAGTTAATACGACGATACAAACTTCCAGT
TCATTACCAGCTTCTTGATACATTGCTCCATTATCTAATTCAAGAACTTGAAACTCAATA
TACTGTAAATCAGTGTTGTTTTTTCGAATATTTTGAACTTGTCGAACACCGGGAGCTAGT
TCTTTTATCAACGGTTGATGTTTCAATGTTTTTTTCAATTCATTCGCTCCTAACTTTTTG
GTTGTATAACGAATACCTAATATTTTCTAGCAGTTGCAAGTTTTTCTTTTTTAACTTGGT
ATGCTTCTTGAATCGCTGGTTTTTCTGATACTTCAGCAACACCGACATTCCACCAACTAC
CATCGTAACCAGCAGTCATTGTTTTAGGAAGAACATTTATTTCAATCAATGTCGATTGCA
TTTGGTTTTTCGCGTCGACAATCGCCTGTTTTAGTTCTTCAATCGAATGGACTTGATACG
CTTTGGCACCATATCCTTCAGCGATTTTAGCATAATTGATATTCATAATTTCGCCTTTTG
TATTTCTAAATTCCGTCCCTTGACTTATGCCGCCATTCTCCATTTGCAGATTATTAATGC
ATCCGAACCCAGAATTATTGAACAGAACAATATTGATTTTTTTGTCATATTGTAATGCAG
AGACCAGTTCGCTATGCAACATCAAAAAACTACCGTCACCGACTAATGCGTAAACCTCTT
GATTAGGATTAGCAAGCCGTACCCCCATTGCACCAGCAATTTCATAGCCCATACAAGAAT
AGCCATACTCTAAATGATAAGTATTTTCCTTTACAGGATTCCACAATCGTTGCATATCGC
CTGGCAATGACCCTGCCGAACCAATCACAATCGCATCATCTTCGACAAAATCATTCAGAT
GAACGAAAACCTCTGTTTGTGTCAGAGTTGTATTCAAAGAATCAGCATAATCATTTAAAA
TATTCTGTGTAAAGTGGTTTTTGATTTCCGGATCAAAACCTTTCCGTTTAAAATGAGTTG
TTTTTAATCGTTCCCGCTCTTTCACCCATTCGTTCTTCAGTTCAGTGATTTTTTCACCAT
AAGCCGTTCGATATCCTTCTATCATTGGCAGAATTCCTTCTAAGGTTGCTCGAGCATCTC
CCACAATTTGAAACGCTTCCATTTTGTAAGTCTGTGGTCGACTTACGTTAATATTTATCA
TTTTTGATTGTTCAAAATTAAAAATACTTTTTGATGCAGTGGTAAAATCCGTATAACGCG
TGCCAATTCCAATAATCAAATCCGCTTGCTGAACAGCTTTATTAGCAGCCGAGGTACCTA
AAATTCCCAAGCCTCCAAGATTATTTTCAAATTCCCATGAAACAGTTGATTTACCAGCAT
GTGTTTCAACCAAAGGTATCTGATGAACTTGAGAAATTTTCTGAAGGCTCTCACCTGCTT
CTGAATACTTGCAGCCGCCCCCCACAATAATTACTGGGTGTTTACTATCCTTTATCAAGT
GACTAGCTGTTTCAAGCTCACGAATTGTCGGCATCCGTCGATCGATATAATGAACTCTTT
TTCTAAAAAACTCTACTGGATAATCATAGGCTTCTGACTCAACATCTTGTGGCAAACAAA
TGGTGGCAGGTCCTGTAGTTGCAGGATTGGTCATAACTTCAAATGCCCGTAGCAATGCTG
ACATCAGCTGTTCTGGCCGATTAATACGATCCCAATAGCGAGAAACCGCTTGGAAAGCAT
CGTTGGTAGAAAAGGTTACACTTGATTCATGTTCCAACTGCTGTAATACGGGATCTGGTT
GCCGAGTAGCAAACGTATCTGCTGGCAGAAACAATACAGGTATATTATTAGCGAAAGCCG
TTCCAGCAGCAGTCAATAAATTAGCAGAACCTGGACCAGCAGACGCTGAAACTGCGAATA
TTTTCTTACGTAAACTTTGTCTAGCAAAAGCGATAGCAGCATGAGCCATCCCTTGTTCGT
TTTTTCCACTGTAACTTTTTAAATGTCCCGGATCTTGTTCCAACGCTTGACCAATCCCTA
AAACATTCCCATGACCATATACATGAAAGATTCCTTCCACATAAGGTGTTTCTTTTCCAT
CAATGCTGATATATTGTTGATTCAAAAATTTTAATAATGCTTGTGCTGTCGTTAAACGAA
TCGTCTTTTCCATTTTATCCACCTTAAATCCTAGCGATCATTTCGCCGTATATTTCCTTC
TCCAGTTTAATGAACTCTTTTACTTCTTGCGTCGTTGGTAAAGAATCTGAGCAATTGTTA
CTTTTGACCATCATCGAAGCTTCCGCTGAGCCAAACTCCAAGCAATCGATAATTTCCCAA
CCTTCAAATAAACCATATAAAAATCCAGCTGCATAGCCATCACCGCCACCAAATCCCTTG
CGTGCCTCCACTGGAAATGGTTTAATTGAAAACTGTTGTTGATCTGCTGTATAAGCTGTT
GAGCCTTTCATCCCGTGTTTAATAACGACTATTTGAGCGCCACAATTATGCCAAAAAACA
GCGCTTTCATTATCTGTCATATTTGGTTGAATCAATCTTTCAGTTAAATCAAATTCTTCT
CTCGAGCCCATAATAATATCTGATTCTTTCGCAACTATTGAATAATAAATAGCGATTTCA
TCCACATTTTTCCAATTGTATTCTCGATAGTCGATATCAAAAATAATTTTGACGTTGTTT
TTTTTCGCTAACATCACAGCTTTTAACACGGCTTCTCTTGAAGGGCTTTCCGCCAAAGCA
GTTCCTGAAATTAATAAGGCTTTTGAACGTTTCAAATAATCTTCATCGATATCTTCGACA
CTTAGTTGTAAATCCGCAGCTTGGTTCCGATACATTAAAATGCTACTTTCTTTAGGTGAT
AGCATTTCTGTAAAAGTCAGACCCAACTTTTCGCCATGCTGTGCTTTACTTATCTGAGAA
GTATCAATGCCTTGCTCATTAAAGTAATCAATAACATATTCTCCGAACTGGTCATCGGAT
ACTTTCCCAATGAAGCCAGCTTTCATCCCATGTTTGGTGATACCCACGGAAATATTTGCA
GGAGAACCTCCCACAAACTTTTCAAACATATGAACATTTTTTAAAGGCTTAAATTCTTCT
TTAACTTGCTCATTATAGGCAGGGTTAAAATCGATAGCCACTCTACCTAAAAGAACTAGA
TCAAATTCTTTTGATTGATCAAAGCTAATATAACTCATAGATCCACCTCTTCTTCGTTCT
TCTATTATTTACAAACGAATTATAGCACGCTTTCAAAACGCGTGCAACATTAAATTGGCA
CATTATTTTTGCGTGCATTTTAAAAGAACGCAAAAAAAGAAGCATGAATTGCTTTACAGC
AAGATTCACACTTCTTTTAAAGATTATATTTTGTTTTAATAATGATATCTGTAAATAACA
TCTCTTCTGTTATAAATTTATTATTCTGTAGTTGATTCGCTAATAGTAGCAAAGACCGAT
AGCCCTGCGTAAAACCATCTTGATCAATTAGAAAATCAACTTGATTTTTTTTCAGCATCT
CGATATTTTTCTCAGTTAAATCATAGATAATCACATACGGTCTGTCTTTCCCTGCCCTTT
TTTTCAACACACGAGCAATTCCTGCTTGACCTCCTGAAAACACAACGACACCTTTTAAAT
TAGTATAGTTCTCTAATGTGTCACTTAAAATCTTTTCGACTTCATCGCTCGAATCAAAAC
TGCTTTGAACACCTGTTAATTTCAATTGTGGAAATGACTGTTTCAATTCTTCAACAAAAC
CAGCAACTCGTAAACTATTCACACTATTTCCAAAATATCCAGTAATAGCTAGGACATCTC
CCTCTCCTTTTGTCAACATTCCTAATAATCCAGCAGCTGTCTTCCCGCTTTTAAAGTTAT
CCATTCCGACAAAGCACTGACGTTTACTACCAACAATGTCCGAATTGAATGTAATGACCT
TAATGCCTTGTTCCGTAAGCTGATTGATTTTTTCCCTAATCGCCACACTATCAACTGGCA
TGATGGCAATTCCTTTTACACCAAGTTCTAACAAGCGTTCAAGTGCCTGTAACTGCGCCG
CTTCATCGACCCCGTCTATTTCCTCTAAAAAGCAATCGATATTTCTTTTTTTTAGATCAC
CTATAACTGCTTGTAAACCTGATCGAATTGGAATCATAAAAGATGATTTTGCCAATTGTG
TCACAACACCTAATTTGATTGCTTCTTCTTTGGCCATCTTTTTTTTCTTCGGAACATAGT
TCATTTCTTTCGCTATTGTTTTAATTTTTTCAGCAACCTCAGGATTGATTCGGCCGCGAT
TATTCAATGCTCGATCCACAGTTCCCCTAGATACTCCTGCTTTTTCAGCAATTTCTTTTA
TTGTTCCAGCCATTTGTTCTCTCCTTATTTACTTGATTTGCAAAATTATTTTGATTATTT
ATAAGCTTTCGTATGTATATTCTATCACAATATAAAAAAGCACGCAATTTTGCGTGTTTT
ATTTTAAAATATAGTTTACTTTAATTTATATTTTAAAAAAAAAGCACCTCAGCTCAGACT
GAGGTACTTTTTTAATAAGTTATTTTTTCTGATCATCTTCATCCATTTTCAGAACCGCCA
TAAAGGCTTCTTGAGGAACTTCCACGGATCCAATTTGTTTCATCCGTTTCTTCCCTTCTT
TTTGTTTCTCTAACAATTTACGTTTACGAGAAACATCACCACCATAGCATTTAGCCAGTA
CGTTTTTGCGTAAGGCTTTAATATCTGAACGCGCCACAATTTTTTGACCAATCGCCGCTT
GAACTGGGACTTCAAACTGTTGACGTGGAATTAGTTTTTTCAGTTTCTCAACAATCGCTT
TCCCACGCTCAAATGCGAAATCTCGGTGAACAATAAAGCTTAACGCATCCACTTTTTCAG
CATTTAATAGAATATCCATTTTCACTAGGCGGCTGGTACGATAGCCAGCCATTTCGTAAT
CTAAGGATGCATAGCCTTTTGTACTTGATTTCAATTTATCGAAAAAGTCAAACACGATTT
CAGATAACGGAATTTCATAAACTACGTTTACACGATAATCGTCTAAGTAATCCATTGTAA
TGAATTCGCCACGTTTACGTTGTGATAATTCCATTACTGCTCCTACATAATCGTTTGGCA
CCATGATTTGCGCTTTAACATAAGGTTCTTCCACAGATTCAATCGTTACTGGTTCTGGAA
ATTCAGCTGGGTTATCAACAACAACGGTTGTTCCGTCTGTTTTATTAACATGATAAATTA
CAGACGGTGCTGTTGTAATTAACTCTAAATTAAATTCTCGTTCCAAACGTTCCTGAACAA
CATCCATGTGCAGCAAACCTAAGAAACCACAACGGAAACCAAACCCTAAAGCTTGCGATG
TTTCCGGTTCAAATTGTAACGCCGCATCATTTAATTGTAATTTTTCTAATGCTTCCCGTA
AATCATTGTAGCGCGACGTATCAATTGGATATAAGCCACAATAAACCATTGGATTCATTT
TGCGGTAGCCTGGTAGTGCTTCTGCTGCTGGATTGTCGGCCAAAGTCACTGTATCCCCGA
CCCGTGTATCTTGAACCGTTTTAATGCTAGCGGTGATATAACCCACATCACCAACCATTA
AATAATCACGAGCAATTGGTTTCGGTGAAAAAACGCCGACTTCTGTTACATCAAACGTTT
TGCCGTTACTCATCATTTGGATTTTATCCCCAGGACGAACGACACCGTCAATTACACGGA
TGTTTAAAACGACCCCCCGATAACTATCGTAAATAGAGTCAAAAATCAAAGCCTTTAAAG
GAGCCTCAATATCGCCTGATGGAGCTGGTACATACTCCACCACTTGTTCTAAAATATCTT
CAATCCCAATCCCTGCTTTGGCACTTGCTAAAACAGCTTCCGATGCATCAATTCCAATTA
CGTCTTCAATCTCTGTCCGAACACGCTCTGGATCAGCGGCGGGTAAATCAATTTTATTAA
TAACAGGTAAAATTTCTAAGTCATTATCCAATGCCAAATAGACATTTGCTAGCGTTTGCG
CTTCAATTCCTTGCGCCGCATCAACAACTAGAACAGCCCCTTCACAAGCTGCCAAGCTAC
GAGAAACTTCATAGGTGAAATCGACGTGCCCTGGTGTGTCAATCAAATGGAAAGTATAGG
TTTCACCATCTTTAGCTGTATAGTTTAATTCAATTGCGTTTAATTTGATAGTAATGCCGC
GTTCTCTCTCTAAATCCATTGAATCAAGTAATTGATCTTGCATTTCTCGACTGCTAACTG
TATTTGTTTTTTCCAAAATCCGGTCGGCTAAAGTTGACTTTCCATGGTCAATGTGGGCAA
TGATCGAGAAATTACGAATTTTCTCTTGTCTTGCTTTCATTTCTTTATTGTTCATTTTTT
GCCTCATTTCTTTTAAGAAAAGCTAGCTCCCTGCTAGCTTCATCAATCAATTGTTATATT
TTAGTTGCCTTTTTTATCAAATTATCATGTTTAAAGGTCTAGGATAATCAGCACTTTTCA
TTATACCAATTTTTGAAGAAGATTTAAAGCACTTCCCTTTTATTCTTTTGGTTTCGAAAG
GCTAACAGAGTTTCGAAAAATTTGGTATACTAAAAACAGTAAATTTATTGGAGATGGAAA
AATGGATGAACAAGAATTTCGAAAGCAACTGACCTTAAAGCCTGTTGAGGAAGAACACAT
TGATCAATTTAATGAACTTCTTTCCTATGTTTTTCAAGTGACTGAAGCAGATATTGAAGA
AAGTGGTTTTGAAAACAAACGCGCATTTATCAAATCAAAACAACCGATTTTAGAACTTTC
AAAAGTATTTGGCTGGTTTCACGAAAATCAATTAATTTCACAAATTGCTATCTATCCATG
CGAAGTCAATATCCATGGTGCTTTATATAAAATGGGCGGCGTTACTGGTGTCGGTACCTA
TCCTGAATATGCCAACCACGGTTTAATGAAAGACTTGATTCAAACGGCATTAGAAGAAAT
GCGCCAAGATAAACAGTGGATTTCTTATCTTTTCCCTTACAACATTCCTTATTACCGACG
TAAAGGTTGGGAAATTATGTCCGACAAGTTATCTTTTAAAATTCGGGATACGCAATTACC
AAAAACCGTTCCCGTTCCAGGAATGATTGAACGGTTAGCTGTCGATCATCCAGATGTCTT
TGATGTCTATGCGCGATTTGCTCGTCAAAATCACGGTGCGCTCATTCGTAGTGCCTTTAA
CTGGGAAGAATATTGGCGTTTCGAAAACGAGGAAGAACGGACTGCTGCTGTCTATTATGG
TGCCAATCAAGAACCTTTAGGAGTACTTTTCTATTGGGTGGCCGATGAGGTATTTCATAT
TAAGGAAATGTTTTACTTGAACCAAGAAGCCCGAAATGGCTTGTGGAATTTTATTACTGC
GCATTTTTCGATGGTTTATTGGGTCAAGGGCGATATCTATAAAAACGAACCATTAGCCTT
TCTTTTAGAAGACAGCCAAATTAAAGAAAGCATTGAACCCTATTATATGGCGCGAATTGT
TGATGTCAAAGCCTTTTTAGAAAACTTTCCTTTTGAAAGTACAGCTAAGCCCTTCCATTT
TGTCGTTAAAGATCCTGTTGCTGAGTGGAATAATGGTATTTTTGGCTTAATTTGGGATGA
AAATGATCAAGTGACCATTACGGATGAACCTCTAGGCACCGCCGTTCACTTAGATATTCA
AACACTAACTTGTTTAGTCATGAATTACCGACGCCCTTCGTACTTACATCGAATTGAGCG
CATTGATACAGATAAAGAAACTTTAAATTCTTTGGAACGGATTTTTCCTGACCAAGAAGC
TTATTTCAGTGATTATTTCTAAAACCTTGGATTGGAGACAGACAAATGACAAAAATTTAT
TTTGCAGGACCTTTATTTTCGCAAGCTGACTTACGTTATAATGCCTATTTAGTCGAACAA
ATTCGACAATTGGATAAAACAATCGATCTTTATTTACCACAAGAAAATGCGGCGATTAAC
GACAAATCTGCTTATGCCGATAGCAAAATGATTGCCTTAGCAGATACAGAAAATGTCCTT
GCTAGCGATTTATTGGTTGCTTTATTAGACGGTCCAACCATTGATGCGGGCGTAGCTTCC
GAAATTGGTGTTGCTTATGCCAAAGGAATCCCGGTGGTTGCCCTTTACACAGACAGCCGC
CAACAAGGTGCTGATAATCACCAAAAGCTTGATGCTTTGAACGAAGTCGCTGAAAATCAA
TTCCATTATTTAAACCTTTATACAGTTGGTTTGATTAAATTGAATGGTCGGGTTGTTTCT
TCAGAAGAGGATTTGTTGGAAGAAATTAAGCAACGATTGTCATAATAAAAAAGAACGAGC
GAATTCGCTCGTTCTTTTTTTATACTTCTTCTATTGGTTCATTTTCAAAAACTAATTGAT
TGTCTAATAGACTAATCGTGACTTTTGTTTTTGGCATTACTCGACCAGAAACAATTTCTT
TTGCTAATGGTGTTTCGACTTCACGAGTAATGAAACGTTTTAACGGACGAGCTCCATAAG
CTGGCTCATACCCATTTTCAGCAATCCATGTTTTAGCTTCATCAGTGATTTCCAACACAA
TTTCTTGTTGCTCTAAACGATGAGCAAGTTGTGCGGTCATTTTACCAATGATTCCTTTCA
CATTATCCAAGCTCAATGGTGTAAATAAAATAGTATCATCAATTCTGTTTAAGAACTCTG
GTTTAAAGTGTCCTTTTAGAATATTCATGACTTGATTTTCAACTTCTTCTGGAATTGTTC
CTTCAGGTGTCACACCTTCCAATAAAAGCTGAGAGCCGATGTTACTTGTCATAATTAAAA
CTGTATTTTTAAAATCAACGACCCGACCTTTAGAATCTGTCAAACGACCATCATCTAAAA
CTTGTAATAAGATATTAAAGACATCTGGGTGCGCTTTTTCAATTTCGTCTAATAAGACAA
TTGTATAAGGGTTTCGACGAACAGCTTCTGTTAACTGGCCACCTTCTTCATAACCAATAT
AGCCTGGAGGGGCACCAACCAAACGAGACACGGCATGTTTTTCCATGTATTCACTCATGT
CAATCCGTACCATATGATCTTCAGAATCAAACAAATCTTCAGCTAAAGCTTTAGCAAGTT
CTGTTTTACCAACACCAGTTGGTCCTAGGAAAAGGAACGAACCAAGTGGGCGATTTGGAT
CTTGTAAGCCTGCTCTTGAACGAATTACCGCATCACTAACAGCATCGACGGCTTCATCTT
GACCAATCACACGTTTGTGTAATGTTTCATTCAGTTTCATTAATTTTTCTCGTTCGCCTT
CAACTAATTTTGTCACAGGAATGCCAGTTAAACGACCGACCACTTGCGCAATTTCGTTTT
CAGTAACCGATTCTTGTACCATTTTGACGTTATCTTTAGCGTTCTTTTCTTCCAATTCTT
TCAATTCATGTTCTAATTGTGGAATTGTTCCATGACGCAAAACAGCAGCTCGTTCTAAAT
CATAATTATTTTCAGCATCTTCTAATTCGTGTTTTGCTTTATCAATCTCTGCACGTTTGT
TGGAAACCGCATTAACTTCTTCTTTTTCCGTTTCCCATTGCATTTTCATTGAGTTGGCTT
CTTCACGCAAATCTGCTAATTCTTCTTGCAAGTTGGCTAACCGTTTTTTACTTGCATCAT
CTGATTCTTTTTTCAAGGCCGCTTCTTCAATTTCTAGTTGCATTAACCGACGTGTTACTT
GATCGAGCTCTGTTGGCATCGAATTCATTTCCACTCGAATCGTTGCGCTTGCTTCATCGA
CTAAGTCAATCGCTTTATCTGGTAAGAAACGATCAGTAATATAGCGATCGGATAAAGTAG
CGGCAGCAACTAAAGCATTGTCATGAATATTCACGCCGTGGTGAATTTCAAATCGTTCTT
TTAAGCCACGCAAAATAGAAATTGTATCTTCTACTGTTGGTTCTTTGACTAATACTTTTT
GGAAACGACGTTCTAAGGCTTTATCTTTTTCCATATATTGGCGATATTCATCAAGCGTTG
TGGCACCGATTAAATGCAATTCACCACGTGCTAGCATCGGTTTTAATAAATTCCCAGCGT
CCATACTGCCTTCAGTTTTACCAGCTCCGACGATATTATGAATTTCATCAATGAATAAAA
TGATTTTGCCATCACTTTTTTTCACTTCTTTTAAAACAGCTTTTAACCGTTCTTCAAATT
CGCCACGGAATTTTGCTCCCGCAATTAAGGCACCCATATCTAAAGAAAAAATGGTTTTAT
CTTTTAAGTTTTCGGGAACATCTTTACGAACGATTCGTTGTGCTAATCCTTCAACAATCG
CTGTTTTACCAACACCTGGTTCACCAATTAAGACTGGATTATTTTTAGTTTTTCTTGATA
AAATCCGAATAACGTCACGAATTTCTTCGTCACGACCAATGATTGGATCTTGTTTTCCTG
CTTTTACTTGTTGTACTAAGTCAACACCGTATTTTTCTAGTGCTTTATATTGTTCTTCCT
GGTTTTGAGAAGTCACACGATCTCCTCCTCTCATCTCTTCAATATTTTTTCTTAACTCTT
TTTCCGTAATGCCTTGTTGCATTAAATATTTTGTTAAACGATAATTTTTCAATTTCATTA
AAGCTAAAAGTACAATTTCGGTTGATAAAAATTCATCTTGGAATTCTTCTCGAAGTGAAT
CAGCTTCTTGCAATAAATGGAACAAATTTTGACTTAAATTTTGACCATATTGCACATTAC
CGCCCGCCACACTTGGATATTCATCTAACGCGTTATCTACTTCTCGTTCAAATGCGTCAA
CATCTAAACCAGCATCTGTGTAAAAATTACGTCCAAAATGGTTTGGTTGAAGAAAAATTT
TCCATAAATGTGCGATATCAATTTCTTGATGTTGCCGTGTCACCGCAACTTTTTGAGCTT
CAGCAATCGCCTCTTGAAGCGTGGTTGTCATTTTTTCAATATTCATAAACGATCCCTCCC
GTTTATTATTTTGTCTTTTTTATTTTAACATTCTTTACAATTATTATTATCCGACTTTTG
ATGGATTTCTTCAAAAGTTAAGGTATTTGTAAACCTTATAAATTTATTATACCCCATTGG
TCAGTAAAGGTCAATAAATAAATTGACCTTTTTTGACCTTTTTGATAAAAAAAACCTAAA
ACAACTAAATATCACTGTTTTAGGGCTTTTTCGCAATCACAACTAGTTTGACCAACTCTT
TATTGCTTTGATTTATTAAAAATAAAGTTTTAACGTAAGATACTTTTTATCGGCATAGCT
AACCAAAATAGCCAAACTGGTTATCGCTAAAAATAATTCGTACTCATAACCACTAAAACC
ACTTGCCAAACCAAAAGAAAAAATAGCTCCGACTAAAACTGCTATGAATCCTACTGATAC
CAAAGGAATTAAAAAGCCAATAATCATAAATAATCCACCAATTAATTCAATTGCTGCTAC
ACCATAAACAAAAAGACTTGGCAAACCAATACTAGCAAAAAACGCTAAAGTATCTTCCAA
TGACGTTACTTTCATCACTCCATGAATTAGCATCGTCACCCCTAGCCAAATTCTAATCAC
TTGAATGCCTCGCTGTTGTTTATCCATACTTCTCCTCCTTTGTTTGCATTAAATAGTTAA
TGTAACTATTTAAGTTACATTATAAAGGATAAATCGAAAAAAGTATAGAAAAAAACAAAC
GTATTTAACAATACGTTTGTTTTTTAATCCTTCAGTTTATAACATTATAAGAGAAAAGCG
AGAAGAATCATCCTCCTTCTCGCTTTCTTGTTACCCTAAACCAACACGTTCAAAAATCGT
GTCAACATTTTTTAAATGATAATGGTAATCAAAGGCATCATCTAGCTCTTCTTTTGATAA
GACAGATGTAATTTTTTCATCCGCATCTAGCAACGGACGGAACGCCGTTTGATGATCCCA
TGCGTAAGCTGTTTTTGGTTGGACCAGATCATACGCTTCTTCACGTGTCATGCCATGGTC
AATCAATTTTAACAAGACACGTTGGCTATAAATTAGTCCATAGGTCGCATCCATGTTACG
CTTCATATTTTCTGGGAAGACCGTTAAGTTTTTGACAATATTACCAAAACGATTCAACAT
GTAATTTAGTAAAATCGTCGTATCGGGAATAATAATCCGTTCAGCAGACGAGTGAGAAAT
ATCTCGTTCATGCCATAAACTCACATTTTCAAAGGCAGTAATGACATGACCACGAATCAC
ACGTGCCAAACCAGTCATATTTTCAGAACCAATTGGATTCCGTTTATGCGGCATTGCCGA
AGATCCTTTTTGTCCTTTTGCAAAAAATTCTTCTACTTCACGTGTTTCTGATTTTTGTAG
ACCACGAATTTCTGTTGCAAATTTTTCAATACTTGTCGCAATTAATGCCATGGCAGAAAC
ATACTCTGCATGTAAATCACGTGGTAAAACTTGTGTCGAAATCTCTTGAGCACGGATCCC
CAAATGTTCGCAAACATATTCTTCAACAAATGGTGAAATATTGGCAAAGGTACCTACGGC
TCCACTGATTTTACCTGCTTCGACACCTTTGGCTGCATGTTCAAAACGTTCAATGTTGCG
TTTCATTTCAGAATACCACAACGCTAATTTCAAACCAAATGTAGTCGGTTCTGCATGAAC
GCCATGCGTTCTTCCCATCATGACCGTATGTTTATACTCTTTGGCTTTGGCTCCGACAAT
CTCCGTAAATGTTTGTAAATCTTTCCGTAAAATATCATTCGCCTGTTTCAATAGATAACC
ATAGGCAGTATCCACAACATCTGTGCTGGTTAACCCATAGTGTACCCATTTTCGCTCTTC
ACCAAGCGTTTCTGAAACGGCACGAGTAAAAGCGACAACATCATGACGTGTTTCTGCTTC
AATTTCTAAAATACGTGCAACATCAAATGATGCATTTTCTCGGATTTTTTGTACATCTTC
TTTAGGAATCTCGCCAAGTTCTGCCCAAGCTTCATCCGCCAAAATTTCAACTTCTAGCCA
TGCCTTGTAGCGGTTCTCATCTGTCCAAATTGCGCCCATTTCGGGTCTTGTATAACGATC
AATCATTGTGCCTTATCCCCTCTTTACTCCTCAATTTTTGAAAAATAATTACGACCAAAT
CTTTGTTTCTTTAATTTCTTCCAGTGTTTCATCGATTTCTTTGGTTAATATAGTAATATG
CCCCATCGCTCGTTGCGCTTTTGCTTCACTGTGGCCATAATAGTGGAAATGCCAATCTGG
ATGTTCATTAATAATGTCCATCGTTTCATAGGCCTCATTTCCAAGCACATTGACCGTGAC
TGCTTCAGACAACAGTTGAATCGTTGGCATTGACCAATTACATAAGCCACGAATATGCGT
ATCATATTGGCTAAAAGAACAAGCATCTATTGAAAAATTCCCAGCATCTTCTGGACGAGG
TAAAATTTTATTTACATAAATCCCGCCTGTTTCTGTATAAAACATTTCAATTGAAAGGGT
GCCGACTAAACCAACTGCTTTAGCAATCACCTTAGCAATTCGTTGCAACTCACCACTGAC
TTCGTCATCAATTCGGGCTGGTGCAATCGTTTCATGTAGCTTACGCTCTTTTTTAATTGT
TTCCACAACTGGAAATGTCGCAAATTCGCCACGACCATTACCAGAAATCAGAACAGATAA
TTCTTTTTCGTAAGGAATCCAAGCTTCCAAAACACAGGTTCCTTCTCTTAGAAGATTCAT
GGATGGCGCTAAGTCTGAAGTACTATGTAGTACATAACGACCTTCCCCTCGCGTATTCTT
CAAGATACACGGATAACCAATGCCATCAATTGCTTCTTGAATATCAGTCGGACTAACAAT
CGTTGCATAAGGTGCAATCACAATATTATTATCTTCCAAGAAACTTTTTTCCATTAAGCG
ATCTTGCGTAATCGCTAAAATGTCTGTTCCTTGCGGTATATTCGCCAAATGTTGAATCGC
TGTTAACGCATCAACATCTGCATGTTCAAATTCATACGTAATCACTTGGGCACGTTTTGC
CAATTTCTCTAACGCTTCAGGATCATTATATGCTCCTAATAATTGCCAATCGGCAACTTG
TGCAGCAGGACAATCAATTTGTGGATCTAGCACACCCACTCGAAACCCCATTTCTCTTGC
ACTAAGGGCCATCATTTTTGCTAAATGTCCGCCACCAATGATACCAATCACTTGACCAGG
TAATAGTGGTTTATCCAAGTTCATCACAACTTTCCATCACAGTTTTATCCTTAAAATCCT
TCTGCGGTTTCTCGTCGCAGTCTAGCCTTTAAGAGTGCTCTTTTTACATGATACAAGGAA
AAAGGCTCAACTTCAAGTGCCAGCAGTGTTTCCATTAGGTTTTCTCATCAGAATTTATTA
ACATACTTTAGGATAAAACAGCGGTAACTTACTACTCGTCTCTTTGTAACCAAGCTTTTT
TCTCTTTTTCTCTTCAGATTGATGAAAACATTAAATTTTTCTAAACGATGATTAGGTCAA
AAAAGTATGAAAGAAAAGCCACCTGACCTTATCTATCATACTTTTTTGAAACTATTCGTT
ACTTTCTGAGGTTTCTTTTAAACCATTGAATAAAAGATTTAAAATAATTGCGGTAATGCT
GCTCATGACAATTCCATTACCAGTAAACATGCTAACAGTTTCTGGTACTTTATTAAAGAG
CGTCGGCATAATATTAAAGCCTAAACCAAAGCCAATCGAGATGGCAATAATTAATAAATT
TTTGTCATTTGAGTAGTCAACTTTTGACAACATGCGCATTCCTTGGACAGCCACCATTCC
AAACATAACCAGCATTCCGCCGCCTAAAACTGGCTCTGGGATAATTTGGGCCATCGCACC
AATTTTTGGTAATAAGCCTAAAATAATTAAGAAAAAAGCAGAAAAATAAATTGGTCGACG
TGTTTTGATCCCAGATAATTGAACTAACCCGACATTTTGAGAGAAACCTGTATAAGGAAA
CGTATTAAAAATCCCCCCTAAAATGACGGCTAAACCTTCTGCATGATACCCACGACGTAA
ATCATCTTCGCCAATTTTCTTCCCTGTAATATCTCCTAAGGCAAAATAAACACCTGTTGA
TTCAACCATACTAACAATTGAAATAATAATCATCAACACAATAGAAGAAAGATCAAACGT
TGGTTTGCCAAAATAAAATGGCTGTGGAAAATGAAACCACGTAGCTTGACCAACAGGAGA
TAAGTCCACTAATCCCAGAAACGCAGCTAAAATTGTGCCGCCGACTAGGCCGATTAACAC
GGCAATTGACTTGATAAAGCCACGTCCCCAAACTTGCACAACAATGATTAAGGCAATTGT
TACAAATGCGAGGAGCAAGTTTTTAGGATCACCAAAACTTTTGTCCGTTGCTAAGCCGCC
ACCCATTTTTTCAACAGCAACAGGAATTAAGGTCAAACCAATAACTGTAATGACTGTGCC
GGTGACTAAAGGCGGAAATAGACGTTTAATTTTTGAGAAAAATCCTGCAATAAGAACGAC
AAAAATGCCCGAAGCAATAATTGAACCGTAAATTGCACCAACCCCTTTGTTCGTACCAAT
CATGATTAAAGGTGCAACTGCTTGAATGGCACAACCTAAAACGACTGGCAAGCCAATCCC
AAAAAACTTATTCACCGTTAATTGTAAAAGTGTCGCAACGCCGCACATAAAAATATCGAT
TGAAATCAAATACGTCATTTGTTGCGAATCAAAATTCAAGCCGGTTCCGATTAATAAAGG
TACGGCAACTGCTCCAGCATACATCGCTAATAAATGTTGCAATCCTAAAACGGCGGCTTT
CCCATTTGGTGTTTCCGTCTGTTGTGGTGTATTCAATTGTTTTGTTTCCAAGATTATGCA
TCCTCCTCTAAAAACGTCACCGTTCCTTCACTTAATGAAGCAATACGTGCTAAAGAGACT
ACATTTAAGCCCATGTCTTCTAATAACTGACGACCATCTTGGAATGATTTTTCAATTACG
ATACCAATTCCTTCAACCTTTGCACCAGCCTGTTGGCATAATTCTACCAATCCTTTGGCA
GCTTGTCCGTTAGCTAAAAAGTCATCAATAATCAACACTTTATCAGCATCAGATAAAAAT
TTTCTTGAAATGGAAATTTGACTTGTCACTTGTTTTGTAAATGAATAAACTGAAGCCGTT
AAAAGCTCTTCATCCATGGTTAAACTTTTTGCCTTACGAGCGAAGATCATTGGCACGCCT
AATTTTTGCGCTGCGTATAAGGCAGGAGCGATTCCTGATGCTTCAATTGTAATTACTTTG
GTAATGCCTGCTTCTGCGAAAACCTCAGCAAAACGATTACCCATAGCCTCCATTAATTCT
GGATCCACTTGGTGCGTAATAAAACTATCTACTTTTAAAACACCTTCACCTAATACACGG
CCATCATTTTTAATACGTTCGACTAATTCCTTCACAATATGAACTCCTTTACTTATTTTT
CGATAGATGCTTTGTTCTCATCCTGAGGAAAGGACGGTTCGTTAAAAACGAACGAAATAA
AACAAAGTGCTATTTATATTCGTGTTCTAACAAAAGAAAAAAGCCCATTTTGCCAAAGCA
AAAAAGGGCTATCCGCTCTTCTTCACTTATAGACCAGCATTTACGGTGCTGGGTAGAGAC
GGTCAACCGTATTTTGACCTTATACAAGCTTCTATGTTTCTCTAGGATAGTACAAAAATC
TCTAACTTTCAATGGTTTAACAACTTTTTTTCATTAGAATTTTCAAATAATTGGTTCATT
CTTCCATTGTTCCGTAAAAGCGAACATTAAATAGCCAAAAACGCTTTGGCAGGATAGACT
GCCAAAGCGTTTTTTATTCTTCATCGGTTGCTTTTTCTTGTTCACGATATTTTTTCATTT
TTTTGCTGAATAATTCACCGTTACTAGGGGGCGTATATGTAATAGCATTCGCTCCGGCGA
TAATGGTTTCATGAATACTCGATTCAGTTGGTCCTCCTGTTGCAATAATCGGTAATTCTG
GATACTTGCCACGGAAATAGCGTACGGTGGCTGCAGTGTCTTTTCCTGCACTGATATTAA
TCATATCCACGCCAGCCGCAAGTTTTTCATCAATTGGCGTATGAATAGAAGTTACTGTAC
TGATAATAGGAATATCGATTGCTTCATCCACCATTTTAATTGTTTCAATTGGTGTAGGAC
CATTCAAAACGACACCCATTGAGCCTTGTGCTTCTGCAAATAAACTCATATAAGCAGAAC
GCATGCCTTGCGTTAAACCGCCGCCGACTCCTGAAAAGACAGGAATATCCGCTGCTTCAA
TAATGCCTTTTGTAATCGCTGGATGCGGTGTAAAAGGATATACAGCAATCACTGCCTGTG
CATCCGTATTGCGGATAATCGCAATATCTGTCGTAAAAATAATTGATTTTATTTTACGGC
CAAAAATTTTAATGCCACTGGCTTGCCGAATAATCTCTGGCATTTTTACAATATCTTGTT
TCAGCGGCGTCATAATTTCTGGAATCCACTTTTCGCTCATTGTCATCGTTCCTCCATGCT
TAACGGTCGTATTTATTTAAATTGTATTCTTCTATTACATGAATGATCTTATCAGCGTAT
GTAGGATCCGTTGCGTATCCAGCATCTTGAAGCGCTTGTGCAGCCTCTTTATAATTTTTG
GCTAACAAGACTTTTTCATATAAATTTGGATCCCAATCGACCCCATCAACAAATAACTTG
GTATGATCTCGCATGGATTCTTCCCAATTGTCATAAACTCGAAAATCACCCTGAATCGTA
ATCCAGACCTCATTGACATACTCTTTTGTTTCTAAATTGACTTTTGGTTGATTGCCATAT
GCTTTAATCCCAAAAAGATTGTTATATTTCGATGCTAATTGACTTTGTCCAAAATTTGAT
TCTAAAACTGCTTGCCCCATAATAATACTTGGTAATACCCCGTAAGATTCTTGTAATTCA
CGTGCATACGGTGTGATTTCAGCAACAAATTCTTCTTTTGAGATGTTTTCATTTTGGCGA
TTGACTGACTCGCTTTGTCCCTTATCTGAATCAGAAAGGACAGATAACGAAAAGACAAAG
GCCAAACCGACGACAACTACGCCTAAGAATAACTTTGGCAAATTCAGCTGCTTTTTTCTT
TTTTTCTGATAGTTGCTCACTTCATTAATTCCCCACTTCATCTTTTATTTTCCGATAAAA
TGTTTCACTATCTTTCACTTTCGTGATTGATTTCATTTGTTACTATAACCGAATAATTGT
ATCATTTTCACAGAAAATTATCAACTTTCATCACTGCTTACGCTCGTGATTTCAGTACTT
GATTCAGTGGTAGCAGTTGAAGAAACTGTACTACTTTCAGAAATTTTAGTGGATGATTTC
ACTGTTGTTTCAGTTGATGTGTGAACAGATTCTTCAACTGGCTTTTTGCCAAAAAAGACA
AAAATTACCGCACCAAACATAATAATCACAGATAAAATCCCAGCAATTGTGTATTTCAAA
AGACCATCCTTCCTATTCGTTATTCACCTACGTAAGTATCCATCAGATTTTCATTGACCC
AATCTAATAATTCAACTTTTGAACCTTCCAATTGTCGTTGAATCGTAGCTGGTAACCGGA
ATGTAATAATATCATCAAAACCCCATTCACCATAGGCCAGCGTCACTTTCAAATCAATAT
AACCAGCAGCAATTTCTTGTTCCTGTTTATTGTTAGGAATCAATTCTACAACGCCCAAAT
CAGATTGTAACCATTTTTTGGCAATTGTTGTTTTTAACCGTTTATATTCCGAAACAGCTA
GGTTGCGTTTTTCCGGAAATAAGATGGTTTGGCGGAGTATTTTTTGAGTCAGCATCCACT
CATAATCCGTAAACAAATTCTTAATTTTTTGCATGACTTCATTGTCCAAACCAAATTGGC
CTTCTTTCCAAGCTTGCCAATCGGCTGCTTGAATTTGATAAGCGGAGTAAAAATTTTCTT
CTGTTTGGTACTGTTCAATAATTGCGTCAACAATAATATCTACATAAACTTGATGCATAA
TCATTCGCCTCCATTTTCTATTTTACTGAAATTCTCTAAAAAAAGCATCTTTTTATCTCT
GGATTTTATCATATTTACAAAATTGTCCTTGTTTTCTAATTTCTCTTGTTTACAGTATAA
TAAATAATGAAGAAGATTTGAAGAAATTGCATAGATTAGGAGGACTTCTTTTGACAAAAA
AATTATATCAATGGGGCATCGTAGGATTAGGTGGGATTGCCCACGAATTTGCTTCAACGT
TTAAACAAGAAACTAGCCAACTTGCAGCTGTTGCTTCACGGACATTGACTAAAGCAGAAC
AATTTGCCGCTGATTATTCAATCCCTAAAGCCTATGGTTCTTATGAAGAATTGCTAGCAG
ATGAAACGATCGATGTTGTCTATATAGCAGTACCAAATAAACAACATGCTGAACACATTT
TAAAAGCGCTCCAGGCCGGAAAACATGTGTTGTGTGAAAAAGCTATTACGATGAACGCGG
CAGAATTAAAACAAGCCTTGGCAGTTGCAGAAAAAAATGACCTTATTTTAGCAGAGGCCA
TGACTATTTTTAACATGCCACTATACGACGAATTACGTCGCTTGATGGATGCTGGCAAAT
TTGGTCAGTTAAAAATGATTCAAGCACCATTTGGAAGTTACAAAGAACCCGATCCTAAAA
ATCGCTTTTTTAATCCTGACTTAGCAGGCGGCGCATTGTTAGATATTGGTACTTATGCGG
TTTCGTTTGCTCGTTGGTTTCTCAGCTCACAACCTGACGTTTTAGCTTCTAGCATGGTTC
CCTTCTCTACTGGCGTTGATGAACAATCGGTGACATTGCTTCGGAATAAAGAAAATGAGT
TGGCTACTATTTCATTAACATTCCAAGCAAAAATGCCAAAGCAAGGAATTGTTGCTTTTG
AAGATGCCTATATTACCATTACAGATTATCCACGCGCAGATGAAGCGATTGTTCACTACA
ACGACGGTACGGTTGAGACCATCGTTTCTGGGTATTCAGCTGAAGCCATGAATTACGAAA
TCTACAATATGGTTGAAGCAATCAAAGGTACACAACCCAACCGCTCCTTATTTTTCACGA
CAGAAGTCATTGATATTTTGGACCAGATGCAAAAATTATGGCAGGCGTAAGGGAATCAAA
AAGAGCGTGGGACAAAAATCACTTTGGATTTTTGCTCCACGCTCAAAAACTGATACACGG
CGAGAACAGAAGCAACCCCTTCGGCTTATTTCTCGGAGTTAAACACTTCTGTCCCGACCT
CTTTTTGTTTTACTGCTTAATTATTTTTACTAGTTTGAGATATATCCCTAACAGTATCAT
AAATACTGCACTAACTCTTAACTCTGTATTATACTCATAAAGCCAAGTAGCTTGTGAAAA
GACAAGAAATACTAAAAAAATAATTGGTATACAAAATAATCTATTCTCTTTTTCTGTCAA
AAAAATGATTGACAGTGATAATAAAAATAACGGAATAAACATAAATTGTAAAAATATGTT
CGATAAGACAACTATGTAATTCTTAAATAAGACTGGATTGATCCAGATAATTGCAACAAT
AGTCAATACAAAATATCTAATGATACTTTCCGTCCTGATGGCATATAACAGTCCTAGGAA
AGCCAACAGGCTACCAATTATATCTTCATAGGCAAATAGATGTGTACTGATCATCGCTTC
TGTTCACCTCCTTTAATAATAAAAGCTTAATTCAGTTTTTCTCTTTCTTTCCTACTTCTT
CTCAGTTAAGTTTTGTAACAATAAATAACAAAAATAGACCACTACGATCAACTGAATCAT
TAACCAACTAGGCGTTACTTCACTTAACACTGTTTCTCCATAACTACTCCCTAACAATGC
AAAAGTCAAAACCAAAAGTGCCTCTGGAATAAATGAGCGTGTTTTTTTGTAGAAACTTTC
GATTAAAAGAACCACACCTGTCATTATAAAAAATAACGGTACAACCAAAATGTCATATAT
CAGATAAAAAAATCCACTATCATTTATAGAATAGCTAATTAGTTTAAATATGAATAAATT
TTTCCATGTTACAGCTAAAATAATCCATAAAACGTATTTCATTGTATAGCGATCAGAGAC
AAATAAAATTACCGAAAGCAGAAAAATAAATAAAAAACCAAAGAAAACCATCTTTTTTAC
TCCCTTAACATTACTAATTGGTGAATATCAATTTAAGCTTTATCGCATCAAATAAAACTG
GAAGTTCAAGCTAAACGCTTAAACTTCCAGTTTCCATTTTTCTCTATGGATAAATACGGT
TTAACATACGTGGGAACGGAATCGCTTCACGAATATGTTCATTACCAGTAATGAACGTAA
CAGCACGTTCTAAACCTAATCCGAAGCCAGAATGTGGCACAGAACCGTATTTACGTAAAT
CTAAATACCAGCTGTATTCTTCTTCAGATAAGCCAAACTCAGCTACTTTTTCTTTCAAAT
AATCATAATCAGTTGCACGCTCTGAACCACCGATAATTTCACCATAACCTTCTGGTGCAA
TTAAATCGGCACAAATTACAACATCTTCACGTGTTGGATGTGGTTTCATATAGAAGGCTT
TAATTGCTTTTGGATAATTTAAAATGAATGTTGGAACGCCATAGTAATTTGAAATAAAGG
TTTCATGTGGGCTACCAAAGTCTTCGCCCCATTCAATGTGATCATAATCATTGTTTGCTT
CTTCTTTTTGTAATAACTCAATCGCATCATCGTAAGTAATACGTTTGAATGGTTCCGAAA
CATATTTCTCTAGTAACGCTGTATCACGTTCTAAAACATCCAATGGATATTGTTGATTTT
TCAATACCGATTTAATTAAATGTTTTACATAGGCTTCTTGAATATCTAGTGATTCTTCAT
GAGTTGTGTATGCCATTTCTGGTTCAATCATCCAGAATTCCGTTAAGTGACGACGAGTTT
TGGATTTTTCCGCACGGAAAGTTGGTCCAAAAGTAAAGACTTTTCCAAATGCCATCGCAC
CAGCTTCTGCATATAATTGACCTGTTTGTGATAAGAATGCTGGTTGTCCGAAGTAATCTG
TTTCAAATAATTCTGTTGTGCCTTCTGGTGCTGAGCCTGTTAAAATTGGGCTATCAATTT
TAATGAATCCTTGTTCGTTAAAGAACTCGTAAGTAGCACGAATAATTTCGTTACGAACTA
ACATGATTGCATGTTGTTTGCTTGAACGTAACCATAAATGACGATGATCCATTAAGAAAT
CTGTGCCGTGTTCTTTCGGCGTAATTGGGTAATCTTCTGAAGCGCCAACGACTTCTAAAT
CAGTGATATCCATTTCATAGCCGAATTTAGAACGGCTATCTTCTTTGATAACACCAGTAA
CCATGACTGCTGTTTCTTGTGATAAATGTTTAATTTCTTGGAATTTTTCTGTACCAGCTT
CTTCACCAAAGGCTCCAATGAAGTTTGGTTTGAACACGACACCTTGGAAAAAGGCTGTCC
CGTCACGTAATTGTAAAAAGGCAATTTTTCCGCTTGAGCGTTTGTTAGCAATCCAAGCGC
CAATTTTTACTGTTTCTCCAACATGTTTGTTTGAATCAATAATTTGAATTTGTTCCACGT
TTGTCTCTCCGTTCATTTCTTAGTTTATTCTTTTAGGCGTTGTGCTGAATTCGTTTCTTT
TCTATAAAGTCGTTCATTCGCTCAATCGCTTTTTCTAACGTCATTAAATCTGTCGCATAG
CTCATCCGCACATGTTCTGGTGCACCAAAGCCCTCTCCCGTTACCAGAGCAACATGCGCT
TCTTGTAATAAATCTTCCACCCAGTTAGTCACGTTATCATACCCACAAATTTCTAACGTT
TTTTTGACATTCGGGAATAGATAAAAGGCGCCTTCAGGTTTTATTAGCGAAACGCCTGGC
AAAGCTGCTACTTTTGGATAGATATGATTCAGGCGTTTTTCAAAGGCCTGACGCATGTCT
TCAACTGTCGACTGTTCACCTGTTAAAGCCTCAATTGCCGCATATTGGCTAACCGCGACT
GGATTACTGGTGGATTGTGAAGCGAGTTGTGTCATTGCTTGAATAATTTTTTCATCACCG
ACTGCAAAACCAATGCGCCAGCCTGTCATTGCATATGTTTTGGAAACACCATTAATAATG
ATTGTCTGTTGACGAATTGCTTCTGAGATGGTTGCAATTGGTGTGAACCGATGTCCATTG
TACACCAAACGGCCATAAATATCATCTGCAATAATGAGGATATTATGAGCAACTGCCCAT
TCACCAATTTGGCGTAATTCTTCTTCCGTATAAATAACACCAGTTGGGTTAGATGGTGAA
TTTAAAATGATTGCTTTCGTTTTGTCTGTTCGTACAGCTTCTAATTGTGCGACTGATACT
TTAAATGATTGCTCTTGCGTGCTTGATACAAATACTGGCTTGCCTTCTGCTAACTTGACT
TGTTCACCATAACTTACCCAATAAGGGACAGGGATAATCACTTCGTCCCCAACGTTCAAA
ATGGCTTGAAATAATAGATATAGCGCATATTTGGCACCATCTGTCACAATAACTTGCTTG
GGTTGATAACAAAGTTGATATTCTCGTTCCACATAAGAAACAATCGCTTGCTTTAATTCA
GGAATACCGCCAGAAGGAGTGTAATAACTTGCTCTTCCATCCTCAATTGAAGCAATTGCT
GCTTTTTGAATATTTTTCGGGGTTACAAAATCTGGTTCCCCAACCGTTAAGCTTAAAACA
TCTACACCTTTTGCTTTTAATGCTTTCGCTTTGGCGGCAGCTGCTAATGTAACAGAAGGA
GTCAATTGCTGTGCTCGATTTGATACGTTCATACACCTTTCACTCCCACTTTCATCAAAA
CCTATCTAAATTAAATATCTTTGACAACGTTGATCTCTTCACCTTTATCAAAGCTCATCA
AATAATACGTCAGTACTCCTTGATCATTTTCGGTGACCACTTCCCATGCAGGGCGCTTAT
CATAAAGCCCTAACGTAGCTTTCATCACCGATTCATCGGGATGGGCTTTAGCAACAATGT
CTGTTATTTGTTGTTCAGTTTGACCATCTTTTTGATTTAAGACCGTGACTTTTTCTCCCG
ATTTAGGGACAATCACGACAATCTCTGTGCCTTTATCATTTTTGCCGGTTAAAGTAAAAT
ACGTATTTTTGCGTGTAAACCAGTAAAATTTATCAACTGTTTCTAAATTAGCAGAAGTTT
TGGCAATTGCGGTTGCTTCTTTTTTGGCTTGAGCCATTGGTTGATTGGTTCGTACAAAAA
AGATAATTATTGTTACAAGAATTGCTAAAAGGATTGCCAATAGGGTTAAAAGGACAGTAA
TCCGTTTCTTCTCTTTCTTTTCTTCTAATTCCTCCAAAAATCCTTCCATCCTCTCTAAAC
TTACTGGGTCTTATTATAGCAGAAAAATAGCGGCCTTTCACAAATATGACCTAAAAATAA
TCAATTATTTGTTTAAAAATTCCTTTAATTCTTCTAAAATTTCAGGCATGGGCGCTTCTT
TTACTGAGAGTCCCTTGGGAAACGCTTTGATTAATCGTTTGCCATATTTTGCAGTGACTA
AACGACGATCCAGAATCAGCAATGCCCCTCTGTCTTCTTCAGAACGGATTAAACGGCCCA
GTGCTTGTCGTAAACGTAAGGCTGCTTTTGGTACCGCTTCTTGAGCAAATGGTTGTATCC
CTTCTGCTTCTAAATACGCATATTTTGCTTGCACAAGTGGTCGTTTCGGGTTTTCAAAAG
GCAAACGCGTGACTATCAATAACTGTAAAGCTGTTCCTGGTAAGTCCACACCTTCCCAAA
AGCTATCGGCTCCTAGCAAGACATTCGGTTTTCCATTAGAGAACCGTTTAAGAATTTTTT
CACGACTGCCGCTAATCCCTTGGGCGAGGACCTCTTGTCCTTTTTCCAATAATCTTGGCT
GGACTTGATGATACACGGTGGACAATAATTCATGCGAAGTAAAAAGAACCAACATCGAAC
GTTCCTCTTGCGCCATCAATTTTTCAATGGTATCTGAAATGTATTGACCCATTTCATAGG
AAGAGGCATTTTGAATGGCTACTGCTTCTTCCGGTACATAGACTCGCGCATTTTCTGCAT
AGTTATATGGCGTTGGCAGGGTTTTGAACGTCACCTCTGTTAAACCTAACCGTTGCGGTA
AATACTTTTTATTGTTGCCAAACTTCAATGTGCCGCTTGTATAAATAATTCGTTCATACC
GCGGATACCACTTTGTTTCAGGAAGCAAACTAGCTTCTAAGTCATGAATTTCAATCAAGC
CATGGTCATCATTTTGTGGTAAATATTCTTTTACCCAACGTGGACGCCAATCATCAAGAT
AAATGGTAAAACAGTGATGAATACGTTCAATTTCATCAAAAAATTGAAACAAGCGAACAA
AAACGATGCGATCAGCCAAACTAAAGGTTTCCAACTGACTCATAATTGTTTGCTGTAACT
TACTTTGAATAGTCAACAGCTCCTGCAGTAAAAGCTGGAGCGTTTGACTATGTTTTTCTC
CCGCAGCAGATAAATAATCAATACGTTCTTTGGTTAAAAGCAACTCCTGATGGTCTATTC
GCTTCTGCGTTTTACTAAATAAACGATGCAATTCAAAAAGAAAATCTTGCCATTCATCCA
CAAAATCCAGTAAACCTTGCTGATAAATTTTTACAAGCCGCTGCTCTTCAGAAAACTGTT
GAAAAATTTGCTGTAAAGCAACAAAAAGTTGCTCTTTTTCAATAAAATGCGTGACTTGTT
TTTTTAGTATCACACTGTTTACTCGTTCGCTCGCCATCCGACTAGCGATGTCTGGTAAAT
GATGTGCTTCATCAATAATTAGCCACGGACTTTCAGGTAATAACGGTTGTTTTCTTAGCG
ACTCTTGCGCCAAAAATGCATGATTAACAATCAACACGTTACTTTGAGCGACTTTTTTAT
ACAGATGTCTTAAAAAGTCAACTTCATAAAGTTCATCTTTTTTTGAAAGAAAATCCAATC
CGCGATGTGTAACTTCTTTCCAGAATAAATGATTTAAATTCGTCAATTGTAGTTCATCTA
AATCGCCCGTTTCTGTTTCTAGCAACCAGACGAGAACGCCCATTTGATAAAGAGCGTATT
GTTTTTGCGGAGTTGGCTGATTCAACGTTGCCTTAAAGCGTTGTAAATCAAGATAGTGTC
GATGGCTTTTAATAACAATGCCTCGTAATTTCCCTTGGCAGATTTGATTGGCTAATGGTA
AATCTTTTTCCACTAATTGATTTTGTAAAACAATCGAAACTGTTGAAATGATGACTGGTT
TTTCTGGCGTTGCTAAATAGCTCATCGGCAACAGATAGCCTAATGTTTTTCCCGTTCCAG
TCGCCGCTTCAATAAATAAATCTTTTGTCGTTCCTTCTGTAAAATGATGATAGACTAAAT
TCATCATCCGACTCTGTTCCGCACGATAAGCGAAACGTTCGCCAAACAGTTTTTCTTTGG
CTTTTTTAGTTTTGGGATACGTGCTAGTCTGATAGAACGTTTCTTCAAAAAGAGGAACTT
CTTTTTTGCGTAAAGCAATGCCACTGACCACTTGATAAGCTGGATTTAATGGTGTGACTT
GTTTTTTCATTTGTTCATACGTTTGTTGAATAAAAGTACTGGTTTCCCGCGCTGTCTGTT
GACTTAATTCCGCAATTTTTTCCATAGTGACTAATGGTAAAGATTTCATTTTTTCTTGAA
TTAATAACAAAAGTTCGGCTGTAACCTGCGCATCACTATCTGCTTGATGGGGATTCTCAT
GAGACAAACCTAAGCTTTCCGACAAATCACTTAAACGGAAACTTTTTTCTGTCGGTAAAA
AAATCTGTGCCAATTCCACTGTATCAATGGCTGGAATGGTAAGTGGCGGCGTGCCACACC
GTACCAGTTCACGAGCTAAAAAATTATAATCAAAGTGGACGTTATGCGCCACAAAAATAG
TATCTTCCAGATAATGATAAATTGTATGTGCTACATCTTCAAAATAAGGCGCTTTTTGAA
CTTGCGTATTACTAATCCCCGTTAAACTTTGAATTTGTTTTGGTACTACTTGATTGGGAT
TCACATCTGTCGCAAAGTTCGCAATAATCTTTCCATCTTGAACGAGAACGCATCCAAACT
GAATGATCCGATCACTTGTAGGATCTGTTCCAGTCGTTTCAAGGTCAACTACTGCATACA
CTTGTTTGTCTTTCAATGACTTCACGCCTTTCATTCATCTTTGAAAATTATACTACAATT
TATAGGATTTTCACTAGTATTTCAAAAATTCTCTTGAAATCTTTTCCAGAAATAATAAGA
AAGAGCCTGAAACAAAAATCCAAAGTGATTTTTGTTTCAGGCTTAAAAGCTGATAAATTG
AACGGTTTTGTCTTACCTTCTCCTAAATAAACGATTAATAACAGTCAAGGATTTTCTGCA
TATACTGGTTTAATTGCCCATAGCCTTCCAATTCTCTAATTACTGGTAGCGGACAACGAA
CCTTTTTATTAAATAGTGTCCGCTTTTCAACATATTCTGTAACTTCGTCTAAAAATTTAT
CTAATCCTTTTTCTAGTTTCATACAACTTAACTGATTGCAAATTCGCACATCTCTTGCCT
TTTTCTTTTGAACTTGTTTAAATGATTGTGAGAATGCTTTTGCTTCAAACATTTGTGCTT
CTAACTGTCTTTTTTCAATCGTTATTTTCGGTACTGCTTGATTTCCATCAGTATCCTCTA
ACTGGCGACTCATAAAGCGACGATAAATTTCCTCTTCTAATTCGTCCAATTGTCGTTGAA
AGTCCGCAGGAATTGTCCGACTTGATGAATTTTCTTTCTCACTTTCCATAGAGACAGCTT
CTTTTTCTGACTTCTGCTCCTCCTCTTTTTCGGCAGACTTATTCACTGAATTTAACGAGC
TTTTTTCTGTTTCTTGTGGAAAAGTAAATAAAGGTTTTGCCGCGGTACTCTGCTGGTTTT
CTTGAGGTTCTTCTGGCAGCGCTTCTTTAAATGGCGCTAGTTCAGATAACACTGGTTCTT
TCGCTGGTTCTTCAAGCGCTGGTTTGTTAACAGGAAGCTCTGCTTCACTTGTTGCTACAG
TTGTTTCAACTTCTTGCTTTTCCAAATTATTAGGCGAGATATTGACGTCTGGTTGTTCCA
GATTAGCATCCTCTGATACTTTCAGCGATGCCTGTTCTGCGGTTATCACAGGAGAAGCTC
TTTTCAAATGGATCGTTTTTATTTGTCTAGAAATGACGGGATTTCTCGTTTGATTAACGG
CTTCATTCAAGGAGGCTAAATTTTCTTTTAAAAGTGTCAACATTTCACGTAAGACAGCAA
TTTCACCAGCTAATTCCGTTATTTGATTTTCTTGCGGCACTACTTGCACATTGGTTTCAT
TCATACGGACTGTTTTTTTATTTTTAGTTGTCGGTATTTCATACATCCATTGTTTCAGTG
CGAATCGTAAGTCACGAGTGGTCGGCTCAAAGCTTCCAAAATAAACAGTGTAGTACATTA
ACTCCGTTTCAACATAGACATAAATCTTTTTAACAATTAACTCTTCAAACTGTTCTGATT
CATCCCAACTTTCACATAAAGCCTCAAAAAATTGTTCCCCTTCTGCTAAATTTTGGTACT
CTTTCGCTAAATAAAGCTTGCGAATTAAGTAAAAATTATACGGTGTTTCAACATTATCCG
CATAAATTTCTCGTCCTAAAAAATCTGGATTCGTTTCTTTACAAAGAAAGACCGTTTTCT
CTTCTGGTTGTGTTTCAAGTGTTTTAGTCATGAGGTTCACTTCCTTTTTCTCCGTTAATA
ACCATTTTTTAATGATAGATACCTTTAGTATACAGGAGAAATTCTTCTGATTTTCTCATA
TTTTTAAGAGACAATAGAAATTTTAGAGAAAAATCGACAGAAAAAAACGTGAGACAAACA
GTCCTGCTGACCATTTATCTCACGCAAAATACTTATACTGACTATTTTATTCTTGAAACA
TGTAACCAATTATTCTGCTGAATCAATTGGCAAAATCGTGTCTTTTTTCTCGCGACGTGC
AATTGCTGGTAAAATCATTCCTAATAGAATTAAGACGATTGGTGTCACAATGTTAGAAGC
TAATTGGAACAACCAGCCTTGGGGATCTGAGGCATACTCAAATTTAGGCACCATTCCTAA
GATACAAGCAAAGGCTGTAAATAGGAAACACCAGAGACCAAACACAAAACCAATTTTAGG
ATTTTTAACAAATTTATATTCTGAATTAAATTGTTTGTACGCTTTGTTTAGAAGCATATA
GGCAAAGAAGACCCACAAGTAACGCATTGGCATAACTACAGAATTTAAGTTAGTTAGCCA
TTTAACCACTTCGTTCATGTCCTTCAACCCAAACATCGGTAAAGCAATAATAATACTTAC
TAAAATACCTGTTAATAAGTAACCATTAATTAACGTACCTTTTTTCGTACGTTTACGTAA
CCAACTTGGAACAAATTCTGGATCTGCTTCAGCTAAAAGAATTTTCAGTGGAGCATCAAT
TGAAAAGGCTAACGCAGCCACTTGACCCACTGTATTCGTCAAAGCATAAACAATCATTAA
GAGATTACCGACACCATAATATGCGCCTAATTTTTGGAAGGCACTGTAGGCACCATTTGC
CATTAAATCTTTAGGAATATTGTCACTTGAGAATAACATTCCCATTGCAAATGAACCTAA
AACAGCCGATAAACCAACCATTGCCGCTAGGAAAATCATTCCTTTAGGGAACTCTTTGGC
TGGATTTTTAGTTGCATTTACGTAAGGAGAAATTTTTTCAGCGCCACCTACCGCAAAAAC
TAACATTGATACGGTTGTAAAATAACTAAAATCAAATTTAGGAATGTAGGTGCTGACTTG
TGACATGTTTGGCGTCGCAAATTCAACCGTTGAATTAATAAATGGTGCGCCTACCGCTAA
TAAAATGAATAAAATAGACATCACAAACATGGCGGTTCCAGCTAAACCACCAATAACTTT
TAAGGTGGTTAACCCTTTTGTTGATAATAACAAGAAAACCAAGAAAATTATTAATGAAAT
AAATGATACCGTTACGATTGGCATCGTATTGACTAGGTTTCCATTCCCTTGAACTGCCCA
ACCTAAGGCAATTAAAATTGCTTGTGGTTTTTGTGCCAAGTAAGGAATGTGCACTACCCA
ATAAGTCCATGCTGCATAATAGGCTAGACGTTTAGTACTGGTGTTTTGCACCCACGAACT
AACCCCACCATTGCTGTCTTTAAATGTTGAACCTAATTGTCCTACGATTAACGCATAGGG
AATAAAATATAAAACTAAAATCAAAAGCCATGAAGTGACCACTGAAATCCCTTGTTGTGC
ATAATTATTCACAACATTTCCAAGACCCCAGACCATGTTAAAGGCAATTAACCCGACGGT
GAACCATCGTAATTGCTTTTTGTCCATATAACCAATTCCTTTCTTATTAAAAAAAATAAA
GCTCTTCATTTATCATAAGCATTTTACTTTTTATGCACAAGCTCAACATAATTAAATAAA
GATGGCTTTTTAATAAGTAATTAAAACGCTTCTAGCAATGATTTTCTAATTTATTTGATG
ACTAAAACAGGCCGGTGAATAAGTTGCTTCACCGGCCTTTTTCTAAGAGATTTTTCTTTT
ATAACATATCAAATAATGATAATTGGTTTTCATCTGGCAAGTCTTTTAAGACACCATTTT
CATTCATGTATTCAATCAACGTTTTAGAAACTTTGCCTCGTGTTGCCAAATCTTCTTTCG
ACAAGAACGGTTGCTCTTCTCGCGCAGCGACAATGGCTTTCGCTACGTTGAGTCCTAAAC
TTGGCACTGCTCGGAAAGGTGCAATCAAGGTATCCCCTTCAATCACAAAATTTTCAGCAT
CCGATTTGTACAAATCGATCATGCCAAATTTATAGCCCCGTTCCAGCATTTCATTACATA
ATTCTAAAACCGTTAATAAGTTTTTCTCTTTAGTGGAGGCGTCCATCCCTTTGTCCGTAA
TTTCTTTCATTCGTGCTTTCACAGCTTCTTTCCCTTGTGACATTGCCACTAAGTCGAAGT
CATCCGCCCGAACGGAGAAAAACGCACAGTAATATAAGATTGGGAAATAAACTTTAAAGT
AAGCGACCCGCAACGCCATTAATACGTATGCTGCCGCATGGGCTTTCGGGAACATATATT
TAATTTTAGAACAAGAATCAATATACCAGTCAGGGACGTTGTTTTCTTTCATCGCATTTA
AATACGTATCCCGTAGTTCATCAGGAATCTTATTCCATTGTCCTTTACGTACCGTTTCCA
TAATCTTAAAGGCCATCCCACTGTCCAAACCAGCATGAATTAAATATACCATGATATCAT
CCCGACAACCAATTACTTCAGCAAGATTGGCTTCGCCACGGCGAATCAACTCTTCTGCAT
TCCCTAACCACACATCGGTTCCGTGAGACAGTCCAGAAATTTGAAGTAATTCTGCAAAAG
TTGATGGATGGGTCTGTTCTAACATACCTCGAACGAAACGTGTCCCAAATTCAGGAATTC
CTAACGTTCCTGTTTTAGAATAAATTTGCTCTGCATCCACACCTAGAACATCAGGTCCTT
CAAAAATACGCATCACTTCTGGATCGTCTGTTGGGATTGTTTTTGGCTCAATCCCAGATA
AATCTTGTAACATCCGAATCACGGTTGGATCATCATGTCCCAGAATATCAAGTTTTAAAA
TATTATCGTGAATAGAATGGAAATCAAAGTGCGTCGTTTTCCATTCTGCCTCTTGATCAT
CTGCAGGGTATTGGATTGGCGTAAAATCATAAACATCCATGTAATCAGGAATTACAATAA
TACCGCCGGGATGCTGCCCAGTCGTCCGTTTAACCCCTGTTGAACCTTTAGCTAAGCGAT
CAATTTCAGCGCCGCGCAAATGTAAATTATGATCTCTTTCATATCCTTTAACAAAGCCAT
ACGCTGTTTTGTCGGCTACTGTACCAATGGTTCCTGCCCGGTAGACATATTCTTCACCAA
AAAGAACTTTCGTGTAGTTATGGGCTTCGGCTTGATAATCGCCAGAAAAGTTCAAATCGA
TATCGGGAACTTTGTCGCCATGGAACCCTAAGAACGTTTCAAAAGGAATGTCGTGACCAT
CTTTAAACAATCGAGCACCACATTTTGGACAGGCTTTTTCAGGCATATCAAACCCTGAAC
CATAGGAACCATCTTCATAGAACTCAGAATATTGACACTCAGGACAATAATAATGTGGCG
CTAAAGGATTTACTTCAGTAATCCCTGTCATTGTCGCAACAAAACTCGAACCGACAGAGC
CCCGTGAACCGACTAAATAGCCGTCTTCATTACTTTTATGCACCAGTTTTTGAGAAATTA
AATAAATGACCGAGAAACCATTCCCGTTAATCGAATTCAGTTCCTTTTCTAACCGTTTTT
CGACAATTTCTGGTAAAGGATCGCCATACAATTCGCGCGCACGATTGTAGCTTAAATCAG
TGATCTCTTGTTCAGACCCAGGAATTTTTGGCGTATACAAATCGTCTTTTACTGGAATAA
CTTCTTCACATAAATCAGCGACTTTGTTGGGATTTTCTACTACAATTCGCTTAGCGACGT
CTTGTCCTAAAAATTGAAATTCCGTTAACATTTCATCGGTGGTTCTGAAATGAACCTTTG
GTAAACTATGGCGATTTAACGGATTAGCGCCACCCATAGACCCGACTAAAATTTTCCGAT
AGATGGCATCTTCTTCATTTAAATAATGAACATTTCCAGTGGCGACAACCAGCTTGCCAA
GTTCGTCACCGATTTTCACTAGATTACTAATAATTTCTTCCAAATCTGCTTCATTTTTCA
CCAATTCTTGTTCAATTAATGGCGCGTAAACTGGTTTGGGCATAACTTCAATATAATCGT
AGAATTTGGCACGATTTTTTGCTTCTTCGACACCTTTTTGCATCATTGCTTCAAAAATTT
CGCCGTTTGAACATGCGGAACCGATTAAAAGTCCTTCTCTTAACTTCGATAATTGCGAAC
GAGGAATCCGTGGTACTCGGAAAAAATAATCTACATTGGACATGGAAATTAATTTAAAAA
GATTTTTTAATCCTGCTTGAGTTGTTGCTAAAATCGTTGCATGGAAAGGTCGAGCTCGTT
TGTATGAGTCTCCTTCGCCAATATGACGATTCAAATCATCATGGAAATGCATATCATGAT
TCTCTTTCGCTTCTTTTAAGAAAATCCAGCACAAATGACCTGTTGATTCCGAGTCATAGA
TGGCGCGGTGATGTTGTTCTAAGTTGACGCCAAATTTTTTCGATAAGGTATTTAGACGAT
GGCTTTTGAAATGTGGATACAAGAATCTGGATAATTCTAATGTATCGATGACGGGATTAG
CCGCTTCAGGTATTCCATGTTTGCCATAACTTGTATTTAAGAACCCCATATCAAAAGAAG
CGTTGTGGGCCACTAAAATAGTTCCTTCTGAAAACTCTTTAAACATGCGTAAAACTTCTT
CTTCGGATTTTGAACCGCGCACCATTTCATCTGTAATCCCAGTTAAATTGATTGTCGTTT
GAGATAATGGATGGCCAGGATCAATAAACTGCTCAAAAGTCTCAATGACATTTCCTTTGT
GCATTTTGACTGCGGCCAATTCAATAATTGTATCATAAACAGCGGAAAGCCCCGTTGTTT
CCACGTCAAAGACCACATAGGTAGCATCTGTTAATTCAATATGTTCTTCGTTGTAAGCAA
TGGGTACACCATCATCAACAATATTGGCTTCCACGCCGTATAAAATTTTAACGCCTGCTT
TTTTACCTGCAGCATGGGCATCAGGAAACGCTTGGGCGCCGCCATGATCCGTAATTGCGA
TGGCCTTGTGACCCCATTTCCCCGCTTGCGCCACCAAGTCACCGACTTTATTGGTCGCAT
CCATTGTACTCATGTTACTATGCATGTGTAATTCTACACGTTTTTCACCTTCTGGCGCGT
AGTCTTTTCTTGGCGCATGGGCGACTTCCATCAAATCTTGAGCATTCATGACTAAATCAC
GCATGAAGGTATCTTCTTGTACACTACCACGAACACGAATCCAACTTTGCGGTTGAATCG
CATCAAAAACTTGTTCATCTTTTTCCCCATTCGAAAATTTCTTCACCACGAAAGAGGAAG
TATAATCAGTTATTTTCAAAATTAAAATTTTTCGTTTAGAACGCAATTCACGCACTTCTT
TATCAAAAATAAAGCCTTCAATCGTTATCCGACGTTCTTCTTCCAGTATATTTCCCATTG
GCATAACGGGTTCATCATTGGGAATATTCCGACCTAAACGAATTGGACCATCAAACGCAG
GCGCTTGTTGTTGTTTTTCTTTTTTCATTTGTTCATGTTTAACAAGCGATTCAGCAGCTT
GTTGTTGAAAGGCTGCGGCTTGTTCTAATTTTTGCTCTTCAAACTTTTTCAGCACTTCTG
CAGCTTGCTGTTGATCCATTTTTGGTTCAATATGAAATTTAGGAAACCCGTAAGAGAAAT
AAAGTTCCTCAATAATTGGTAAATATTGTTGCTTCAAATAAGGAATAACTGCTTCATTAT
CAACAGGTAAAATAATTTTCCGATCTTCAAATTGTGGTGTCTGTGTTTTTAAGACTTTCT
GAACTAACGGCGTATTGCATTGACTATTTAACAAGGCCAACTGCCAATAATCCGTTAATT
GTTCCTCTGTAAATGTTGTCTGATTTGTGGTTATTTGAACGGAAACCTGCGCAATTTGTT
GAAAAGCTAGTTCCAATTGTTGCATAAATGTTTGATATAGCATCACTGGCATCAATTCAT
CAAAACTTAAATGAAATTCCCATAAGCGACTTTGTTGGTGAACAATGACCTTGTCAATCC
GGCCATTTTGAATTAAGGGATGTTCTTTCGCTGTGTCATCTAACTGAATTTGCGTCATCA
GTTTATCAAATAAATCGCGTGCTTTTTCTGTCACAAAATGAACCTCCTTCTATCATTGAA
AAAAGGCCCTCAGACAAATCTGTCAAGTGCCTTTTTTCGGTTTCTCTGCATTCGCTTCTC
TATTAAGTATACTCGTTTTTTGTAAAAAAACAATCTTGTTCCGTCACTGGCTTGCTAAAA
ATTAGAGAACAAGAATAATGTACTCCTGAAGAATTCCATTATTTGTTTGAACATATTGAA
CAAAAAGACATCCTGTCAATCCGTATTTACCAATCCCTTACAAATCTATTCTTGCCATTT
CTTCCAATTTCTCAATCTCTTTTCGATAATTTTTCCGCATGGCTTGTTCTGTTTCTTCTA
GGATTGAAACAAACCGATTTTCTGTTCGTTTCACTTCATCTAAACTGGTGGCTATTTGAT
GATGAAACATTCGTTTGTCCCAAGTATCATTTCTAGTAAAATAAGCCACCTTGTCTACTA
GTTGGTTCGTTTGTTGTCTAAATCGCTGGATTTCAGTGAAAACATGTTGCTGTTGTTGAT
TGATTCTGCGCTTTTCTTGATAATAGTTGTCTTCAATCATCTGGTAACTGCGGCGTTTTT
CTTCCGGTGTCATCTCTTAACCTCCTTTTGCTGGTGTTTTTAAATTTGCGTCAGGAATCG
CTTTCAAATAATGGCTCGCTGCGTCCGCCACTTGCCCTTGGAAGGCACCTTTTAAGGAAG
AAGGCAAGGTAGTTTTTGATTGTTTGCTCATCAATTCTGAAAGTTTCTTGATTGTATGTG
TGGAGGTTTGTTTGATGGTTGCGATTCTGGTTTGTTTTGCTGTAATCACAGCTTGAATGG
CTTGGCGTTCTTGTATCTTTTGTACACGTTCTAATTCCAATTGAAGTTCTCTTTCCAGTT
CATCCATGTGCAACATCCTTTCATCTCTGTGCAAATAACTGATTACCTGCTTGGCGATCA
TATTCTTGAATATTTTTAGCCGCAGTTGTTAACTTTTCACTAAATGTCATCAGTTTTTGA
TTATATTGTTGAACTCGTTTCCGATTGTGACTGGCCTGTGCCTCGTTCCACAAACGACTT
TTTTCATAGGGTGCAATCATTGCTTGGACCTCAGAATAAGACAAATATTGTCTTATTTCA
TTGGCACTTGTTAAAATTTCCTTGGAAATTTCTGCTAACGCTTGTTCTGTGTCTTGCTGG
CTTTGTTTCAACAATTTCTCCGCTTCTTCACCGATTGTCCTAGCCTGATTAGCTACCTGT
AATGCCAAGTCTGCTCGTAACTTGATTTTTTGACCGCCAGAAGCACTGGCAATTTTTGTA
TGTAAAGAACGAATAGCTTTATCAGTACCAGATTTTAATTTTTCCAAATTCGCATTCGTT
TGCGCAAATTCGCCATAGAGTTCTAAGTACTCCTGCACTCGTTTTTTCGCTTCGGCTTCA
TTATTTGTGGTGGGATCCCAGTCGCCATTTTTCTTTGCCCAGACTTTCGCTGCTAACTTG
ACTTGCTCCAAAGTCATATTCGGTGCGAAAATGCCATCTTTGGCTAAACGATCCAAATCC
AAGTCGTCTCCATCAAAATAGTTAGCTAAAGTATTATGTTCACCAACCCCTGAAATCGAA
GAAATCGTGCCATATTTACTATCACGTCCTGACAGTGCTGCCCACGAATCATTTTGGTAG
CGAATCAAAAATTCTGGATTTTCTTGTAGCCACTGTTTTTCACTCGTCGTTAAACGTTCA
AATTGATTGCGGCCCCAATCATCAAAACTGGTGGTACGAAAGCCCATTTCTTGCCCGTAT
TTCCCTGCCATTTTCATCATGTAGCCACCTGATTGACTAAAGCCTGCAACATCGGTAATT
GTGCCGTTTTGCGAGGCGATTTTTTGCTGCGTTTGTTTTAAAAATTTTTCAGCTTCCTGA
TATTCTTCAGAAAGTCCACCTACGAAAGCTGTCCCAGCTGTTTCAAAGCCTTTTTTACCT
TCATCCCCAAAGGAATTGGTACCAGCGTACACGACAGCGACGCTGTTATAGTCAGGTTTA
CCTTGGTCATCTAAAGGCGCGATGGACATGGCATTTAGTTGGCTGGATTGGGTGCTGGCG
GCTTTGTGGATGATTCTAAAATCTTTTGTTTTTTCTTGAATTTCTAAAACTACTGTATCA
CTATTTAATTGAACTGTCTCTTTTGTAGAATCAATTGCTTTTGCTAAGGTCTCTGTTGTA
ATTTCATTACTCAAATTCCTTTCCCTCCTAATATGTTAATTCATGAATTTCTAAGTTATA
AATTACTTTTGCATTTGGACTTCCTTTATCAGACTTTCTAAATCTCTCAAAAACTTTTTT
TTCAGCTTGGTTCAAATCGTATGTCGCATTCCTTAATCCTACTCTAACTGCAACATCTGT
ATTTTTATCGTTTAATGAGTCTAGCACAACATATTTTTTCAATTCATCATCATATTCGGT
TTTATCGGTTAGACGAAAATACATCATGAAATAATCATCTTTAGATACATATACTCTAAT
TTCACTATTAACATAATTCCCCAACAACGATGTCCCATACCCTTTTGCATTCCGCCACTC
TACACCAACGCCTTGCCACTCAATCTTCTCAATGCCTTCATAGTTTTCTACCAAATAGTT
TGATACATATTTTTGAATTAAATCGATTCCTTGTTGGTAATCCTTTTCTATTGCTTTTTT
ATCCATGTATTGTTTTCCTCCTATTCCTAAAATAATTAACACGACAGTAGCTAAACCAAT
TAGCCACCATTTTCTTTTTTTCACTGGCTTTCCTCCTTTCTTTTTTATGTACACTAATTT
TTTAAAACTTCTATGTTAAGATATTCTGGCTTCCTGATATTCTTCAGAAAGTCCACCTAC
AAAAGCTGTTCCAGCTGTTTCAAAGCCTTTTTTACCTTCATCCCCAAAGGAATTGGTACC
AGCGTACACGACAGCGACGTTGTTATAGTCAGGTTTACCTTGGTCATCTAAAGGCGCGAT
GGCCATGGCATTTAGTTGGCTGGATTGGGTGCTGGCGGCTTTGTTTATAAGTTGAAAGCT
TTCCTTTCGTTGATTAATTTCTAACTTGAATTCTTCTCCGATTCTAATCTCTTTTACTCT
ATCTTTGGTGTCGTCAATTGCTTTAGCTAACACTTCTGTTGTAATTTCATTGCTCATTAC
ACTAACCTCCTAATACTTCAATTCATAAATATCTAAATTATAAATAATTTTAGGTATCGA
TAGCTTTACTGTTTTTTTCCTAACTTGCTGAAGTTTTATTTTTTCTTTGTCATTAAATCG
TCTATTAGCATTCCGGATTTCCATTTCTAACATAGAATCTATGTTTTCAGAATTAAGAAC
ATCACTTTGAACATATTTTTTTAATTCTTCGTTGTATTCTGTTTCATCAGTCAAGAGAAA
ATGTAGTTTAATGTAACTATTTTGAGAAATAAATAACTTAACATCGCTTTTCACATAATT
CCCCAACAACGATGTCCCATACCCTTTTGCATTCCGCCATTCCACGCCAACACCTTGCCA
CTCAATCTTCTCAATGCCTTCATAGTTTTCTACCAAATAGTTTGACACATATTTTTGAAT
TAAATCGATTCCTTGTTGGTAATCTTTTTCTATTGCTTTTTTATCCATATATTGTTTCCC
TCCAATTCCTATTATGATTAGTAATGCAGTAACTAAACCAATTAGCCACCATCTTCCTTT
TTTCACTAGCTTCCCTCCTTTCTTTTTATGTACAATCGTGTTTTAACATTCTATTGGATT
CGTCCCATAAATCCCTTTCACTAGTACAGCGCCAATGCTACTGGGTTCCCTTTACTAACC
TAACTTCATTCAATCGTTTCTGTTCTGAAAGAGTATTTTCTTTAATTTTCTAACCTATTT
TTTATTGGTTATAACCTCCTCTATTCAATCTAATTAATTAGCCACCATTTTATAATATCA
TTAACATATAATTACTGTAAATATAATTTTAAATTCTATCTATATATGAAAAATTTGTTT
AAAAACAAAAAAATATCATTTAATCAGCTTAAACCACTTATTTATTTCTCTTATTATTAA
AAACAATAAAGGAAATAATTTTATATAGATTAATCTTTAAAATCGAATATTGTTTATAGC
TTGAGACATTTAAGTTTTTTATTACATTAAAAAAGCTTAAAACAAAATCAGAGAAACTTT
GATTTCGTTTTAAGCTTTATACTGTTATTAAGTTTGTTTATTTATTCTACTTCTGATGTT
GTGTTCATCAAAATAGAAAGTGTACTTTCTAATTCTTCTTTGCGTACTTCCAACATTTCA
CCAGTACGTTTGATTTTGACTTCTACCACACCATCGACTGCTTTTTTACCGACTGTGATA
CGGATTGGACAACCAATTAAATCAGCATCAGCAAATTTTACGCCTGCACGCTCGTTGCGG
TCATCAACTAATACTTCGTAGCCCGCTTCGGTCATCATTGCTTCAACTTCTTGTGATAGT
TTTGTTTGATACTCATCTTTCACATTCATTTGGACCACGTGTAAATCAAATGGCGCAATC
CCTGTTGGCCAATTAATACCGCGCTCGTCTGCATTTTGTTCAACGATTGCTGAAAGTAAA
CGACTAACGCCGATGCCATAGCAACCCATGATCACTGATTTTTCACGACCGTTTTCATCT
AAAACTGTTGCGCCCATAGCATCACTATAACGCGTTCCTAATTTAAAGATATGACCAATT
TCGATTCCTTTAGTAAAGGCTAAGACACCATTGCCATCAGGAGAAGGATCGCCTTCTTGA
ACAAAGCGTAAATCTTCGTAACTAATTGGTTGGAAGTCACGATCTGGATTTACATTTGTC
AAATGATAGCCATCTTCATTAGCCCCAACAATGGCGTTGGCTAAATCTTGAACAGCTAAA
TCTGCATAAATTTTAACATCTTCGGCAACATTGACTGGACCAATTGAACCAAAGCCCGCT
CCTAAGACACGGCGAGCATCTTCTTCTGTTGCTTCATCTAGGAAATCAGCGCCTAAGAAG
TTTTTCAATTTGACATCATTGACATCATGATCGCCACGAACCAAGACCATTACTGGCTCT
TCATCGGCAATAAATAGTACTGATTTAATAATACGTTGTGGCTCAACTTCAAAGAAGTTT
GCCACTTCGGCAATTGTACCCACTTCTGGTGTTGCAATTTTTTCTAAATCTAATTGTGTT
TCATGTGATTTTTTCGGCGTATAAAGACTTGTTGCCATTTCTAAATTGGCAGCATAATCA
CTTTCTGTTGAATAGCAAATAGTATCTTCCCCAATTTCAGAAATCGCCATAAATTCTTTA
GAATCTTTACCACCCATGGCACCACCGTCCCCAATAATGGCACGGAATTCTAGTCCACAG
CGTTCAAAAATGCGTGAGTAAGCTTTTTCGTAATCACGGTATGATTGATCTAAACTAGCT
TCATCGGCATGGAAAGAATAGCCATCTTTCATGATAAATTCACGGCCTCTTAATAAGCCA
GAACGTGGGCGTTTTTCATCACGATATTTTGTTTGAATTTGGTATAAATTCAAAGGTAAT
CGTTTGTAAGAATTGATTTCATCACGAATTAATTCTGTGAAGGTTTCTTCATGCGTTGGG
CCTAAGATATAGTCACGGTCATTGCGATCTTTTAAGCGATACAAGTTAGGTCCATAAGTT
TCATAACGTCCTGATTCTTTCCAAAGTTCTGCTGGTAATAACGCAGGCATTAACATTTCA
ACTGCATCAATTTTCTCAAATTCTTCTCGCATAATCGTTTTTAATTTTTCTAAAACACGA
TTGGCTAAAGGTAAATAAGAATAGATCCCTGCAGCGACTTGACGAATATAGCCTGCGCGC
AACAGAATTTGATGACTTAAGACTTCTGCATCATTTGGTACTTCTCTTAACGTTGGAATT
AACATTTTTGACTGTTTCATTAAAACTCTCCTCTATTTTAAAATCAACTATTTTTGATTT
CTTTACACACTTTTTTACTTAAGCTTTCTCCTTAAAAGAAAAAGCGTTGAATATCGTTCC
AAGTAACTAACACCATTAACACCATGACAAACCCAAAGCCAATTAACGTAATGATGCCTT
CTTTTTCAGGACTAATTGGTTTTCCACGTACACCTTCAATAATGTTTAAGACAATTTTCC
CGCCATCTAAAGCTGGGATCGGCAACAAATTAATAATCCCTAAGTTCATTGACAACATGG
CCATTAAGAATACAACTGTACTTACTCCAGCATTGGATGCTTCTTCCGATAACTTAAACA
TCATGACTGGCCCACCTAGTTTGTTTAAACTAAAGCCTGTGAATAGTGAGCCGAGTGCTT
TAAAAATCTGTGTCGTACTATTTAAAGTATCCTGAATACCGCCCATCAATTTTGACGGTA
AATCGGTTTTCATATAAGGATAAACGCCGACTTTACCAATCGTTTGTTTTTCCACTTTTT
GTTTTTCTGGTGTCACTGTTAGTTGCTCTTCTTTGCCGTTACGCTCAACTACGAACGTTA
ACGGCTTTTCGGGGTTCTTCTGCACAATGGTTGTAAAATCTTCGTATTTTTTGATTTTTT
GATTATTAATCGATAAGACTTTATCGTTTTCTTTCAACCCAGCTTCTGCGGCTGGGCCAT
TAGGAATCACTTGTCCAATTTGGTTCGTGTTTAAATCAGTGACGCCTCCTTGTAGAAAAA
CCGCTAACGTAAACAGAATAAACCCTAAGATAAAGTTATTCATGGGTCCCGCAAAGTTCG
TCAAAATGCGTTGCGATAATTTCGCTGATTGAAATTGAACGTCAAGTGGCGCAATCCGCA
CCTCGGTTCCATCACTTTCAATAATCGTTGCATCATGGTCAACTTTATAAACAGTTTCTT
CTTCCTCGTTTCCATTGACATAGCCCTTGATGAATAATTCTTTTTCAAGATCAAAATCAA
CGACTTCCATCGGAATACTATGAGGTAATTGTACTTTTTTACTTGTATTAATTTTAACCA
CATTACCCACGGCATTTAACTCAACAGATAGAGGCATACCTGGTGTGATTTCTGTCATGT
CTTCGCCCATCCCAGCCATTCGCACATAGCCACCAATCGGCAATAAGCGAATCGTATAAG
TGGTGCCATCTTTTCCACGATGCGCAAAAATCTTTGGTCCCATTCCGATTGCAAACTCAC
GAACTAAAATACCCGCTCGTTTTGCAAAATAAAAGTGGCCAAATTCATGTACGAGGACAA
GAATACCGAAGACAATAATGAATGTGATAATTGTTTTCATAGATGTCCTTCTTCCTTCAT
TCACTGACGTTCAGTGCTTTTTATTATTACATGGGAAAGTCTCGTAAAACTTGCTCTGTT
CCCTTCCCGATAAACCAGTGCAACTGTTTACTGAGAACAGTCGCCACTGTTAGTGAACAA
ATCTTTCCTTATGTAAGACAAGTTTTATTTTAGCATATTCACTCATAAATAACCATTGGA
CTTGACCACTTCGTCTGGATATTTTGTGTTTTTTTAGAAAACTCTATAAATGAGAGGAAT
TGATTACTACGACCAGTATTTTTTTAAAGACCTTCAACAATAGTAGCTAACTTTAGACCA
TAAACTTTTCCGACAGTTTGTCGTATTTTATCAACACGCTGATTGACATGTGCTACCATG
AAAGTATTAATAGTAATTTTAGGGGGAATGAATCAATGTATGGAGAATTACATGGTAAAG
TGGCCGTTGTCACTGGTGCAGCTACGGGTTTAGGATTATTTATTACTCTGCGTTATATCT
TAGAGGGCATGAATGTTGTTGCTGACTATGTCGGTGAGCTGCCTAAAGAATTTGAAGATG
TTCAAGCCAAGCACGCAGACCGCGTAAAATTCGTGAAGGCTGATGTCTCTAATGAAGAAG
ATATTAAAGCGTTAGCTGAAACCGCTTTAAAAGAGTTTGGTCATGTTGACATTTGGGTAA
ATAACGCCGGTGTGGAGGCTTCTTTTCCGACAATTGATATGTGCCATTAAAAGAATGGCA
ACGTGTCATTGATGTCAATTTAAACGGTGTCTTTTTGGGTTCTAGAGAGGCACTCCGAAT
ATTTAGAGATCAAAAAATCAAAGGGTCAATCATTAATATGTCCTCCGTTCACCAAAGAAT
TCCTTGGCCAACGTTCGCCCACTATGCGGCAAGTAAAGGCGCAACCGAAATGTTCACGAA
AACAATCGCTTTGGAATATGCGGAATATGGTATTCGTGCCAACTGTATTGCACCTGGAGC
GATTAACACACCTATTAATGCTGAAAAATTTTCCGATCCCGAACAGTTAAAACAAACAAC
AAGCATGGTTCCTATGGGCATTATTGGTAAACCCAATCAAGTAGCTGCTGCGGCCGCTTG
GTTAGCTTCTGATGAATCCTCATACGTAACTGGAACAACACTCTTTGTAGATGGCGGGAT
GTCTCTATACCCTTCGTTCCAACACGGAGCTGGTTAAAAAGTAGTCTGCAACAAAATTCT
CTATGAATTTTTGTTGCAGACTTTGTACTATCACACACAAAATCTATTCAGGAGGCTTAT
CATGAAACTAGTCAAAAATGTTCTTTTAATTTTAATTGGTTTAGTTATTATCGGGATTGG
CGCATCCACTTTAAGAGTGGCAGGTTTAGGAGTTGATCCTTTCACTGCTATGAATATCGG
ACTTTCTTCGATGTTTGGTATGCAATTAGGCATTTTTCAAATTATTGTCAATGCGTTTAT
TCTATTCTATGTCTATTTAAAAAACAAAAAAGCCATTGGTCTAGGAACTATTTTAAATAT
GCTTTTAGTAGGAATTTTGATTCAACAGATTTCTACTTGGCTTCAACCTTACGCCAATAG
TTTAGGAGGCTCAACAATTGGCAAACTACTTTCTTTATTCTTCGGAGTCCTGATTTTTAC
ATTTGGCTGTGCCTTATACATGGCTACAGATCAAGGCGAATCCCCCTATGATGCGATTGC
GCCAACCATCTGTCAACAAATCAACAAACCTTACGCTTCTGTTCGAAAAGCACAAGATTT
GTTGGTCCTATTAATTGGCTTTATTGCTGGTGGTCCAATTGGGATTGGTACAATTATTTG
TGCATTTGGTGCTGGCCCACTTATTAGTTTTTGGAACAAGTTACTTCAACCTTTAGTAAA
ATAATTTTTTAACTAAAATATAAGAAAAAGCGATGACTTCATAGAGATTTTCTTCTCGAG
TCATCGCTTTTTTATTTGTGCTTCTTTGAAGAAGCATGATTAGTATGTTTCTTGTTTGGC
TTTCCGTTGTTATTTTGGTTGATTATTTTGTTGGTAGAGTGAAAAACTATCCTACTGACC
CTTCCAATAGAGATTTCATTAGAAAGAGTTGGAAAAAGTCAGTAAATATACGAATCACTA
ATGAGTAAATCCTTACTCTTAATCACTAATAATTAGACAAAGAAAATTCAATCATAGTTA
ACAACGGAGTTAAATAAAATAGCATGGGCATGCATAATACTATCATTAATTCTTATTATA
AAACATTGAAACGTTAGTCTATAAATCCTTTAACTATTCTGTGTATTTTTTATGACTCTT
TTGAATCTTTCACCTGTAAAAAAATTAAATTTGTGTTCAATAAATTCATCCGCAACTGCC
ATCTTAAAAAAACTATTCTCTTGGATCGAATTATTTATAATGCTAACCCATTTATCATAT
ACTTGACATTGTTTTTCATTCCAATTAGTCGCTTCATAAATATTCTGCAAAAACTTTTCA
TCACTACTATTTATATAATTCAAAAACATTCCCATTATTCCAACAACTATATCTGATAGT
TGAACAAGCTTATGAGTTTCTTCGCCAAGAAATTCTGATTTCTCTTTTGCTTTCAAAATG
CTGGATTCTACAAATATAAAATTTTTATTTCCCACATCTAAACTACCTAATTTTTCTTCA
ACATCTATTTCATGGTCGAATATTAATTCCGAATTATTAAATAGAACCAATCTTTGAAGA
TACATCTGATAATACTCTTCAATCAATTTTCCAGGTTTATTATTAATAAGTAATGGCAAC
CCCAGCTTTTTCGCTTGTGTTATTTCTTTCTTAATAATTTCTAAAGTTATATCTTCTTTT
TCAAAATAATATGCTTCATATTCATCAGACTTCATATAGTTATTTATAAGCTCCTCAATA
GAACATAAAAACAATATGGGATTCTTCACATTAGGATATGTATTATTTCTAAACACATCT
AAACTTTTTTTTTATCGAATTTAATAGCCTGATATAACGCTGTTTTAAAATGTCTAGAAT
TCTCAATACTCCCTATACTAGATGCAAAAGGTAAACTATCAATAATGTCTACAGTGCTAT
AGTAAAAATTATCCATATATTCAAAATGAATCCAGTAATTATTTTCATATAACCAGTTAA
TCACTTTTTGGAAATAGGGTTTCTTCAATAAATTAGGAAAATCTTTTGCTCCTTGCCTAA
CAGTATTAAATTTTAGTTCATCTTGTTTCTTAGATTCTGGAATACTTTCCCATAGAATCG
CTATAGTTTGTAATGGTATTTCTTTTTCAGTCACAATCCCTCCAAGAACAAAAAATTTAC
TTTCATCACTATTAAATCCTGTAGTAGTAAGATTAAACTTTCTAATATTACTTGTTTCAT
CAAAGAAGAATTTATAATTCTTCTTATTGTCTCTTATACCACTTAAAGAAATAATATCCT
CTCTAAATTTTTCCAGCATTGTTAATCCCTCCGCGTTTCTTTAATTTAAATATTTTTGTT
TCGGCCTATTGATTATTAAACGATAGAAACCATTTTATTTTTAAATTAGATATGATCTAT
CAACTTGAAGGTTGTACTTTCACTATCTATCCCCCTTTCTATTAATTTTCTGCCAATTTG
TTCACTATATTTCCCAAATTCTCCCTCCATCATCACAAATTTTTCTTCAGCCCTAGTTAC
ACAAACATAGTGATTATTTTTTTTACTTTCATCATTGAAGCTATAGTAATTAGCAAAACT
AATCACTTGATTAAATTCCAGGCCTTTTGAACCGAAAACAGTCATAACCTTATGCAAATC
ATTAGATTTTATAAACGCTGGATAGAAATACTTGTTTGTAACACTATCTAACAATAATAC
TTTTTCATCATTTGTTATATTCATCCCTAAGTAGTTATTAAATTTAGTAATAGATTCAAA
AAAGGAGATACTAATATCGTCTTTAGTTTGATTAGATGACAATGGCACTAGTTTCTTTAG
AGGCTTTAATAAACTATCAATTTTATTCAGTAACGTTCTATTTTGCTCTACTCTCAATAC
TTCAGCGATGTCAAAGACAGAATAGTTATCATCCAATAAGTAACAGGCAATTACTTTTAA
TACATTAGCATTTTCAGACCCGTCATCTAATGGTGTTTTAGGAATAAAAACAAAATTAAA
TCCTTGTGCATTTAAATTATCAGAAATATCTTTTGCATCATTGTTTATATTTGCAATAAT
TGTTATATTTTTATTTTTATCCACTATATTGGACTCACAAAGCTCATTAATAGAGCTAAC
ATAGTCATTGGTCCTGCAATGAACAACATGAGTTACTTCTTTAGAATAATCGTCTCTGAA
CTGAGAAGCATTATGCATAAGATTAGCATAATTAACAATTTCAAAATGACTTCTAAAATT
AGTTACTAATTCAAATCTTTGCATCCCTTCATTTTCTAGTTGATTAAAAATATTTCTCTG
TGCACCTCTCCATAGATATATGGCTTGTTTACCATCTCCTACAATAAAAAGATCAATCAA
TAACACGTTTTTTATATACATAAATAGATTATGCATATCTGTATCAGAGTCTTGATATTC
ATCCAAAAAGATCATTGTGTATTTTGATTTAAAATATTCTTGAGCCGCTGTACTTTGTTC
TAATACTTTTTTTGCTAATTCAAACTTAAAATTTCTTTTAATGTTATGATAAGTTCCTAG
TTTATTACTCTTTTCTAATATATTTAGACCTTCATCAAAAGAACCAGATTTTACAGAATC
CTCATAACTAATCACAAAATCATTATTATACATTTCGCCGAAAGCATCTATCAAAAATGG
TCTTATGATTTCATATTCAACAAAAGAGTCGTTAGTCATTACAACAAATTTATTGTTCCC
TCCAATTTGTTTTGACTTTCTTTTTATTTCCTCTGTAGCCTTAACCGTAAAAGTTATTGC
AGCAACTGTTTTATGATCTGAAATTTCACTCATTTTTTTTAGGATTTTATTAACCATTAT
TGTGGTTTTACCCGACCCAGCACTAGCAGAAACTATAATATTACCGCTAGCAGCTAAGAT
ATCTTTTCTTACTTGCTCATCGACGATTTCCATTAACTCTCCACCAATCTTTTTAAAGCT
TTAAATCTATCATGATTAAAAATTTTATAGCACTCTTCATCATTCAAATTATCAATAAGT
TTTAACATATTTAATAACTTCTTATCTTGGAGAGTATCTACAGGATTATCACCAAAAACA
TTTGTCAGCTTTTCTGGAATAACCTCGAATAAATCGTTCTCTAAATCAACTTTTGAAATG
AATATATTATTCTTTTCAAATTCTCTGATACAAGCTCCGTTAAACTCATATAACTCTCTT
TTTTTATCAAAAACCATCCTCTCCTTATCGCTTATTAACCAAATTAATTTTCCATTCTCA
TCCTTCGATGAGTAATCAATTGTAATAGCTTCTAAATTTTTTTTACCAATAATATTTAAG
CAACGATTGAACCCGATAGTATCGAATGACTTTATATCTCCTCTTTTAGCTTTCAAATCA
TTGTCAGTTTTGATAATAGGTAGTATTTCCAACTCTTTTAATATATCAAAGTATGGTTTG
AATTTAATACCATCTACTAATAACAGATATCCGCCCTCTAATTCATAAATTGGACTAACA
ATTGACAATATTTTTTCAAATAACGCCTTCTCTGAAGGGCCCTCTATGAGCAACACACGA
TCTGAAAACAGCGCTGTTGTTAATGATTCATTCAGTTCTTTCTTTATTGATTTAAATTGT
TCGGGCACATTATACATATAGGATTTACAGTCAGTTTTGTTTTGTGAGTATATTCTAACA
AGAGAAGCCTCATCCATTTCATATAATAATTCTGACGAATGAGTGGATAAGATAAAATAG
CCATACACAGAATAATCAAACAATTGCTTTGATAGAGCTACTTGCATAGAACGATGTAAA
CTATTTTCTGGCTCTTCTATCAAATAAATGGTTATTCTATCAGAATCATATTCTTTCGTT
AAATAATTCAAAAGAGAATAAGCTAATATTTTTTTTCTACCATCCCCTGATGTAGGATAA
AGTGCATTATCTCCTTCTCTTTTTATATACGGGTGTATATCACTAAAGAAACCTTTTATT
GCCATCTCCGATTGTAATTCAATTGTTATATCCTCTTTTTTCAGTTGATGATACTCATCT
GTTAGTTCCTTTTGAAAATTCCGCATAACTTCCATAGAACTAATTTTCCTATTCATTTCA
AACGTCAAATCTGAAATCTCTTGCGAAATAACTATATCCTCATTTGTTAATTTTTTTTGA
TCAAATAATTTTTTTCTGTTTTTAGAAAAAACATAATCTAAATCAATAGTTGGATCAACA
TAGATAATATTAAATAATCTATCGATATCCGAAAAGCTACCATTTTGAGGAATTTTATGC
ATACTATCCAAGTTATTACCCCAAAATAATTCTGGAACACCTAGGGCCTCACTATGATCA
AAGGTTCCTATAACTTGAAAATAGAATCTGTTTAGCTCTGAACTGTCCCTTGAACCACCA
ACTTTTGAGATTATATGCTGTGAATCTCTATCAGTCTGACGATCTGTTAGATCAACTTCA
AGACTGATTTTTATGACATTAGACGTATCTCTATGATAATAATCACTTTCAGAGAAACCG
TCAGATCTTATTTTACGATCTAACAAACATCTTAACGAACAAAGTAAATTAGTTTTTCCA
ACGTCATTCATACCAAATACAACATTTTTATTAGATAAATTAATAGCTACATCTTCAAAA
TTTCTAAAGTTCTCAATCATAAGCCTACTTAATTTCATAGAAAAGCCTCCTTATTAAAAC
AGAAAATCTCAAATATATTCTTTACTTGATATAACTAATGATATCACAATTGCATCAATA
ATAACTTCCCTTTTAGTTCAAAAATAGTTTTTCCATACAAAAAAGACTAGTCATAAATAC
AATAACTAGCCTTTCTTTAAAGATACAATCTTAGCATTGTTTTGCTGATACTTTGAAAAG
AATCCCTCATCCAAGCAAAGCAGTTCTTCAATTTCTTGATATGTTAAATATTTACCGGAA
ATATTCGAATATTCATCAACAAATGATTTGGGAGTATATATTTTTTCTTCAAACAATAAC
TCTAACGCCTCTTCAAAAGCCTCTGGCATGGCTATCGGCATAATTTCATCCAAAGGTTCT
ACTTTTCTCCATCCTCTTTTACTCAAATTCTTATAAAGTCTCACAAACTCATCTTGTGTT
ATTATTTCTAGCTGCTTTGCCCTATAAATCATTGATGCAATAGATACTTTCCATTTCACC
TTCAATTCTCTATAATGGTTTAAGTTTAAAGGATCCTTAGAGACGTCAATACTAAACGCT
TTTTTAGGAAGTAGAAAGTACCCTGCTAACGAGTCCGCTTCTCTTTCTATTTTCTTATAT
ACATCATTGTTTTCATCTTCAATATTATCAATGTCTTCATGTTGAATGAAATGCGCCAAT
TCGTGTATGACATCAAATTGCCTTCTGTAAAAAGACTTTTTATTACTACCTAAAACAATA
ACATAATAATTCTTTACTCCATTTTGAAATTCCACTGTGACTCTTTGGCTAAAAGCATCT
ATCTTTTCACTCGAAAACGTTAAATCTGAAATTACAAATCCTTTACTTTCTAAAAGTTCT
ACGGCATTTTCAATAGGAGCTTCTCCTAAATTCCATAGATTTCTCAACAAGCCAGCTTTT
TCTTCCAAACCCTCTATATCACTCAAATCAGGTAACTCAAATTCTGGAAATTCTACTGTT
TCCTCTAAAAAGCTCCTAAGACTAACAATATTTTCAACTCTCGACAATTGATATTGTTTA
TCCTTTTTTGAAGTACTTAAAAGTGATCGGAAATACGAGTTTCCATATGCAAAGTTCTGT
TTATTCGAAGAATAAAAAAATTCTTTTGGGAATCTCAATGCTTGCAGCAAAGAAAATAAT
ATTTCAGGAGTTGGTGCAGAAATGTTCTGTTCATATTTTGAAATCATCTGTTTAGATACA
CCAATTTTCTCTTTAAGTTCCTCTAGAGTCATCCCTCTATACATTCTTGCTTCTTTCAAT
CTTTGACCATTAAATTGGTGTTGTATTGACACTGTCATTACCTCTATTCGGCTTTTCTTT
TTCTACCTTTAAGTTTAACATGCTTGTTTTTTCTATTTTTTAATTCAGCTCTTCCGTTAC
CTTCTATTTCTGAATCACTAGCAGCAATAATGTAATCTGATGGAATAAATTTACTCCAAT
CTTCACTATATAATATTTCACAGCCATCAGATAATTCATACATAGTAATCTTGGGAGTAT
CTCCAATAGAGTTATCTCTTGTAATTATACAAACTTTCTCTATATATTCACCAAATTGCT
CTAATATTTTATTTGCTTTTTCTGAAGCTTCCCCATAAAGATCTGAACTAAATCGATCGA
TAGTGTATTCAGTCGGATCAAAGAGTTGTCCATATTTATCATGCTCTTCTTCTGGTGATG
GATTCTTTAACAATATTACACTTGTGAGATATGTCAATCCTCTTTCCTTATGAAACTTTC
TCATTAGCTGATTTTTGTTATCTTCAGACATAAATGCATACATAACCTTTTCCATCTTAT
CAATGAAAATAACTGAGCGTTTATCAATGAATTGAAATCTTTCAGCCAATTGAGTATCAA
TAATTTTTTTCAAATTATCCGCTCTCTTTAACTTACCGAAATTTAAGTTTCGGCTCTTAT
AGTCTATATTATATTTATTAACAATCTCCTTTAACTCGTTTTCATAGCCATGATAAATTT
GTTCAACAATAGCAACCTTCAAATTCTCTTCCAATCAATAACACTCCTTCAATATAAGAT
ATACCTACTTTAACACACAAGGAGATTTTTTTCAAATATCGATCGAAAAAGGAGATTACC
ATCGATTTTGTCAACCTTCCGATTTTATCTATTAAGTAAAGTTCAGCAAAAAATCTATTT
TTCTTCTTCTAAATCGAACTCAATACTTCTCTTCACCCTCTGTATCGTGCTCACACTCAA
TCTGCTCCTTTTAGAAACCTCTTTATAACTTAATCCTGATTTCAGTAATTCATAAGCATG
TCTTTTATCATCTGTTATTTTGCTTTAGGGCGTCCTTCTCGGCAGTTCGGATTTATTTCT
CTTAGCAAATGCTTTACCCTCCTGTGTGCACTCTACGATCAGGTCACGCTACATTTCAGC
TACTGACAAAATTGTACGCATTAACATCCGACCAATAGATGTATTTTCAATGGTACCGAG
ATTAAGATTCTTAATTGTAATATTTCGTTCTAGCAGCGGTTCAATCACTTCTAATGCTTC
TTTAGTATTCATTGTAAAACGCTCCAGCTTCGTGACTACAACTGTATCGTTATCCTTCAG
AATTGATAATAACTTGGTAAATTCGGGACAATTTATTTTCATTCCTATAAATTTTTCTTT
ATACATATTTTCTTCAAACACGCCAACTTGTTTAAATTGTTCCAGTTGCTGCCCTAATGA
CTGAGCTGTCGTACTTACTCTCACATATCCATAAATCATAAAATATTACTTCTTATCTTA
ATTATTTTTTGACCTAAGTTAATGAACATCTATCAAGATTGACAAATCAACAAACAAATA
GTTGGTAAAAAACTATTATGTTTCTGATCAACTAAAGAATCTATAAATCATTTTCTAATG
AAATCCCCCTTCATTTCTCTCCCTAAAAGTTTAGGTAAATTTTTTGATTAATTCCTAAAA
CATAGGGTGTTTGTATCAACCCATAAGACATATCGTATGTTAAAACTTCTTGTTCTGGGA
TTACATTAAGTGAATTATAGAAAAAACTCCTTGTGGCTCTTTTTATGTATCTGGTCTGGT
AGTAATAAGCAATCGCAGGTGAAAATTTTCTAAGAACATTACTATCATTGTAATCACTAA
ACTTAATTGTCAACTTATCTGCAATAATTCCAACGGCTCCTTTTAAAACACTTTATGTAC
AAATAATTATCACACAACCAAAAGATTTCCCTATATTTAACCAATTTGCTAAGTATACAA
ATTTTCAAATCGTATCTATCAACATAGTTAGATAGATTTTCAGGCAAAATAAAAAACTCC
GAATGCTGTTATATCAACATTCAGAGATTCTATTATAGGTTTAACCCACACTGCCTTCCA
TCTCATAACTAATCAACCGATTCAACTCAACCGCATATTCCATCGGTAATTCTTTCGTAA
ATGGTTCAACAAAGCCCATAACAATCATTTCTGTCGCTTCGGCTTCAGATAAGCCGCGAC
TCATTAGATAATATAATTGTTCTTCAGAAATTTTTGAAACTTTGGCTTCGTGTTCTAAGG
ACACTTGGCTGTTATGGATTTCATTAAACGGAATCGTATCTGATTTTGATTTTTCGTCCA
TGATAATCGTATCGCATTCGATGTGGGAAATCGAGCCTGCGCTGTCTTTTCCAAAAGTCA
CTTGGCCACGGTAGTTAACTTCGCCGCCGTCTTTAGCAATTGATTTTGAAACAATTGAGC
TAGAGGTATTCGGCGCATTGTGAATCATTTTGGCCCCAGTATCTTGGATTTGGTTAGCGC
CAGCAAAGGCAATCGATAACATCGTGCCACGGGCACCTTTGCCATCTAAGTAAACGCTTG
GGTATTTCATGGTTGTTTTAGCTCCTAAGTTCCCATCAATCCATTCGACAGTGGCACCTT
CGTAAGCTTTAGCACGTTTGGTTACTAAGTTGTAGACGTTATCTGACCAGTTTTGAATAG
TGGTATAACGACAATAAGCATCTTTTCTAGTGAAAATTTCTACGATGGCCGCATGCAAGC
TGTTACTTGAATACGTGGGTGCCGTACAACCTTCAACATAGTGAACGCTGGCCCCTTCAT
CGACAATAATCAAGGTCCGTTCAAATTGGCCGGTATTTTCAGCGTTGATTCGGAAATATG
TTTGTAATGGTACATCAACTCGAACGCCTTTTGGTACATAAATAAAGGTTCCACCTGACC
AAACAGCTGAGTTTAAAGCGGCCAGTTTATTATCTGTTGGCGGCACAAGTTTTGAAAAAT
ACTCTTTGAATAAGTCAGGATATTCTTTTAAAGCAGAGTCAGTATCTGTAAAAATGATGC
CTAATTTTTCAAATTCTTCTTTCATGTTGTGGTAAACAACTTCTGATTCATATTGAGCAG
AAGCCCCAGCTAGATAAGCACGCTCAGCTTCGGGAATCCCAATTTTTTCAAAGGTTTCTT
TGATTTTATCAGGTACATCATCCCAATCGCGTGCAGGTTTGTCACTCGGTTTTTGGTAAT
ATTTAATTTTACTAAAGTCAATATCTGACAGGTCTGGACCCCATTCTTGCATGGGCATTT
TATTGAATTGTTCTAACGATTTTAAACGGAAGTCAAGCATCCATTCTGGTTCGCCTTTCA
CGCGAGAAATTTCGCGAACGACGTCTTCTGTTAGGCCGTCTCCGGTACTAAAGACTGGTT
CCACATCGTCGTGAAAGCCAAATTTATATTCTTCTAATTCAGGTACTGTACTCAATTCGT
CGTCACCCTTTCTTTATTTTTCACAATGTAAATGACCAGCTTCGCCTTGGCCGTTATTAG
CAACAGCCTGCTCTAAGGCTTTCCAAGCCAGGGTTGCACATTTGATCCGAGCTGGAAATT
TAGCTACGCCGCTTAACATTGCTGCATCGCCTAATTTTTCATCTTCGGCCACTTCATTTC
CTTGAACAAGTTGAGAGAAATCCTCTGCTAAGGCCGTTGCTTCGGCGATTGTTTTTCCTA
AGACCGCATCAGTCATCATACTAGCACTTGCGGTACTGATGGAACAGCCACTTCCTTGAA
AGGCGATATCTTTAATCACACCGTCTTCAATGGCCACATCCAGTTCAATCACATCTCCAC
AAGTAGGATTATTCAGTTCAATTGTTTGGCTAGACGCATCTAGCGTTCCGTGGTGATGTG
GGTGGCTAGAATGGTCCAAAATGACTTGGCGATATAAGTTATCTAATTTAGAAAGTGCCA
TGCTGGAAAAACTCCTTTGTCGCTTTAATCGCTTCAACTAAGCGATCTGCGTCTTCTTTG
GTATTGTATAAATAAAAACTTGCCCGTGCGGTTGCTGGCACGCTCAAATAGTTTAATAAC
GGTTGCGCGCAATGGTGACCCGCTCTGACAGCGACCCCTTCCATATCTAACGCCGTAGCC
ACATCATGTGGATGTAAACCTTCAATATTAAAAGCAATCACACCTGTGTGGTCTTTTGGA
TTCTGTGGACCATAAATCGTCAAGCCCTCGATAGCTTGCAACTTCGGCAAAACATAGTGA
ACAAGGGCTGCTTCATGTTGATGAATGGCCTCCAAACCAATTTCTGTTAAATAATCAATG
GCGGCACCTAAGGCAATTGCCCCAGCAATATTAGGTGTGCCAGCTTCAAATTTCCATGGA
AGCTCTTTCCAAGTACTTTCTTGAAGATGAACAAAGTCAATCATTTCGCCACCAAATTCC
ACAGGTTCCATTTGTTCCAATAAATGACGTTTGCCATAAAGGACACCAATTCCAGTTGGT
CCACACATTTTGTGACCACTAAATGCATAAAAATCAGCATCGATGGCTTGAACGTCCACA
GGCATATGAGGAACTGCTTGCGCGCCGTCTACCACCATCACAGCGCCATTTTGATGAGCT
AATTGTGTTAATTCTTCGATTGGATTAATGACCCCTAACACATTTGAAACATGAGCAATC
GAAACAATTTTCGTTTTTTCTGTAATTTGTTGACGTGCACTTGCCATGTCTAAAAAGCCG
TCTTCAGTGACGTCTATATACTTCAAAATGGCTCCTGTACGTTGGGCTAATTGTTGCCAG
GGAATAATGTTTGAATGATGTTCCATGTAAGATATGACGATTTCATCCCCGGCTGTAACT
GCCAAGTCACCATAACTTTTGGCAATCCAATTCAAACTGGTTGTTGTTCCTCGTGTAAAT
AAAACTTCCGCTGTTTCTTTGGCATGGATAAATTGGCGAACCTTTTCGCGGGAGGCTTCA
TAGTCCTTCGTTGCTCGTTCGGCTAACGTGTGCACCCCACGATGAACATTGGCATTATCG
GTTTCATAATAATGTCGTAAAACATCTAACACCGCCGTTGGTTTTTGGGTTGTCGCAGCA
TTGTCTAAATAAACTAGCGGTTCATCATTAACTTCTTGAAATAAAATAGGGAACGATTGA
CGAATGGTTGCTGCATCCATCATGCGTTTAACTTCCCTTCAATTACTTCTACAAATTCAT
TTTGTACTTCTTTAACTGGAATTGCTGTAATGACAGAACCTAGGAAGCCACGAATCACCA
AACGTTCCGCTTCTTCTTTACGCAAGCCGCGGCTCATTAAATAATACATTTCTTCTGGAT
CTACTCGACCAACGCTGGCTGCGTGTCCGGCAGTCACTTCATTTTCATCAATTAAAAGAA
TTGGATTGGCATCACCACGAGCTTTATCAGACAGCATTAAAACACGACTTTCTTGCTGTG
CGTCGGCTCCTTTTGCGCCTTTTAAAATGTGGCCAATTCCGTTAAACGTTAAAGTACCAC
GTTCACGAATGACTCCATGTTGTAAAATATGACCAATCGAATGTGGCGCTTTGTTTGTCA
CTCGTGTGTCGATGCCTTGTGTTTGTTTACCTGCACTAATTGCAACGACTTTAACTTCTG
AATGAGCGCCTTCGCCAACTAAATCAGAATCAAAATCAGCCACAACATCGCCATCATTCA
TGACGCCTAGAGCCCAATCAACAGAGGCATCCCGCATAATATAGCCACGACGATTCATAT
AAGTCGTTACAGTTTGCCCTAATTGATCCACGGCTGAGTATTTAACTTTTGCGCCATCTT
TCGCAATCACTTCCACAACAATATTTCCAGAAGCTTTCTCTGCGTGATGACCAGTGGATT
GAAAACGTTCTAAATAACTGAATTCACTATGATTATCTGCAACGATTAAAACATGTTTAA
AGAAAGGTTGGTTGCTATCTGAATCCTGAATAAACAAAGATTCAATGGGCTCTTCAATCA
CTACGTTTTTAGGAACGTATAAGAAAACGCCACTATTCATGAAAGCTGCATGAGCTGCTG
TCAGCTTATCTTCTTCTGGTAATACGGCTTTAGTCATATAGTATTCTTTAACTAATTCTG
GGTGCTCTTGTAAAGCAGTAAAAATGTCTGTAAAAATTACCCCTTGTTCCGCTAATGAGG
CTGGCAATTGCTCAAAAGCATGAAAAGATCCTTGTTGAACAATTAAAGGATTGTCTTTCA
TTTGATCAAAACTTGCGACATTTCCTTCAGAAGGCACATAACTTTCCATGTGAACATTTA
ATAAAGGCCAACGATGAAATTTCACACGATCAATATGTGGTAACTCACTTTCGTCAGCGT
TTTTTAAAGCCGTTATTCGCAATTCAGTCATCCAAGCTGGTTCTTCATGTTCTAGTGAAA
AAGCGGTGACTTCGTCAAGATAATCCATTAGATTTACTTTTTTCATTTATCTTGTCCTCC
TTACGCTTCTTCTTTGTAATCAATACCTAATTCTTGGCTGATACCAGCATAGCCTTCTGT
TTCTAAACGTTTTGCCAAGTCAGCCCCACCGGTTTTCACAACGCGGCCTTCCATCATGAT
ATGAACAACATCTGGCGTGATATAGTTCAATAAGCGTTGATAATGGGTAATAATTAACGC
ACCAAAGTTCTCGCCGCGCATTTCATTAACCCCTTTAGAAACTACTTTTAACGCATCGAT
ATCTAAGCCTGAATCAATTTCATCTAAAATGGCAAACGTTGGCTCTAACATCAATAATTG
TAAAATTTCATTTCGTTTTTTCTCGCCGCCAGAAAACCCTTCGTTTAAGTAACGCTCAGC
CATTTCTTCAGGCATATTTAATAATTCCATTTTGCTATCTAATTTTTTTAAGAACTGCAT
GACTGACATTTTGTTGTCTTCGTCACGTTTTGCATTGATTGCTGCACGCATGAATTCAGC
ATTGGTAATCCCTGGAATTTCACTTGGGTATTGCATTGCTAAGAATAAGCCTAGGCGAGC
GCGTTCGTCTACTTCTAAATCTAAAACGTTGACGCCGTCAAATAGAATTTCTCCTTCTGT
GACTTCATAGTTAGGATTTCCCATAATTGCTGCTGATAAAGTAGATTTACCAGTCCCATT
AGGTCCCATAATTGCATGGATTTCTCCAGTATTAATTGTTAAATCGACCCCTTTTAGAAT
CTTTTTATCTTCAATTGATACGTGTAAATTTTTGATTTCTAACACAGACATGTACAATTC
CCTCCAACTTGTTTTAATCGTTTTTCCGTTCTCACTCATTTTAGCCTAATTGAGAATGAA
TCGCAAATTACAATTGCTAAAAATAACAACTCTTATCATCAAATTTTAGGATTCAATTTG
TGAAGAAAAATTTTAAAAGGCTGATATTTCAAAGTTTCTCTATATTTTTAAGTGATCGTC
CCTACACAAAGAAAAAAATTCTGGTAGAATAAAAAAATTTATTAAAGAAAGCGTTTTCTT
GGATAATTACTTTAGAATAACTTTCACAAAGAGAGCGTTGAGATACGCCTTTCTCATCTA
TACAAAAAAAATCCAGAGCATTTGCTTCTCTGGATTCAATAATTTTTATTAGTGATTGGT
TTTATACTTCTAAAAGTTCTTGTTCTTTTTCAGCAGTAATCGCATCGATATTTTTGATGC
TATCGTCTGTTAATTTTTGAACATCTTTTTCAAATGAACGTAATTCATCTTCAGTGATGT
CGCTATTTTTTTGAGCTTTTTTCAACTCATCCATTGCATCACGACGAACGTTACGGACAG
CAACTTTTGAGTTTTCCGCTTCTTTTTTCACGTCTTTGGCTAATTCTTTCCGACGTTCTT
CCGTTAATTGTGGAATCACTAAACGGATGACATTTCCATCATTGGTTGGACTAATGCCGA
TATCACTCATTTGAATAGCTTTTTCAATGTCAGCGATAGAATTTTTGTCAAACGGTGTAA
TCATTAATACACGTGCTTCTGGGATATTGATACTTGCTAATTGGTTAACTGGTGTTGGTG
CACCATAATATTCTACTTGAATACGGTCTAATAGACTTGCGTTCGCACGACCAGCACGAA
TTTGACCTAATTCACGGCGTAAGCTTTCTTCCGCTTTTGTCATTTTTTCTTTGGCTGTTG
CTAAAACTTCTTTAGACATTCTTTATTTCCCCCTTACAGTTGTTCCGATATTTTCACCAA
GGATGGCACGACGGATATTTCCTGCTTCATTTAGGTTAAAGACAACTAAAGGAATATCGT
TATCCATACTTAATGAGCTTGCTGTTGAATCCATTACTTGCAGCCCTTTAGAAATAACAT
CTAAATGTGTTAGTTCTTCAAATTTTGTCGCTGTTTCATCCACACGTGGATCCGCAGAAT
AAACACCATCAACATTGTTCTTCGCCATTAAGATGACGTCCGCATCTACTTCTGCAGCTC
GTAACGCAGCCGTTGTATCTGTCGAGAAGTAAGGATTTCCTGTTCCTCCGGCAAAAATAA
CAACGCGGCCTTTTTCTAAATGACGTTCTGCACGACGACGAATGTATGGTTCTGCAATTT
GACGCATTTCAATTGATGTTTGAACACGTGTAGGCACACCAAGATTTTCTAATGTATCTT
GCAATGCTAAGGCATTCATCACAGTAGCTAACATGCCCATATAATCTGCTTGTGCACGTT
CCATGCCCATTTGAGCACCAATTTGTCCACGCCAGATGTTCCCGCCGCCAACCACGATGG
CCATTTCGATACCTAATTCATGGACCTCTTTAATTTCTTGGACGATTTCTTTAATGACTG
GTGGTTTAATGCCAAAACCGTCTTCTCCGGCTAGCGCTTCTCCACTTAACTTTAATACGA
CACGTTGATACTTAGGTTTAACCATCATAATTCCCTCCAAGATTCTCTAAAAATCATTCA
ATTCCTCATTTAGATGACTTTTCACCAAAATGATTTTTTAGACCAAGCAGTGCGATCCAC
TGGTTTTGCCTAAAAAAAGGGAGCGCATATCAAAGTTATGCGTTCCCAAATGGCTGAAAG
ACTGCCTTGAATCAAGCAGTAATCAATTTATGCAGCTTCCTTTGGGGATCGCTGTCTGTT
TAGATACTTATGATTCACGGCTTTTCAACCGAGCGTTTGATGCTCTTAGTTTTTCATTTG
GCTCATTACTTCATCCGCAAAGTTATCTTCACGTTTTTCGATACCTTCGCCAACTTCAAA
ACGTACGAATGATTTCACTTCGCCGCCTTTAGAAGCAACAAATTTTTCGACAGTCATATC
TGGATCTTTAACAAATGGTTGGTCAACCAAAGCGATTTCTGCTTTGAATTTTTGTAGACG
ACCAACAACCATTTTTTCAACGATATTTGCTGGTTTACCTTCGTTTAATGCTTGTTCAGT
TAACACAGCTTTTTCGTGTTCTAATTCTTCTTGAGGAATTTGAGATTCATTGACATAGCG
AGGGTTGATTGCCGCGATGTGCATAGCAACATCTTTCGCTACTTCTTCGTCAGTTGTGCC
ATCGATAACTGTTAATACAGCAATACGGCCACCCATGTGTAAGTAAGCGCCAAATGCAGC
ATTGTCAGCTTTTTCGACAACTTCAAAACGACGGAAGCTGATTTTTTCACCGATAACAGT
TGTTGCTTCGATTAAATCAGATTCGATTGTGCCTTTTTCAGTTTTAATAGCCATTGCTTC
TTCCATCGTAGCTGGTTTGTTTTCAGCAACTTTAGTCGCAATATCTTTAACTAAATCTTG
GAACATTTCGTTTTTAGAAACGAAGTCAGTTTCTGAGTTTACTTCAACGATTGCTGCAAC
GTTACCTACAGTTGCTACGTTTGCTAAACCTTCAGCCGCAATGCGGTCATTTTTCTTCGC
TGCTTTAGCCATACCATTTTCACGTAAAAAGTCTACGGCTTTTTCCATGTCGCCTTCTAC
TTTTACTAATGCTTTTTTAGCGTCCATCATTCCAACGCCAGTCATATCGCGTAATTCTTT
TACCATTTTAGCTGTAACGTCTGCCATTATTTGTGTCCTCCTCGGATATTATCAATTCTT
TTTAAAAAAGCTATCTCAAAGGAGAATCAGGCTTTTTGTCGCCTAGCCTTTGAGACAGCT
CCGTAATCATTATTATTCAGCTGATTCGTTGTTTCCTTCAACAACATCAACGATTTCTTC
GATTGAAGTTGCTTCTGGTGTTTCTTCAACGAATAACTCTTCAGTTGCTTGGTCTTCCCC
TTGGTTACCTTCGATGAAAGCATCAGCCATTTTAGCAGTGATTAATTTCACGGCGCGGAT
TGCATCATCATTTGAAGGGATTACAACATCGATCTCATCAGGATCACAGTTTGTATCAAC
CATTGCAACGATTGGAATGTTTAATTTGTGTGCTTCTTGAACAGCAATGCGTTCTTTACG
TGGGTCAACGATGTACATTACATCTGGAATTCTTGGCATATCAGCGATACCACCTAAGAA
TTTTTCTAAACGTTCACGTTCTTTGTTTAAGCCAGCAACTTCTTTCTTAGGTAAAACTTC
GAAAGTGCCGTCTTCTTCCATTGCATTGATTTTTTTCAAGCGAGCAATACGTTTTTGGAT
TGTATCCCAGTTAGTTAACGTACCACCTAACCAACGATGGTTTACATAGTATTGACCAGC
GCGGATTGCTTCATCTTTGATTGCTTCTTGTGCTTGTTTTTTAGTTCCTACGAATAAAGC
AACGCCGCCTTCTTCTGCAACGTTTTTCATGTAATCGTAAGCTGCATCTACTAATTTCAC
TGTTTTTTGTAAGTCAATAATGTAGATACCGTTTCTTTCTGTGAAGATATATTTCTTCAT
TTTTGGGTTCCAGCGACGAGTTTGGTGACCAAAGTGTACGCCGGCTTCTAGTAATTGTTT
CATAGAAATTACTGCCATGTTGTGTTTCCTCCAGTTTGGTTTTTATTTTCCTCTTCTTTT
CGTCAACTCCTTGAAGAACTACCGTAGTAGCACCACTTCGCAGATGGAAAAGAATGTGGA
TTTCGTGTGTGAAAATCACACCTTTAACAGTATAAGATATTTTCAGAAAAATAGCAAGCC
TTAAAACTAGAAATGTCGCTCCTACTGCGCTTGCCAAACAAGATGACATTCTTCGTTTCC
TGTTTCATCGATGGTTCGCTTTTGTTGGACAAAGCCTTGTTTTTGATAAAAGGCGTACGC
TGCTTGATTTTCCCTGTAAACAGCCAAAGATAAGATGTCCTGTTCTTCTTTTGCTACTTG
CAGTAATTTCTGACCGATGCCCTTCCCTTGAAACACTTTTTTTATAAAAATTCCTGCGAT
ATAGTTATCCATTAAGCCTAAAAACCCAATTATCTGACCCTCTTCTTCTGCTAAGATCAG
TGTTGCTTTTGGTAACGCAGCGCGGACAAATGCCTTATTTTCTTGCCAATAAGTTGGTGC
GACAAATGGATGAGCTTCTAGATTCGTTTGCAGCCAAATAGCCATAATGGTTTCTAATTC
TTTTTCTGTTAACTGGGTTGTCTTTTTGATAGTCAGCATTTTTTGACACTCGTTTCTGTT
ATTGATTATTTTCAAAATAAAACATTAACACGCCTGCTGCGATAGCGACATTCAATGATT
CCGCTTGACCTTTCATTGGAATATAAAGATTTTTCGTGGTTTCTGCTAACAATTCTGGCG
AAACCCCGCTACCTTCATTGCCTAAAATCAACGCATAATTTTCCACTGCCTCTTGTTCAT
AATAAGCAATCGCAGCTTCATTTAGTTCTGTACCGAAAACTGGTAGACCTTGCTTCTTGA
ATGCCTGAACCACTTCAGTCAACTCTCGTTGGAGAACTGGTAAATGATAGTGGCTTCCCT
GCATTGAGCGCAACACTTTTGTATTGTAAATATCTGCTGTGCCCTTACCTAAAATCACGC
CTGCTAAACCTGCTGCATCAGCTGTGCGAATCATCGTACCAACATTACCAGGGTCTTGGA
TATTATCTAAAAGTAACCAACCACCTTTAAAAGAAAGCGACTGCTCTTGTTGCGTTTCCA
AGGTGACAATTGCCAAAATCCCTTGTGAAGTTGGCAACTCCGACAAGCTATTTAAAACCT
CATCACTTACAAAAATTAATTTTTCTGTTTCTTGTTCAGCTAACCAAGTTCCCCATTCTT
GTTGACCTCTTTGGTTAAACAAAATCCACTGGACATCGGCATTGGCCTTCACAGCTTCTT
CAACTAAATGAAATCCTTCTATTATATATTGGTTCAGTTCTTCTCGGTACTTCTTTTTGT
GTAATTTTTTCCATTCTTTTAATTGGTTATTTTTCGTTGATGTAATTTCTTTCATAAGTC
ACCTCGCCTTTGTATTATAGCATGCTTCTAGCTTGCTTGGATACTTGCTAGAACCAAGAA
AAATCGCTATCATAAAGAAAAAAGCAAAGGAAGTGTCTCTCATGGAAAAACTAAGAATGA
ATGTACAAGGACGTGTCCAAGGTGTTGGCTTCCGCTACATGACAAAAATGGTGGCAGATC
AATTAGGTGTCACTGGTTCGGTGAAGAACGAAGACGACGGGTCCGTTTCAATCACAGCAA
TTGCACCTGAAGACATAATGGAAACATTTATCAAAAAAATCAAAGATTCCCCCAGTCCAG
CGGGACGTGTAACGTATGTTGATATTCAAGAAGACCCTTTGTTAGAAGAAACGGAACAAT
TTAAAGTGATTCAATAAACTTACTTTCTAACGATTGATTTCTTTGGAAAGAAGCCTTGAA
CAGCAAGTAGTTCCTGCTTTTTATTGATTTTTGTAAGAGCTTCTTTTCGATTTTGATTGA
AAAAGAGCGCTGTTTCAAGTATAGTTAACCATGTAAAAATTTTTTAGAAAAGGACCGAAT
TACATGCGTAAATTAAACCGATGGCTTTACGGCTCTGGCTTACTATTTTTAGTAATGTTT
TTATCAGGCTGTGTGAAAACAGGAGCAGATGGACAACCAACTGGTGAAGGTTTTGTCTAT
AACTTCCTTGTTTTACCGATGAGTAATGCAATTACTTATCTTGTCGATAACTTTAATTGG
AACTATGGTTGGGCGATTATTTTTATCACCATTATTGTACGGATCATTATTTTACCGTTA
GGCTTACATCAATCGAAAAAAAGCTTTATCCAAACGGAAAAAATGCAAGCAATCAAACCC
CAAGTGGATGTTGCACAAGCAAAAATGAAACAAGCAAGTACGCGTGAAGAGCAAATGGCC
GCACAAGCAGAACTACAAAAGATTTATAAAGAAAACAATGTGAGTATGGTTGGCGGAATT
GGTTGTTTGCCTTTATTAATTCAAATGCCTATTTTCTCTTCTCTGTTCTTTGCTGCTCGT
TATACAAAAGGTATTGCCACGGCAAGCTTCTTAGGAATGAATTTAGGGCAACCAAATATG
ATTTTAGTGGCATTAGCTGGTTTAGCCTATTTAGCTCAAGGTTATATTTCAATGATTGGT
ATTCCTGAAGAACAAAAGAAAACAATGAAATCAATGCTGATTGTTTCACCATTAATGATT
GTTTTCATGTCCTTTAGCTCACCTGCAGGCGTAGCGCTTTACTGGGTAGTTGGTGGTATT
TTCACATGTATTCAATCTGCCATCACAAATATCCTCTTACGTCCAAGAATTAAAAAACAA
GTACAAGAAGAATTGAAAAATAACCCACCAAAACAAGTGGTTACTCCTATTAAGGATGTG
ACACCAAAAGAAACAAACAAAGCAACGCAAAAAACGAACCAACCAAAAGCAAACGGCAAT
AAAGGTCGCAATGCTGGAAAACAAAAACGTAAATAAAAAAAGGATCGCCTCTAAACGGCG
ATCCTTTTTTTACTTCAATTCTTTCCCAGTTATCTCTTCAATAGTTCGAATAGACTTTGG
ACCAAAGCCATGCAACGAAAGTAACGCTTTTCGGCCTCGTGCATAGAGTTCATCCACACT
GTCGATTTTTTCATTCGTTAGCGCACGAACAGCTGGCTTTGATAATTGTGTTAAAATTTG
TTCAAATGTTGTTTCTAGCATGCTGTCGGTTCCTCCATAGCGGTCGAAAAGCAGCGCTTT
TTATTTTACAATTAATAAATCTAAGCTAGCAATTGATAACGCCATTTTAGCAATTTGCAT
TAATTGTTTTAATCGGTTTTGTTTGACTTTTTCATCCTCAACCATAACCATCGTTTCATT
GAAGTACGCATCAATTAACGGACGTAGATTTACTAGTGCTTCATAGTTTTCTGCAATCGT
GCGTGTCGCAAATGCTTCAGATAAATCGTTAACTGCTTGATACAGTTCTTTTTCTGCCTT
ATTTTCAAACAGACTTGGATCAATCCCTTCTTCAGTATCACCTAAAAGTTCTTGACCTTT
TTTCGCTAAATTAATAACACGCGTTAAGGCTTCCATTGATGGTTTAAAATCTTGATCTTC
AAAACGGCTTTTTAAAATATTCGCTGAAGCAAATAATTTCGATAAATCGGCTTGCTCAGC
AGACACCACTGCATCGATAATGTCATGGCGAACATTTTTCGTCATTAATAATTGACGTAA
GCGAGCTTTCACAAATTCAACGACTTCTGCTTGTCCTTCGTTTAGTAAAACGCCATATTT
CTCAACATCTTGATTCACTGCTTCATCAACTTCTGTTTGTAATTGAACTAATGGGAAGGT
CCAGCCTTTATCTTCAATAATTCGGATAACGCCATAGGTTTGACGACGAAGTGCATAAGG
ATCGTTAGAACCTGTTGGAATCATACCAACTGAGAAGAATGAAAAGACGCTGTCAAGCTT
ATCGGCTAAGGCTAAAACAGCCCCGATTGCTGTTTCTGGCAATTCACCTTCACTGGAAGT
TGGTAGATAATGTTCTCGAATCGCCGTTGCTACGGCTGGTTTTTCGCCTTGTAATAAGGC
ATATTTTTCTCCCATAATTCCTTGTAATTCTGGGAATTCACCAACCATATTTGTTACTAA
GTCAAATTTATAAATTTCAGAGGCACGTTTTAAATCTTCCAATTCCTCCTCAGATAAGCC
AACTTTTCGACCAATGATTTGTGCAATTAAAGCAACCCGTTGCATTTTTTCATAAATTGA
GCCAATCTTTTCATGGAAAGTCACATTTTTTAGTTTTTCAACACATGCTTCAATCGTTAA
TTTTTTATCTTCATTATAAAAGAATTCTGCATCTTCTAAACGAGCAATTAACACTTTTTC
ATTTCCTTTAATCACGTTTTCAAGGTGAACATTATCCCCATTGCGAACAGCGATAAAATG
CGGCATTAATAAGCCTTGGTCGTTACGAACTTCAAAGTAACGTTGGTGTTCTTTCATAGA
AGTCACTAATACTTCATCTGGAACAGATAAATATTTTTCATCAAAACTGCCTACAAATGC
AGTTGGATATTCCACTAAATTCGTAACTTCTTCCAATAACTCTTCATCTAAAGCTAACTG
CCAATTTTTTTCTGCAGCGAGAGCGTTCGCTTGATCAACAATCATTTGTTTCCGTTCATT
CGGTTGAACCACTACAAATTGTTCTTTTAATTTTGCTTCATATTCATTAGCATGTTGGAA
CGTCACATCGTCTCCCAAGAAACGGTGGCCACGAGAAGTTTGCCCTGTTGTCACGTCTAA
CACTTTGAAAGGAATTACTTCATCATCAAGTAGTGCCACAATCCAGTGAATTGGACGAAT
ATATTCGAAATCATAGTTTGCCCAGTGCATTGTTACCGGGAAAGTTAGACTTGTAATCAC
GTCATTTAATTTTGTTAATACCTCTTTGGCACTTTGGCCTTTGGTAAACTTCGTCACATA
GACATATTCGACACCATTTAATTCTTTGAAAACAATGTCCTCAGTTGTAACTCCTTGGCC
GCGTACAAAACCTTGTGCAGCTTTTGACCAATTTCCTTCAGCATCTAAAGCAATCTTTTT
CGCTGGACCTTTTACTTCTTCTTCAACATCCGCTTGTTTTTCAGGAATCGCAGTTACTTT
CACGGCTAAACGACGAGGTGTGGCAAAGGATTGCACTGTTTCATAGTCTAAATGATGTTC
ATCTAAAAATTTGATTACTTTTTCTTCAAGTTGGATACGGCTTGGTGTGACAACATGTGC
GGGCATTTCTTCTAAGCCAATTTCTAATAATAAATCTTTTGCCATGTTATTCTGCCTCCT
TGGATACGTGTTGGTCTTTATTTAATAATGGGAACCCTAATTTTTCACGTTCAGCCACAA
AAATTTTCGCTACGGAACGAGCCATATTCCGAATGCGGGCTAAATATCCTGCACGTTCCG
TTACAGAGACAGCACCGCGAGCATCTAATAAATTGAATGTATGGCTACATTTTAAAATAT
AATCATAGGCTGGATGAACTAAACTTTCTTCAATACAGCGTTTAGCTTCTTTTTCAAATT
TGTCAAAGTTTTCTAAAAGCATTTCTTGGTTACTAATTTCAAAGGAATATTTTGAATGTT
CATATTCAGGTTGCACAAAAATTTCACCATATTTAACGCCTTGTGTCCATTCTAGATCAT
AGACACTTTCGACTTCTTGGATATATGATGCCAAGCGTTCTAACCCGTAAGTAATTTCAG
AAGTGACAGGATGACATTGTAAGCCGCCAACTTGTTGGAAATACGTAAATTGGGTAATTT
CCATGCCATCTAACCAAACTTCCCAACCTAAACCAGCACAGCCCATTGAAGGATTTTCCC
AGTTATCTTCTACAAAACGAATGTCATGTTCTAATGGATCAATTCCTAATAATTTCAAAC
TTTCTAGATAAAGTTCTTGGATATTTTCAGGAGAAGGCTTCATTACAACTTGGAATTGAT
GATGTTGGTATAGACGGTTCGGATTTTCACCATAGCGTCCATCAGCTGGACGACGAGAAG
GTTCTACGTAGGCAGCATTCCATGGTTCAGGTCCAATGGCACGTAAAAACGTGTAAGGAC
TCATGGTGCCGGCTCCCTTTTCTGTATCATAGGCTTGCATTAACATACAGCCATTAGATG
ACCAAAATTTTTGTAAGGTTAAAATCATTTCTTGTACGGTTAACTTGTTTTTCATTGTTT
TCCTCCTTGGAATATTTTTTATAGACATAGGGATTGGCTTTGCTTCGGGAATGTAAATTT
AAAAAGGGCTACAGAGAAACAATTTTGTAGAATGGGATAATTTTTATGCTGTTCATCATC
TACTCTGTCGCCTTTGCGCCAATTGAGCTTTTTTGAATAAACGTTACTATTTTTTCTTTT
GGTGTTAACTGTTTGCTTTTTTTTATTCGGTTACAACGTTCCCTTTGGTCACCTTGTGCT
GTTCCACATCTGCTCTGACACTTTGTGTCAGTCGCAGTGAGGAACATGCAAAAAGTCCCC
ATGCCTATTAATAGACATAGGGACGAATAATTATCGCGGTTCCACCCTACTTCCGATGTG
TTCATCGGCAGCTTCGTTTGTCGTACTCCAAAGTGCCTTTCAAAAGTTCCGTGTTTCTGG
CTCCCACTCTCCCAGATTCGCTTAACAGAGGGTTCTTTTTACTTCTCTTTTTCTTCGTAC
GTATTTAACTTCTCTATCATAATACGGTGTCTGAGGGAAGTTGTCAAATTTTTTTTAGAA
AAACGTCTGCTTGTTTATGTTTATTTTTCTTCCTTCTTTCGTGGCGGAATTTTTAACGTA
TTTTCCCACGTTTTCATTTGATCAATAAATTTTTTACTTTTTAAGTGCAAACCAACATAT
TCATCGTATAACATATCAATCGTTTCTCGAATACTCTTCTTAGTTTCTTCTTTTACTTGA
ATGTTTTGGACTTTTTCATAGGAGACTTGCGCAAATAAGCGAATAAAATGAATTGCTCTA
GGATCTGCATGGTAGCGCTGTTCATCTAAATGCCAATGTTTTTCACAAAGCACACCGCTA
TACTTTGAAGAGTAGTCAAATTTCCCTTGTGTTTCGCCACAAGCCACACAATGATGCCAT
TCTGGTCGTACACCAAACCGTTCTAACAATTGAATTTCAAAAATATTTGTAATGATTTCC
GGATCTTTTTGCTCATTTAAAGCGGATAATGCCATGTGGGTAAATTGAAATAAGTTCGGA
TCATAGTGCTGATCTTCAATTGCTGCATCGACTAAGTTTAAAATATATGTTCCATATGCG
TTAATAAATATGTCTTGTTGAATGTTTCGAAAAGGTTGAACTTCTTTGCTGCTATTGAGA
AAAGATAAGCCTTCTTCTCTAAAATTTCCGATGTAGACGGCTTCTGTAAATGGCAGAATC
GCTGGCAAAAGAGGATTATTTTTTCGATGCGCGCCTTTCACAAAAAACATCAATTTTCCA
TAGGATTCTGTAAAAATTTTGACGAGTTTATCCTTCTCTTTAAAATCCTTCGTAAATAAA
ATAATGCCTTTGGTCTCCCCTAATGCCATTCAATTCACTTCCATTTCTTATGTAAATTAG
TGTAGTGTTTGGAAAGTTCGTTTATACACTCGCTTCCCAAACACTACTTTCTTAATATTC
TTCTTTGCGATAACCAAAATCTTGTAAATAGATTTTTTTGTCACGCCAGTCTTTTTGGAC
TTTTACCCACAGCTCCAAATACACTTTGTCATCTAATAAATATTCAATATCTTGACGCGC
CTTGGTACCAATTTGTTTCAGCATTTTTCCGCCTTTGCCAATAATGATACCTTTTTGACT
GTCCCGTTCCACAATAATGGTTGCTTGGACATGGACTTTATCGTTTTCATCCCGTTTCAT
TGAGTCCACAACGACAGCGACAGAATGAGGAATCTCATCTCTTGTTAAAAGTAACACCTT
TTCACGAATTAATTCAGAAACGATAAAATATTCTGGATGATCCGTAATTTGGTCATCAGG
GAAATATTGTGGTCCTTCTGGCATTTGCTCAACGAGAACATCCATCAAATGCTCAAAATT
ATTTCCTTCAGTGGCAGAAATGGGAATAATTTCTTTAAAGTCCATTTGTTTCGAATAGTC
TTCAATAATACTCAATAAATCATCTGGATGGACTTTGTCAATTTTATTAATAATCAAGTA
GACTGGACTATTATTATTTTTCAATCGTTCAATAATAAAGTCGTCACCTTTCCCGCGTTT
TTGATCAGCACTTACCATGAATAAAGTAGCATCTACTTCACGCATCGCATTATAGGCACT
TTCCACCATGAAATCGCCTAAGCGGTGTTTAGGTTTGTGAATCCCTGGAGTATCGATAAA
AACAATTTGTGCTTCAGGAATTGTATAAATTCCTTGAATCTTATTACGAGTTGTTTGTGC
TTTGTCACTCATAATTGCAATTTTTTGGCCGACAATTCGATTTAACAATGTTGATTTTCC
AACATTTGGTCTGCCGACAATGGCTACAAAACCAGATTTATGTTCAGTTGTCATTGTATT
TCTCCTCTTATTTCCACATTTGAATGATTTGTAAAATTTTTGGTACAAATAGAATTAGTC
CTACTAGCACTGCGAAACCGGCTGTTAATAAAACAGCTCCTGCGGCCATGTCTTTAACTT
TTTTTCCGATTGGATGAAAGTGAAAATCCGTAAACATATCTACGACATTTTCAAAAATTG
TGTTGATAATTTCTGCCAACCAGACAAGAAAAACAGCCAATAACAACCACAGCCATTCAG
CAAGTGTTAAGGAAAACAAGAAACCAAACACAATGGCCGTGACACCAAACGCCACATGTT
TGCGCATATTACGTTCTTCTCGAAAAACTGTTTTGATTCCTTGCCAGGCAAATTCTAATG
AATTAATAAAATGTTTATTCTTTCCTGTTTGCTCATCTTTTAAGGCCATACGCATCTAAA
ATCTCTTTCTGTAAACCAAACATTTCTTTTTCATCTTCAGGTTCCATATGATCGTACCCA
TTCAAATGTAAAAAGCCATGTACTGCCAAAAAGCCCATTTCTCGCTCCAATGTGTGCCCA
TATTCAACTGCTTGTTCTGCTGCTCGCTCTGTTGAAATAATTAAATCACCTAGATTCCGT
GGTAGCTCTGCCAACTCTTCATCATCAAAAATAATTGGCAATTCGTCTTCCCCTTCATCC
TCTAAAGCAAAACTGATGACATCTGTAGGCATATCTTTGCCCCGATAGTCACGATTAATC
ACTTGGATACCTGCGTTATCTGTAAAAGTCACCGACATCTCCGTATCTTCGGCAATTTCT
AGAAAACCCGCTGCAAATTGCAGCAAGTTTTCGATTTCTTTGATTTCTTCTGTTGGTACT
TTCTCGGTTTCATCAATGAAAGTAATATCCATTAGTCATCTCTCTTTTCTTGTTCATCTT
TCATTTCTTCTGCTTCAGCTTTCATTTTTGGATACTTAATCCGTGAATGGAAGGTACTGC
ACAATCCATTAATTAATGATTTTTCAATGATGCGAATCTCTTTCATCGTTAACCCGCATT
CATCTAATTGGCCATCTGAAATTCTATCTTGAATCACATTATGCACAAAGGCTTGAATTT
TTTCGTTGGTGGGATGATCCATCGCCCGCACAGCAGCCTCACAAGTATCAGCAATACTCA
CAATCCCTGCTTCTCGTGTTTGTGGACGTGGCCCAGGATAACGGAAGTCGGATTCTTTAA
TTTCAGGATTGCGTTCTTTTGCTTTCACATAGAAAAATTTCATCAATGTTGTGCCATGAT
GTTGACGACAAATGTCAATCACCATTTGCGGCATATTGTACTCTTCTAAAATTTTGGCGC
CATCAATTACGTGGCCAAAAATAATTTGTTTACTATCTTCTGGTAATAAAAAGTTATGTG
GATTTTCTGCACCAGCAGGTAAGTTTTCCACAAAGAAATTGGCGTGTTTAATTTTGCCAA
TGTCATGGTAATAACAAGCAACTCGTGTTAATAGCGACCGCCCGCCAATCTCAGCAACAG
CGTTAGCGCTCAAACTAGCCACCATCATGCTATGATGATAGGTACCTGGCGCTTCTTCTA
ACAGTTGTTTTAACAACGGATGGTTCGGATTACTTAATTCATTCAAGACAATCATACTAT
CATCGGTCACTAATAATTCGATATATGGATGCAAGCCCATTGTTGCTAAAAATGAAAGTA
CCGTTCCTGCACTTGCACAAATTAAAGCTGTCCACGTTTTACCATCTGTTAAACTCATCC
CTTGATAAATCATTAAGACAACCGCCATGAAAACAGGAAAGACCACTACCCACATTAAAG
CTGGGAAAACTTGCTCACTCATCCGTTTTCGTTTAACAACTGTTGCTAGAAATCCTGAGA
ATAAGTACATAATCAGAATAACCGTCAACGAGTTTGTGCCAATAGAATTATAAAAGATAA
ATAACGCAAAAACGACTTGGAAAATGGCAGCGATTATCCCTGAACGACGATTCACAAAAT
GATTTAGAATTAGCGGTGCAAAGGCTGCTGGATAGAACAAGGGAATATACATCAACTGCT
CTGTTTGGAAAATCTGGAAGAATTTCATTAAAATAACACTGATTAGCATAGCACCCGTGT
AAAAGATAATAAACGAGCGTTGTCGCGAAGGCTCAGTCACTTGTTTTGTAAAGAAAATCA
ACACTTCAACTTGAAGTAAAATAGCTAGTGCTAATGCCACCATCGGAAAAATAGACGTAT
TTTGACTAGTCATTCCTAGTAACTCAAGTTTTTCGACCGCTTTTGCATCAATTTGAGTAC
CTTCACGAACAATAATTTCGCCTTGATAAATCATTGCGGGTTGAACAGCATTCATCGCTT
TTTGGCGTAGCTCTTCTGTTCGTTTTTCATTGGCAATATCGTTTACCACAATCCCTTGGT
TAACAATGTAACGAATGACTTGTTGCATGGTACTCGTAATGTCTAAGTATTGAATTTTAC
CGTTAGCTTCTTGGCGAATTTTATCCAAATCAGATTCTCGAACGTGATTTTGCATCGCAT
CATCCACCAACATCAAACTTTCTGAACGAACCTTATCTAATTGCTCAGAGGTTAATGTAA
AGATTGTTTGATAAAAAACATTAGGAAAACTTTGATAAAACGTAACTTCATCTTGCGGTA
AAGATTCAAACAATGACTTTAAGCTAGCTACTCGTTCTTCCACGGTCGGCGCAGGAATCG
TTTCTTCCTTTTTGGCCTTTGCTTGCTTATTGCTGTACTCTTTGTCTACTTTTTCATTCG
CAGAATCAATCAATTTAAATAATTTATCAATACGATTATGTTGGACAGATGCCGTATCTT
CTTGATAAATATATTCGGGTGTGACAGCTTCTGCTGCCAATTTTTTTCTTTGTTCTGTTT
CGTAGGTATTCTCGATATTTTTATTTGCACGAATAGTTTTCTCGGCCAGTTGACCTTCTT
TAATTTCTACTCTTTTCTGATGGACACTGCCAAACATAATCATAAATAAAAGAAGAGAAA
AAAAGGCTAATAAAATAGGTAAATAGGCTTTACCTAAACGATCCCCTAACTTTGTAAGTA
CTTTTTTCAAAAGGTACTTTCACTCCTTCCCTAACTGCTTAGGAATGCTTTTGTTGTTCT
TTTTCATAGGCTTGAATAATTTGCGCTACAACCGGATGACGCACAACGTCACTGGCTTCA
AAATTTACAAAGGCAATTTTTTCAATGTCTTTTAACGTACGCTCGGCGTTAACTAAACCA
CTTGTTACACCACGTGGCAAGTCAATCTGACTAGTATCTCCATTAACAATCATTTTTGAA
CTAAACCCTAAACGAGTTAAAAACATTTTCATTTGGGCAACCGTGGTATTTTGTGCTTCA
TCTAAAATGACAAAAGCATCATCCAATGTACGACCACGCATATAAGCAAGCGGGGCTATT
TCAATAACGCCGCGTTCCATTAAACGATTTGTATGATCCATACCAAAAATTTGATACAAG
GCATCGTAAACTGGACGTAAATAAGGATCGACTTTTTCTTTTAAGTCACCTGGTAAAAAG
CCCAAGCTTTCGCCAGCTTCCACTGCTGGACGAGTTAAAATAATTTTTTGTACTTCACCT
TTTTTTAAAGCTGCTACTGCCATCACCACGGCTAAAAAGGTTTTCCCTGTCCCCGCAGGT
CCCACCCCGAAAATGACGTCATGAGTTTTAACTGCATCGATATATTTTTTTTGACCAACA
TTCTTAATTCGGATGGCCCGACCATGATGGTCCTTCATAATTTCTTCTTCATACATGGCA
ATAAACGCCTCTAAATTTCCAGCTTTGGCCATTTTTAAAGCAGAAACGACATCTGGCGTA
TGCACTTTGATGCCTCGTTGAATTAATGTTTGTAGCGCTCTTAACACGGAAGCGACTAAC
TCTACCTCTGATGATTCGCCAATTAACTGAATAACTTCGCCACGACTATTAATCGTTACG
TGGGTATTCTCTTCTAAAAATTTGATATGTTTATCATGTGTTCCTAAAAGCATGTGTGCA
TCATCAGAATCAGTAAGTATTAATTCCAAAGATTTTGACTGATTATCTGTCAAAAAACGT
CCATCTCCTTTATTATATAGTCCTTTACAATGATACCACATTCTTATCTGTTTAAAAAGA
AGTCGTACCTGATTTGACTTTGAAAGTCAAAAAAGAGAAAACCGTAAAAAGCTACCGGTT
TTCTCTTTGTATAAAAAAACTAGGACAGTATCCTGTCCTAGTTTCGATAACGCTCTTAGT
TTTCTTGTAATAATTCTTTCACAATTGCGTTAACTTGGTTGCCATCGGCTTTGCCTTTGA
CTTTCGGCATCATAGCGCCCATCACTTTACCAAAATCTTTTGGTGAAGTGGCGCCAGTTT
GCGTCATTACCTCTTGAACTAGTTGACGAATTTCTTCCTCCGTTAGTTGTTGAGGCATAT
ATTTTTCAACAATTGCTATTTCAACTTTTACTTTTTCAACAAGATCGTCGCGTCCCGCCT
TTTCAAACTCTGATAAAGAATCTTTTCTCTGTTTCATCTCACGAGACAATACAGTGAGTT
CTTCTTCTCCGTTCAATTCACGGCCCGCTTTAATCTGATCATTTTGAATGGCAGTCTTTA
ACATACGAAGTACGGCTAAAGTTTCTTTGTCTTTAGCTTTCATCGCTGTTTTAATGTCGT
CATTCAATGTGGTTAGCAATGACATACCACCAACTCCAATTCATTCAAAACTAGAATTTT
TTACGTTTTCTAGCTGCTTCAGATTTTTTCTTACGCTTTACACTTGGTTTTTCGTAGAAT
TCACGTTTACGTGATTCTTGTAAAGTACCCGCTTTTGAAACGGAACGTTTGAAGCGACGA
AGAGCATCATCAAGAGATTCGTTTTTACGAACGACTGTTTTTGACATGTTATTCCCTCCC
TCCGAGCTTAAAAAGTAACCGTTTTTCTTATTTGTGGGAAAAACCCACAAATTAAAATAC
TGTCCTTGTTATATTATAGCTAAAGCATAAATAACCGTCAACCACTCTACTGATAAAATA
CGAAATTTTTGTTTGATTTTTCGTCTTATTCGCTATTTTTCGCAACAATCGGCACAACGA
CCAAGTATTTCAAAGCGATGTCCTTCAATTGAACAACCTTTTAACTGTTCTTCAAAAAAA
TTCATCGGACACATGTGAATTTCTTCCGTTTTGCCACAAACCGTACAAATAAAGTGATGA
TGATGTTCCACCTCTTGGCAACAACGGAAGCGAAACTTTTGCTCGCCATTTAATTCTGTT
TTTTCCAGCAATTCTAAGCGCTCAAAGTCATGCAAGTTACGATAAACCGTATCATAACTG
ACTCCTTTAAAGGTTTCATTCATAAATTCATACACTTCACGTGCAGAAACATACCGATTT
CGCTTAATCAAATAGCTCATCAGTAATTCTCGTTTTTTAGTATATTTTAATCCACTGGCT
TTCATGGTTTCTAAGGCTTGTTCAATATTGGTTTTTACTGGTGCCATCGCCATTTCCTCC
CTCACCAACCTAAATCAGAATCATTACGAAATAGATTCTGGACTTATGGTATAATAAAAT
TATTAAAAATGCAAGAAAGGACTTACCCTCTATGACTATTTCTGAAGAAAAAAAATGTGT
GACGATTTTTGTCATCTCAGATTCTGCTGGCGAGACCGCTTCAAAATTGGCGGCTGCTTC
AATGGCCCAGTACCCCACTGTTGATTTTACTTTGATTAGACGAACATTCGTTAAAGACGA
AGATAAACTGGTGCAAGCGTTAGAAGATGCCAAAAAAGCAGAGGCCATGGTACTGCATAC
TATCATTAATGATCATCTCGTGGCGATTGCTAATCAATTTTTCAATGAGCATCAATTGTT
CCATTTTGACATTTTGACACCACCTGTTGCGGAAATCGAACGATTAACAGGTGTCGCACC
TATGCGGGAACCAGGTGCCTTACATCATCTGAATGAAAATTATTTTAAACGAATTGAAGC
AATGGAATTTGCTGTCAAATATGACGATGGCAAGGACCCACGAGGCTTTTTAGAAGCGGA
TGTGTTACTTCTTGGTGTTTCCCGAACTTCTAAAACACCGCTAAGTCTCTTTTTAGCCAA
CAAGAACTTAAAAGTTGCTAATTTGCCACTAATTCCTGAAGCACATTTACCGAAACAATT
ATTCGAAATGGACCCTAAAAAAATTGTTGGCTTAACCAACGATCCCAATGTTTTAAACGG
GATTCGTAAAGAACGAATGCGCGCATATGGATTGCCTGAAAATACTTCTTATTCAGATAT
TGAAAAAATTCGGCGAGAACTGGCTTTTGCTAATGATCTTTATCAAAAATTAGGTTGTAT
CGTTATTGATGTCGCTTCTCTTTCAATTGAAGAAACTGCCTCAATGATTCTTAATGCTTT
GAACTTAGAAGATCATAGTTATTATTCCACGGAAACATCCGAGGATTAAAAAAAACGAGA
AAAAATCACTAGTGATTTTTTCTCGTTTTTTTAAAAGACTTGAACGCCTTCTTGATCAAT
ATTGAAAATTTGGATGCTCGCTTTGGTAGATAATTTCTCCAAACTTTGAACAATTTCGTT
GGTTCGTTCTTCTGGCGACAAGATTAGCACAGTTGGACCAGCACCGCTTAAGAAAGAGCC
ATAAGCACCTTTTTGCTGAGTTAAACGACGAATTTCTTTTAAGTGAGGAACCAATGAACG
ACGATACGTTTCATGCCATTTATCTTGTTCCATCATTTTGCCTGCTAAAGGTAAATCTCC
GTTTAAAATTGCGGCAATCATAACATTGGCAATTGAGCTGGCCGCGACCGCTTCTTTATA
AGTCAATTTTTCGGGCAAAACAGCGCGACTTTTTTCGGTAAATAATGGTTCCTCTGGAAT
AAATGCAATGACATCACACATTGGAAAGTGATGTTTGACATGGTAGACTTGGTTTTCTAC
ATGGCTAGCCACCACGAAATCTCCTAAAATAGCTGGGGCCACATTATCCGGATGTCCTTC
CATCTCTGTGGCCAAACGAACTTTTTCTTTAGGGGACAAATTTAAATGTGCTAGTCGGTT
AGCTAATTCAATGCCTGCTACAATCACACTTGAGCTACTGCCTAGTCCTCTTGCAAGGGG
AATGTCAGAAACCATCCGAATAACTTTTGGTGTTAATTCTGGTGCAATTTTCAATGCCGT
TTGAATTAATAAATTCTCTTCATTAGTAGGAATCTCTTCTCCCATAGTATGTTGAATTTC
CCAAAATTCACTTTCACCTAAAACGTTGATTGTTAAATAAGCGGATAATGCAATGCCACA
TGAATCAAAGCCAGGTCCTAAGTTGGCACTAGTGGCAGGTACTCTTATTTTCATAGTGTT
GCGACTCCTTTTCGTAAGTGCAGACGCATTTCTTCCACGTCACTCATTTTTGAAATAGCT
ACTTCTGTCTCCATTGCTGTATCAGGATCTTTCAGTCCGTTACCAGTAAAGACTGCCACG
ACGGTTTCACCTGCTTTGATTTTACCGCTTTTAACATGTTGAATAACTCCAGCTAATGAA
GCAGCCGAACCAGGTTCAATGAAAACCCCATCTTGAGCAGCAATTTTTCGGTAAGCCGTT
AAAATTTCTTGATCTGTCACGGCATCAATGAAACCACCGGATTCATCCCGTGCCTGTTCT
GCTAGTTGCCAACTAGCAGGATTTCCAATCCGGATCGCTGTTGCCACGGTTTCAGGTTGC
TCAATCACTTGGCCTTTCACGATCGCTGCGGCACCTTCTGCTTCAAAACCATGCATTCTT
GGTAAAGTTGTTCCTTGTTTTTCATGCCATTCTTTAAAGCCTTTCCAGTAAGCGGAAATA
TTGCCGGCATTTCCAACTGGAATCGCTAAGACATCGGGCGCTTGACCTAATTGTTCACAA
ACTTCAAAAGCTGCTGTCTTTTGCCCTTCTAAGCGATAAGGATTCACTGAATTAACTAGC
GCAACTGCCTCAGTTTTCGCAATCTCTCGCACCGCTTTTAATGCTTCATCAAAGTTACCT
GGAATCGAAATAATGTCTGCCCCATACATAATAGCTTGCGCCAATTTTCCCAGTGCGATT
TTCCCTTCTGGAATCACTACATACGCTTTAATACCTGCTCTTGTGGCATACGCAGCAGCG
GCGGCACTAGTATTTCCTGTAGAAGCACAAACAATCGCTTTGGCACCTTCTTCTACCGCT
TTTGCTACAGCCATCACCATCCCGCGATCTTTGAATGAGCCAGTGGGATTTAAGCCTTCG
TATTTTCCATATAATTGAATACCTAATTCTTTGGATAAATTAGGTAAAGGAATCAGTGGC
GTATTTCCTTCGGCTAAAGAAATCATTGGTGTTTTTTCTGTTACGGGCAAATACGCTTGA
TACTGTTTTAACAAACCTTCATACATGTTTACTCATCTCCTATAACCTTCATTACATTCA
ATAACTGAAAGGCTTCCGTATTTTGAATAGCTGTCACAACTTGTTGCATTTGTGCTTTTG
ATATCTGGTGTGTAATGGCAACAATTCTTGCTCGCTGTCCATCTGATTTCTGTTGAACTA
ATTGATCAAAGCTGACTTCTGCTTTAGTCATTAATTGCGTCAACTGCAAAAATTGTCCTG
GTGTATCTGGAACATCTAATGAAAAATAGTACTGCCCAAATACATTTTCGGAACTCGTCA
ATTGGGTTTTATGTTGATACGAATTGAACATATGGCCAGTCGTTGCCAAGCGAATGTTTT
TAGCAATCGTAATTAAATCACTGACCACACTGGTTGCTGTCGGTTTAGCGCCAGCTCCTG
GACCGTAATACATTGATTCCCCCACGCCTGCACTTTTTATAAATACTGCATTGTACTCAT
TCCGAACAGATGCAATAGGGTGCTTTTGATTGACTAGCATAGGCGCCACTTCCACCGAGA
TACTATTCTCATTTTGTTCAGCAGAGCCAATCAATTTGATTTCATACCCCAGTTGTTTAG
CCATAGCGACATCATCTAAAGACAATCCGCGAATTCCACGAATATCAACTTGTGGTAATG
AAACATTCATCCCAAAAGCAAATTGACTTAAAATAACCATTTTATAGGCTGCATCGATTC
CATCGACATCATTTGTCGGATCCGCTTCAGCAAATCCCAACGCTTGCGCTTCTGCTAAAG
CTTCTTCATAACTTTTATCAGCAGAAACCATTTGCGTAAGCATATAATTCGTCGTACCGT
TAACAATTCCTAAAACTTTTTGAATATTGTCTGCCGCTAAGCTATTAGCAATTGTTCTTA
AAATAGGAATCCCGCCAGCAACACTTGCTTCATAATATAAATCACAATGATGTTTTTGGG
CTAACGCTACTAATTCACTCCCATGTTGCGCCAGCAAATCTTTATTAGCAGTCACAATAT
GTTTACCATTTTCTAAAGCTTTCATGATATACGTTTTGGCTGGTTCAATGGTTCCCATTA
ATTCCACAACGATTTGAATCTCTTTATCTTCTAAAATATCATCAATTGAAGTTGTTAAAG
AAAGACCGTATTCTTCCGCTTGCGCTTGTTTCGTTTCAAGATTTCGGACAAATGCTTTTT
CAATGACTACATTCATTCCTGTCACTTGTGAAATTTTCTCTTGATGTTCTTTCAAGAGAG
TTAAAACGCCAGTGCCTACAGTCCCTAATCCTAGTAACCCGGTCTTTAAGGTATCCTTCA
TTTTTACCTCCATCAACAGCGCTATTCTAGTTACGCTATTTTTTCCTACTTTTTATCGGT
GTTCAATATGCTCAAAGGTCTGATTTAAAATATCTATTACATGATGATCATCTAATGTAT
AAAAAATCGTTTTTCCTTCGCGACGTGCCTTGACAACCCGGCTATCTCTTAATAATTTTA
GTTGATGAGAAACGGCGGACTGTTCCATTCCCAATTGTTCACTAATCGCCGTTACATTAT
GCTCGCCTTCTTTTAAAAGTAGCAAAATTCTTAAACGTGTTGGATCACTTAATACTTTAT
ATAATTGACTTACTTGTTTGATTTCTTCCATTTGTTTCATTATAGTCGCCTCACTTTGCA
CTCATTATAACACAGAGTTTTTTAAAATAAGAACTGCGATTGTTCTTTCCTACGAAAAAT
ATGGCACAAAGAAAGTTGGAAAAATGACAAACTTGTCGATTTTCCAACTTTCTTCATCTA
TTCGTGGTTGGCTTGCTGAACTGCATCCATCACGGCATAACGGAAGCCATTTTTTTCTAG
AGCTACGACACCGCGAATCGTACTTCCTCCTGGAGAAGTCACTTCATCTTTCAATGCTCC
TGGGTGTTTTTTCGTGTCTAAGGCTAAGGTCGCCGTTCCTTTTATCATTTGAGCGACAAT
TTCATAAGATAAGTCTCTTGGTAACCCTTCTAAGACTGCTGCATCTCCCAATGCTTCCAT
AAAGATATCAACAAAAGCTGGACTGCAACCAGCCACAGTACCAAAAGTTTCCAGTTGCGC
TTCACGAATTTCTTTGACTAACCCTAAAGTAGCAAGAAGTTCCATTACCAGTTCCTTCGT
TTGGCCTTCAATTGTTGGTGCCAAGGCTACGCCAATCACGCCTTGATTCACGCTAACTGG
TGTATTAGGAATGGCATGAACAACTTTGGCTTCTTTATTGCCAAGGGCCATTTGTGCTTC
TTCTATGGTATGACCTGTTGCAACAGAAATCAATAGACTTTCGTTGGAAAAATGAGGGGC
TAATTCCTGAAGGACAGGTAACACGACCTTTGCTCCTGTCGCAATAAAAATAACCTTACA
TTCTTGGAAAAGTGCATAATCTGTGACAAGTTGAAAGCCCCACTCTTTTTGAAGTGCTTC
TGCTGTTCCACTTGATCCGCCTTTCACATATAAATGTTCCTTCTTGACTGCCTCAGCTTT
CAGTAACCCTTTAATGATGGCACCGCCCATACTGCCAGCACCGATAAAGCCAATTTTCAT
AGCATTCCCTCCTTAGTTAAATAAAGTGTTTGTGTCAAAAGTCAATTAGCTTTTGACACA
AACACTAACATTCGTACTTTTTTCCGTACAGCCTGTTTCGTTTATTTTATTTTGTTAATT
CATTAACGACTGCTTCAAACGCAGCAATTTTTTCAGAAGCTTCTGAACTACTTGTTGCTT
TTGTTGCTAGATAGAATTTAATTTTTGGTTCTGTTCCTGATGGTCGGATAGCAATCCAAC
TGCCATCTTCTAAATGATATTTCAACACATCAGAAGGAGGCGTTTGTAATTGTTCTGTTT
GACCATCTGCAAAAGTGCGTGTTAATTCTTTAAAATCTTCCGTTTGAGCAACTTGAATCC
CGGCAAACTCAGTTGGCGCTTGTTCACGACATTTTGCCATTAAAGCTTTGATTTTACCGC
TTCCTTCAATTCCGCTCATTGTTACGGAAATAGTTTTTTCTTCAAAGTAACCAAATTCTT
CAAAGATATCTTGTAAGCCATCGTATAATGTTTTTCCTTGTTTTTTATAGAAAGCCGCTA
CTTCTGCTAATAAAACTAACGCTTGAATTGCATCTTTATCACGAACAAAAGGTTTCACTA
AGTAACCATAACTTTCTTCAAAACCAAACATAAACGTTTGACTGTGGTCTTCTTCGTATT
GTTGAATTTTTTCAGCAATAAATTTGAAACCTGTTAAAACATTAAACATCTTCGTATTAT
ATTTCTCAGCAATCGCTGTAGCAAGTTCACTAGAAACGATTGATTTTAGAACCGCAGCAT
TTTGAGGCAACGTGCCTGCTTGTTGATGGGCTTCTAAAATATAATGAATCATAATTGAAC
CTAATTGATTTCCTGTTAATACTTGGTAGTCTCCATTTGGCATCCGCACAGCAGCACCTA
AACGATCAGCATCTGGATCTGTTGCAATCAATAAATCAGCGCCTTTTTTTTGCCCTAAAC
GAATCGCGTATTCAAAAGCTGAATGTTCTTCAGGGTTTGGTGACTTAACTGTAGTAAAGT
CAGGATCAGCAACGGCTTGCTCAGGTACTAAAACAAATTTTTCAAAACCGGCTTGTTTTA
ATGCCTTTTCTCCTAACATTTTCCCAGTTCCATGTAAGGGAGTGTAAACTAATTTTAATT
CTTTACCCATTTCGTTAATTAATTCTTGATTAATCGTAACTGTTTTAATTTCTTTCAAAT
ACGCGTTATCGACTTCTTCACCAACAATGTTAATTAAACCGCTGTGGGCAACTTCTTCAT
CTGATAAGACATCAATTTTCAAAGAATTTTCGATACTACGAACATATTTAGTTAATGCAT
CTGCATCAGCTGGCGGCATTTGACCACCGTCTTCACCATAGACTTTGTAGCCATTATAGG
CAGCTGGATTGTGAGAAGCCGTAATCATGATTCCCGCAAAAGCTTTAAAGTAGCGGACCG
CAAAAGATAATTCTGGTGTTGGTCGTAAGCTTTCAAACACAAAAGAAGGAATATCATGTT
TAGCTAATGTTTTAGCTGCTTCCATTGCAAATTCTGGAGACATATGACGTGAATCATAGG
CAATAGCTACACCGCGACGTTTTGTTTCAGGATCTTGCGTATCCATAAAACGTGCAAGTC
CTTCTGTTGCTTGACGAACCGTAAAGATATTCATCCGATTAATACCGGCGCCTAAAATCC
CGCGCATCCCGGCAGTCCCAAATTCTAATGGTGCGTAAAATGCATCTTCACATTTTTCAG
GGTCTGTATTTAAGTCCTTTAATTCATTTTTTAAATTTTCTGGAATATTTTCTTCATTTA
ACCATTGTTGGTAAACTTGTTCCCAAGACATGGAAAACACCTCATTTGTTTTTTTGTTTT
TACTTTTTAAGTATAGCATTGGATATTCGTTTAGAAAAGGGAAGTTGTAGCGTTTTCTCT
CAGCAAATGATTTTTATAAGAAAAATCTTACTTACTGTTCTATTTTTGTTTGTCTATTTT
CAGAAAGCTGTCGTGTAATCCGTACCATTCGCTCACAAAAAAGAGGCATTTCTTCTGGTG
AAATTCGGGAACAGTTCAAGCGAATACTTCCACGTTTTTCACTAAAAGCTACACTTGGTG
CTACCAAAACACCTTCTCGTAAAAACACTTGCCAATCTTCTGGCTTAAGTGCCCCTTGAC
GCCAATGTGCCCATAAATAAAAACCGCCTTTTACTGGCGAAACTTCCCATTCTGGCAACG
ATTTAAATACTTGATATACAGCTGTTGCTCGTTGTTCCACTTGTTTATTTAATAACGTAA
TTTTTTCAGAAAAAGAAGGATCTTCAATCGCCATTTTAGCGAGCATCTGCGGAAAAATAC
TCAACGAAACATCCATCATTTTTCTGGCTTCTGCAATTTGTTTCGTCACAGAGGCGGGCG
CACTTAACCAACCAATTTTCGTGGTCGAACCTAAAATTTTTGACAACGAACCGATATACA
AGACATTATCTGGATCTAATTTTTTTAAAGGAGGAATTTCTGTTTTTGGGATAAAACTTA
GCTGCCCAAAAACATCATCTTCTAAAATTGGAACTTGATACGTTTGACAGACTTTCACAA
GCTGTTCTCTTTTTCTTAAAGGCATTACTGTCCCAGTCGGATTTTGAAAGGAAGGATTAA
CCATAACCATTTTGATGCGATGTTGTCGAATTGTTTGTTCTAGCGCTTCAAGATCAATCC
CTTCCTCTGTCATGGGCACACCAAATAAGCGCACACCAGCAGCTTGGAAAATTGGTAAGG
CATAGAAGAAAGATGGATCTTCTACGGCAACACTATCTCCTTGTCTCAATAAAACTTGCA
AAACTAAAAAAAGTGCTTGTTGTGCACCTGAAGTGAGCAATAAACTTTCACTTGGTAAAT
GAAGCTGATATTCCGTTGCTGTAATGGCTTGGATTTCTTTTCTTAACGGCAAATAACCTA
ATTCATCTTGTGCTTCCTCTTTTAAAAATTGTTTCCAATTTAATGCTGGAAAATCGAAAC
TGGGAATTAAGTCTAACGGCAACTCGCCTGTATACATATCTAAGTCAGTCGGCAAATTTT
GTTTAGCACGTAACTCAATCTCTGTCACCAAGGGATGAACTTGTTTGAACACATTTTGTT
CTAAATAACGATGCCAATCCGTTCGTGGCGTCATCATTACCCCCCATTTTCCTTCGTTGA
CAATCGTTCCGCTCCCTCTTTTTCGCACAATCCAGCCTAAGTCCACCAGTTCATCTAATG
CATGAACAACGGTTGAACGATTGACAGATAAGTATTCTGCCAGTTTACGTTCCGAAGGGA
TTTTTTCACCTGGTAATAATTCGCCTGTTTGAATCTTTTGAACAATCATTTCCATAATAC
TGCGATAAATGGGAACATTTTGTTCTTTTTTAAGTTGCCACATAGCAATCACCTCAACAA
TTGGATGAGTTAAAAGTAATCCAGTTTAATGCTTTTGTCAATCGAAAATACAAGAAAAGT
GGGACAGCCGTTTTGACGAATGTCCCACTTTTCTGTTTTACTATTAACAGGTTTGTCTCA
ATGTTTGTGTAAAAATGCTTGGATGGTGTTATAAAAGATTCCTGCGAACATAAAGATTAA
CCAACTAAACCGCCAATCCCCTAAAACAAAACTAATAAATAGATAGAGTGCAACAACTAA
GGGCCAATAAACGGATGCAATAATTGCACCGACAGGATTTCCCACAGGTCCTTCCTCTGT
TTTTGTTTGTTGAGGGGCAAAATCAGGATGACCAACATGTTCTGAATAAAAATAAGTTTC
ATTTAGCAATTTATTAAAACTTCCTTTAATTACTCCACCAAATATAAACAAGAAGACACC
CACCGATACTAAAAAGAAGAGCCAACTAATCCCCATCGTTCCATTATAATATTGTCCGCC
CATCATTTGATGCATGGAACGGCGCATCATCAGATGAAGGCCACTACTAAAGACAACAAC
TGGGATTAAACCCAAAATACAAAAAACGACGCCCGCTGCCATACAAAAAATAAATGATCG
TTGAAAACTTTGTTCTCTTTGTGCAACTTCTTTTTTTAACTTAATCGGAATCAATCGTTG
CCCCAGTTGTTTGTCCATTGCAACAAACCGATTACCAGCAACAATAAATAATGGAACGCC
GATTGCCACACCTATGAAAAGACAAACTAAACCAAGACCGTTAGAAAGAACACCACGCAT
ACCAACCAGCAAGCCAACACCCACCATGATTGCAACAACACCAAGGCCAATTTGAATAGC
ACCTTTACGTTGGACAGCTAAATAGTCAAGTCCTTCCTCCACTGAAATTTCTGGCAAACC
GTTCATTGAATCGTTTGTTTCATCCACTTGTTTATTTTCTAAATTCAATTCTTCCATTAA
TTCATCAATAGTACCAAATTCAGAAATAATTGTACCAATTGCTTCATTTTCCGATTTTCC
TTGGCTGAGCAAATCTTCATAACGATCCTCAGCATTTGCTAATAAGTCCGCCTTTAATTG
TTTTGTTTCAGATGTTTCAACAACACCTGAAAATAAGCTATCAATAAATTCTTCTATAAT
TTTCATTTTCCCATCTCCTTTACAAATGCTTCGACGACGTCTTTTGTTACTTCCCATTCT
AGTAACTTTTCCTCTAAATAACGCTCTCCTGCATGGGTTATTTGATAATAGGTCCGCTTT
TTGCCATGCGTTACTTCTCCTGGAAATGATTCAATGTAGCCATTTTTCTCTAAACGTGTA
AAAGCAGAATAAAGTGTCGTTTCTTTAATCGAATATTGTTCTTTAGAAATTTCACGAATG
CGTTTAGAAATCGCATAACCATATGAAGCGCCGGATTGTAAGATTGAGAGAATAAAGGTA
TCGTTGTATCCTCGAATTGCATCACTACCAATCACATAAATTCCTCCCTCAAGTACTTCA
ACTATCGTACTACGTCTGTCGTTGTAATTATCTTAACACGATTACTACGATAGGTAAAGT
AAAAAAAGCACGTAATGCAGAAATCATTTTAATTTCTGCACTACGTGCTGTCTTCTTTTC
AGTCTATAGTTGAATCTTAAATGGTATCACCATTAAAAATAGAATTTTTTACAATCACAT
AATCAACTTTACGAATCGCTTCTAAATCGCGACCTCCCGCGTATGAAATGGAAGATTGTA
AATCTTGTTGCATTTCGACTAAAGTATCTGCCAACTTCCCTTTATGGCGTAACCAGATTT
TTTTCCCTTCAACGTTTTTCTTTTCGCCTTTTTGGAATTCAGAGGCGCTACCAAAGTATT
CTTTGTAAACAACACCATCTTCCACTTTTGTTTCACCTGGTGATTCTTCATGTCCAGCAA
ATAATGAACCAATCATGACCATAGTTGCCCCAAAACGCACAGATTTTGCAATGTCTCCAT
GGGTCCGAATCCCACCATCTGCAATAATTGGTTTCCGAGCAGCTTTGGCACACCAACGTA
AAGCCGCTAACTGCCAGCCACCTGTCCCAAAGCCAGTCTTAATTTTAGTAATACATACTT
TTCCTGGTCCAATCCCCACTTTGGTGGCATCGGCTCCAGCGTTTTCTAATTCGCGAACGG
CTTCTGGCGTTCCAACATTGCCCGCAATAACGAACGTTTCTGGTAAAAATTTTTTTAAGT
GTTGAATCATATTAATCACCGCATTTGAATGACCATGGGCGATATCAATTGTCACGTAGT
CAGGAACTAAACCTTCTCGGGCTAACGTTTCAACAAAAGCGTATTCCCCTTCTTTCACAC
CCACACTAATTGACGTGATTAAGCCCTTTTGTTGCATTTTTTTAATAAATGGCACTCGCG
CCTCTTCATCAAACCGATGCATGATATAAAAATAACCATTTTCAGCAAGGGTTTCCGCAA
TCGTTTCATCAATAATTGTTTGCATGTTCGCTGGAACGACAGGCATTTTAAACGAATGTT
TTCCTAAAGTTACTGTAGTATCACATTCAGAACGACTATTCACGATACATTTATTGGGAA
TTAATTGGACATCTTCATAATCAAAAACTTTCATACTTACTGCCTCCTAGTTATTTACAA
AAATAACGTAAAAACCGAACATCCGGTCATTTAACGTTCGTGTTTACAAACACCATTGTT
AATTTACACTATTTACCGCCACTTGTCAAAGGCGTTTTAACGAAAATTAATCTTTTTATC
CTTCTTGAACGTTTGGTAAAATGGCCTGCAATAAAATAGCAACAATTGAGGCAGTTGCCA
CGGGTGAACTAAATAAATATTGTAAAAATTGTGGTAGAGTTTCCAAAAACTCTTTTGGTA
ACAATGTCAACGCTAACGTCATAATAATCGGAACGGCAATTACATACATCTCTTTTTCAT
GAATTGTTACATCACTCATGACTTTCATTCCACTTACAGAAATGATGCCGCAAACAACCA
CAAAAACGCCGCCGATAACTGGTGCCGGAATGGCCGAAATCAAGGTGGAAAGTTTTCCAG
ATAAGCCAAATAAGACAAACCACGCACCTGCAGCCACAAAAACCTTGCGACTAGCAACTC
CAGTGATTGAAATAATCCCAGCATTTGTAGAGTAACTAGTTACTGGCGTGCCGCCAATAA
ATGAAGAAACTAAGCAACCTAAGCCTTCACCAATTACGCCGCGATTAATTTTTTCTTCGG
TCAAAGGTTCAGCGACAACATGACTCACAGCAAACCAAGTGCCTGTTGTTTCCGCCATTA
AAACCAGATAAATAACTAACATCGTGGCAATAGCTGACCAATCAAATTGGAAAGAAAAGT
TAACTAATGGTAACTGAGGCAAACTAAACCAAGCCGCTTCACTAACGGCTGATAAATCAA
GTACCCTTAATAATTGTGCCGCGATGCTCCCAAATAATAATGCCAAAATGACAGAAGAAA
CGCGGAAAATCCGCCCTTTTTTCAAAGCAGAACCTAAGAGCGCAAAGAAGATCAACGTAC
CCGCTGCTATAAATGCTAATAAAATATTTTGTCCTAATTCCCCTTTTGCGTGGTAAATAT
TATCCGATAAAGCGACTGGCATTAACGAAAGCCCCACCACAAAAATAATTGTTCCTCCCA
CAATTGGTGGAACAAATTTAGTGATTAAACGATTAAAAATACCAGTAAATCCTAATATAA
TAACAACAATTGCCCCCACTAAACTAGCACCTAAAACTGCGCCCCAGCCATTTCCTTGTT
GGTTGTTGGCAAAATAAATTCCTGCAATTGCCCCGATTGGAATAAATGAAGGGCCTTGCG
CAACTGGTAATCTCATACAAAAATGAGATTGAATAATCGTGGCAAGTCCTGCTGCTATGA
ATGTTGCTTGGATTAAAGAAGACGTTTGTGCTGTGCTAATCCCAATAATTGAAGCAATGA
TCACAGGCACGACGTACACGTCCATTGCTAAGACATGCTGAATCCCTAACATAGTGGCCT
GCCCAAAAGATACTGAATCTTCTGGCCCCACTGTTAAATGAAGATTATTTTGTTTCTTTT
CACTCATTTTTTATACTCCTTTAGTTGCTGACATTAAATTTTTATCATGTACTTTTTCAC
CTTGTACCCAGACTTCTCGAATATTTTCTGGTCGTGCTAAATATAAGATTTTTTGGAAAA
TATCAAGCAATGATTCCCCTGGATTTTTAGGGATTCGTGCTTGTGACAAGCTTGTATTAA
TAATTTGAACATCCCAAGCATACCCTTTTTCTAATTTTCCAATTGGCAAACTTAGCGCTT
GACCACCACCAACAGTAGCTAAATAAAACGCTTCATTTACTGTAATCCGTGCTGTTTTAA
CACCTCGTACTTCTGGTTTTTTTGTAGCATCGACGCCATCTTCTAACATTCTAGAAGAAA
TAACCGCTTGCTTTAAATTGTCAAAAAGACTTGGTGAAAAACCACCTGAAAGATCACTAC
CTAAACCAACTTCTACTTGATGTTGATGTACTAATTTTGCAATCGGTGTTACTGCATTGC
CAAAATAAGCATTAGAGATTGGGCAGTGCGCCACAGCCGTCCCTGTTTCATGGAATAAAT
TCATATCTGCTTCTTCTAAAAAGCCTGCATGTGCCATCACTGCTTTTTCTGTCAATAAAC
CAAAATCATTCAATGCTTGAGCATCATTTTTTCCAAAACGTTCTTGAACAAATTGATGTT
CCCAATCACTCTCACTACAATGACTTTGAACATGGACTTGATATTTCGCTGCTAATTCTC
CTAATCCTTTAAGTGCTTCCTCTGTACAACTAGGAATGAAACGCGGAGTTACAACGGGAT
ATACGCCTTGTTTTGTTTGCTGCGCTAATGTTTGAATTTCTTGAATAAACCGTTCCGTTT
CTTCTAATGCTTGTTGCGTTGTTTGATCACGATAGTACTCAGGATTCTCATTAAGATCAT
CCATTACAACTTTACCAATTAAGCCACGCTGCCCTTTTTCCGCACAAATCTCTGCCAAAC
GACGGCTAGCTTCATAATGAATGGTTGCAAAATAAAGGGCTGTTGTTGTCCCATTAGCTA
ACAATTGGGTTACCAATTCATCATAGACTTGTTGGGCAAATGTTAAATCTGCAAATTTGG
ACTCCAAAGGAAACGTGTACGTATTCAGCCATTCATACAATGGAATATCCAAGGCGGTCC
CAGATTGTGCCCACTGAGGTGCATGGACATGTAAATCAACAAAGCCGGGTAAAAGATAAG
AATCTTGGGGCAATTCTTGAAAACGTTGTGCCTCTTTTTGTTCTGCTAGCACAGTTTCAT
ACGCTTCAGCATCTGGTTCAATTATTTCCTGAATTACTCCGGCCTCATCTATACAAAAAA
GTGTCTCTTCATAAACTTTAATCTCTTGCAAATTTTTACTAGAAAAACCTGTTCCTTTTA
TTACAAAATGAAACATTTAATACTCCTCCTTACTATCACATGAAGATTATACATAAACTT
TCGCTTAATAACTATAAAAATGTGATTTTTTTTAAAAAAATCCATGTTCAAACAAGCAAA
AACCGAACATTCTAAGAATGATTTATTTTTTCTTTGGATAAACAAGAAAACTTTCTATTC
TTAAGATTCTTCGGTATACTTGAAGAGAATCGTTAGAACTTTAGGAGGTCCTGAGATGAT
ACAGATCGAACAAATTAGAACAGGTGTTATTCAAGAAAACTGTTATCTTGTTTATAATGA
AGAAGCATTATTAATTATTGATCCAGGTGCAGAAGGAGCAAAACTAATTCAAGAAATTAC
CCGTTTAGGGAAGAAACCAGCCGCTATTTTATTAACACATACTCACTATGATCATATTGG
TGCGGTAGAAGAATTGCGCCATCATTATCAAATCCCTGTTTATGTTAGTCCATTAGAACA
AGCGTGGCTTTCCAATCCTATTTTGAATCTTTCAGGATTAGGCAGACATGATGATATAGC
AAATATTATTGTTCAACCCGCCGAACATGAATTTAAACTAACCGATTATGAAATTGGCGG
CATGAAATTTTCCGTAGTCCCAACACCTGGTCATTCAATTGGTAGCGTCAGCTTTGTCTT
TGATGATTTTGTTGTTGTTGGGGATGCATTGTTTAAAGGTAGTATTGGTCGTACTGATTT
ACACACTGGTGATATGCAACAATTATTACACAGTATTACGACCTATCTATTCACTTTACC
AGAAGAATTTCCTGTTTATCCAGGCCATGGTGATGCCACAACCATTCAACATGAAAAAGC
CACAAACCCATTTTTTAATTAGAGATTTATTCACTATTTAAAGAAACTTAGGAGGAGTAG
CAATGACTGAAGCAACGACACTTTATATTATTCGTCACGGAAAAACGATGTTTAATACGA
TTGGCCGAACCCAAGGCTGGTCAGATACCCCCTTAACCAAACAAGGAGAAGAAGGCATTT
ATCATTTAGGCTTAGGCCTTAGAGACATAGACTTTAAGGAAGCTTATAGTAGTGATAGTG
GTCGTGCCATGCAAACCGCTCAGATTATTTTACAAGAACATCAAAACCACCAAAAGATTC
CTTACCTAACCGATAAACGGATTCGTGAGTGGTGTTTTGGTTCTTTAGATGGTGGCTATG
ATGGTGAACTTTGGGGTGTGGTGCCACGCATTTTAGCTTTTAAAAGTTATGAGGACATGA
TGACCACGAAAATTACCTATCGTGAGCTAGCAAATGCTATTATTGAAGCCGATACGGCTG
ACTGGGCGGAGCCTTATGAAGTTATTCGTGATCGTGTTTGGTCTGGTTTCGAAGATATCG
CTCATCATCGAGAAAAAAATGGTGGCGGCAAAGTCATGGTGGTTTCCCATGGACTAACAA
TTTCCTTTTTACTTTCCTTAATTGATGCAAGTTTGCCTATGCAGATGGCGCTGGAGAATG
GTAGCGTGACGACCTTAACTTACGAAAAAGGAACATTTACCATTCAAGGAATTAATGATA
TTTCTTATATTGAAAAGGGAAAAAAGATCGCTGAAAAGCGCCGTTTGTTGTAAAAAAAGA
GAAGGTTATCTGTCAAAATGACAGATAACCTTCTCTTTTTATTTATTCTTTTAAACGTTC
TACATTTTTTCTTGAGATTTGAATTTTTTCTAAGGTTTCCTTATAGTTTTTTGCTGCATA
AGCAAAAAATAAAACATCGACTACATACAATTGTGCCACCAAGGAAACAGTAGCCGCACT
TCTCAATGGCACGTCTTCCCCACTAGAGGTTTGAAGGACGATATCACTTTTTTCACCAAT
CACTGATTTTTCATCTTGTGTGATACTAATAATAGGAATCCCTTGCTGCTTCGCTAAATC
AGCTAAAGTACTTGCTTCTTTATTCGTTCCAGAATTAGAAATAACAATAAAAACACTAGG
CTTTTCTGTAGAGCCTAACATAGAAGCAAATAAATGATGATCCAATGTTGTAAATACCGT
TCGGCCTAGTCGCGTAAATTTTTGATAAATATCTTGAGCAACCAACGAAGAGGCACCCAA
CCCATAGACAAAAATTACTTCTGTTTTTTCCAACAAATCAACGGCTTCATTAACTGCGAC
ATCCTCTAATGTCTGACCGCTTCGCTCAACCACATGAACAAAGCGCGCCTGTAACTTTTG
TTTAATGTCAGCTGTTGATTCCCCTTTAGTAACTTCAGTATACATTTGCTGCTTCATTTG
GCCAAGATTTGCAGATAATAAAAGTTTCAACTCTGTGAAGCCATTCACATCCATAGAATG
ACAAAAGCGAATAATTGCCGCTGGGCTTGATCCTGCTTGTTTCGCTAGCTCTTGCGCATT
CATTGAAATAACTGTTTCTGTATTTTTTAAAATATATTCTGCGATTTTCCGTTCTGATTT
TGGTAATTGTTGTAGACGATCTTGGATAGATAAGACAATATTTTGTTGCATAAACACCCC
TCCTGATACACCATTTCCTACGCAATTAAATTTTAACAAAGAAAAAGGGAGAAGCCAAGT
TCTCCTTTTTTCTATTTATTATTTAGTTGTTTGCATATCTTTAGGAATCCCAAAGAATAA
CGTTGCTACAAAACCACCTGCGTAAGCAGCCAATAAACCTAATACATATGCAAGCCATTG
GTTGTTGGCAATTAATGGAATTAAAGCCACCCCACTTGGTCCAATAGCAATCGCACCAAC
ATTACCGAAGGCACCAATTACTGCACCACCAATACCACCGCCGATACAAGCAGTAATGAA
TGGACGTCCTAATGGTAAAGTAACTCCGTAGATTAATGGTTCACCAATACCTAAAATCCC
AACTGGCAAGGCACCTTTAATCATTTCAACTAATTTTTTATCTGATTTACAACGAATCCA
TAATGCTAAAGCTGCACCGACTTGTCCCGCACCAGCCATGGCCAGAATTGGTAATAACAA
AGTCATCCCTGTTTGATTAATCATTTCAATGTGGATTGGCGTCAAAATTTGATGTAAACC
AAACATTACCATTGGCAAGAAGGTTAAACCAAGAGTAAAGCCAGCAACCATGCCACCTTT
TTCTAAGACAACATTGATAATACCAACTAAGCCATTAGAAATAGCTCCGGCTACAGGCAT
GATTAAGAAAATAGTTGCTAAGCCAATCACTAAAAGTGAAATGGTTGGCGTTACGATAAT
ATCAATTGATTCTGGGACAATTTTATGCAATTGTTTTTCTAACAATGATAATAACCATAC
GGCAAAAATAACACCGATAATTCCGCCTTGTCCTGCAGATAATGTTCCCCCAGTGAAAAT
ATTACTGATTGGTGCATCTGGATTCATTCCTGTCAACATTGTTACTGCCCCAATAACACC
ACCCAACGCTGGCGTTGCACCAAAAACGCTGGCACTGTTAATCCCAGTGTAAAGAGCTAA
ATAAGCAAAAATCCCATTTTTAATAATATTTAAGACATCAATATATTGTTGCCATGAAGC
TGAAATATCACCAGCAACAACTAAGTTAGACATAACAGCTGCAATCCCGCCAATAATACC
AGCCCCAACAAAGGCAGGAATCATCGGAACAAAGATACTAGAAATGGCTTTTAACACTTT
TTTAAATGGTGAAGTGTTATTTTGTTTCGCTTTTTGTTGTGCTTTCATTTGAGCGGCTTT
TTCTTCTACTAAATCTTTTCCAGATTTGCCTACTGAAGCATCAGTTGCGGTGTCATGATT
AAATGGTTCTCCCAATTTGACACCTGCTTGATCTACCATTTCTTGTGCAACCTTGTTAAC
AGTACCTGGACCAACAACTACTTGTAACGTATCATCTTCTACGACGCCCATAACGCCATC
AATTTTTTTCAATCCTTCAATATCCACTTTGTCATAATCGCGGATATCCATACGAACACG
AGTCATACAATGAATGACTTTGTCCACGTTTTCTTGACCACCAACTTCTTTATAAATCCC
ATCAGCAATGCGTTTAATTCTTTCTTCTGCCATGTTAAAACACCCTCCTAATTCCTTAAT
TTAATGTATTCTTGATAAATTGATTCCCGTCAATTAATTTTTGTGTTGCTTCTTCTTTAG
TACTATCAGTTAAAATCATTACAATTGCTAACTTCACATTTTCTTCTGCTTCTACAAATT
TTAGTTCGGAAATTTCATAACTACAACCCGTTGCTTCCATAATAATCCGTTTGGAACGCT
CCACTAATTTTTCATTGGTTGGTTTTACATCAACCATTAAGTTATTGTAGACTTTCCCAA
TACCAATCATGGAAATAGTTGATAACATATTTAAAATTAATTTTTGAGCTGTCCCAGATT
TCAAGCGAGTCGAACCTGTTAAAAATTCAGGTCCTGCATCTACTTCAATAGGCATTTGTG
CATACTTACTAATTTCAGCATCTTTATTACATGCCACAGTTGCGGTAGCTGCTCCCACCG
TTGTAGCATATTCTAAACCGCCAATTACATAAGGCGTCCGACCACTGGCTGCAATCCCAA
CAACAATGTCATTTGCTGATAATTTTAGATCAACTAAATCTTGACGACCTAGTTCTTTTG
AATCTTCAGCACCTTCTACTGCGACAGTCATTGCTTTTTGACCACCAGCGATGAGGCCTT
GAACCATCTCTGGCTCGACGCCAAAAGTTGGTACGCATTCGGCTGCATCTAAGACACCTA
ACCGACCACTCGTACCAGCGCCCATGTAGATCAAGCGGCCGCCTTGATTGAAGCTTTTGA
TGATGGCTTCTACCACTGGTTCAATGGCTGCTAATTCTTGACCCACTGCCATTGCAACTT
TTTGGTCTTCTTGATTCATTTTTTGTAAAGCTTCTTTGACACTCATCTCATCTAAGCCCA
TTGTATTTTCATTTCTACGTTCAGTTGTTAAGTTTTCTAAATTCATTCTCTATCGTTCCT
TCCGTGACTAGCGTAAATTGATTGCCTGCCTTGATTAACGGCAATATCGTTTGATCTTTT
TCAATAATTCGTGTAATCGTATTGACTTTTTCATCTTTCGGCAAGTCCACAAGTGTGACT
TGAATTTCTCCCATATAGCGACCATATTTTTCATTATCAATCGTTACGGTTCCCACTGGA
CGGGCTTCAGTCTGCTCTGACTCAATCGTTGCAATTTCATCTTTTCTGAACATTTCACTC
GTTCTTGATAATTCACTTCGCAAAACATCTCTTGCAGCATCTAAACGATTGGTATGAGTC
CCAAGTATTCGCTTCAAATAGAGGCTCTTGCTAGGTGCTACTTCTAACAGAAATTGATTG
GTTTGGTGATAATAACCAAATTGAGCCATGGTTCGCTCACTAATTGTGGGGTCACCAATA
TAAACAGCATCGACATAAGGATCAGCCATCAAACCAACGGCAGCGGCGAAAGGATTTTGC
CCCCGATGTTTTTCTAATGTTGGTAAACCAGCAAAAATTGGGCCTCTTGTTTGTCCATCT
CCTGGCACAAAAGTAAAAACTTGTAAGCCTAATTCTTTAAGCCAGCGGTTCTTTTCATTA
AAAAATGTTGTTCCAATGCCTGTTTCAGGTCTTGGATAATAATTATGCCAAGCTTCTAAG
CGAGAAAAGTCCGCTTGGTGAGCCTTTAACTCAGCCACTTCTTCCAGTGTAATGGTACTA
GCATTCAATCCTATATCAATCTTATGTGAAGCATGAGCCATTTGTTCTATCGTAATGCCG
TAGTCCATCCGGAGGCCAGTTACGCCCAACTCGATTAAAGGCTCTAATTCATCGAAAGAA
AAACCCGCTCTTTTTAACGCTTCACCTGAAATATCTACCATAATTTTCATTTTTTCTGCC
TTAGCAATTGCCCCTAAATCAGTCAAGCGTTGGCGGTAAAGGGAAGTATCATCTTCTGGA
ATGTGTAAAGAAGTGAAAATACCATCAAATCCAAGCGCTTTCATCTTTTTGATATAAATA
ATTGTATCGTTTGTAATCTCTTCACCAAGAAAAACTGAAATACCATACATCTTTTTAGCT
CCTCTCTAATACGCTTTCATTATAACTTGTTTGAAATAAAATTTCAACTATTTTTCTAAA
TATTTTTTAATTCCAAAATAAAATTTTATTTATGTTCAAAAAAAACAGATATTCCTTTAT
AGAAATATCTGTCTAATTCATTAATTGGCTGTGGCAGAGCCAACTGGTGTACCAGCTGTA
ACCACGCCAGTTTTCTCTAACGAAAATTGTGCTACTTTATCCATGTTGGTAATAATGACA
ACCATTTCAGTTCCTTTACCAGCTGCTTTAATTGCTTCTAAATCAGCAATTGCGACCACC
GTATCTGCAGTCACTTGGTCGCCTTCTTTCACTTTAATAGTGAACGGTGCCCCGTTTAAC
TCTACCGTATCGATACCCATGTGTAATAAAATTTCAAGACCGTTTGTCATTTTTAAACCA
ATGGCATGTTTTGTTTGGAAAACGCTTAAAACTTCTCCTTCAATAGGTGCATAAATTTCA
CCATTTTCTGGAACTACTGCATAGCCATCTCCCATCATTTTTTGTGAAAAAACAGGATCA
TTCACTTCACTAATTGGGATAACGGTTCCATTGGCAACGGCATACATTGTATTATTTTCG
ACAACTTCATTCTTTTTCTTCAAAAATCCAAACATTTCTCTTCCCCCATTTTTTAAAGTA
TCACTAGTATAGAAAAAAGTTTCATGAATTACAAGTGGCACCTTTGTATAATTCTAAAAT
TTATTTTAAAATAAGAATTTGCATTGGCATTTACTTTGTCAGCGGGTATACTTATACTTG
ATGTATTTTGCATTTATTTCAGAAAGGAATGGTGACATGCTTTTTGCTAACCTATGGAAA
GCAATTATTCTTGGTATTATCGAAGGAATTACCGAGTGGCTTCCAATTAGTAGTACCGGA
CATTTAATTTTAGTGGATGAGTTTATTAAACTCGATCTAAGTAAAGATTTTATGGAAATG
TTCAACGTCGTTATCCAATTGGGAGCGATTATGGCGGTTGTTATTTTATACTTCCACAAA
TTGAATCCTTTCTCACCAAAGAAAAATGGCGAAGAGAAAAAAGATACTTGGATTCTTTGG
TCTAAAGTCTTAGTCGCTTGTTTACCAGCGGCAGTTATTGGTCTAAAATTTGATGATTAT
TTAGATGCACATTTTTATAACTTTTTAACAGTATCGATTATGTTAATTGTTTATGGGATT
GCTTTTATTATCATTGAAAAACGAAATAAAAATGTTGCACCGAAGTGTACTAATCTAAAA
GACTTCACTTATAAAGCCGCTTTAATCGTTGGTGCTTTCCAAGTACTGGCATTAATTCCA
GGAACTTCACGTTCAGGAGCGACCATTTTAGGGGCAATCTTAATTGGGGCCTCACGTTTC
GTTGCAACAGAGTTTTCATTTTTCTTAGGAATTCCAGTAATGTTTGGAGCAAGTTTTTTA
AAAATCTTTAAATTCTTGGCCAAAGGAAATACGTTTGGATCAGAAGAAATCATTATTTTA
TTAACTGGCTCTATTGTTGCCTTCGTTGTTTCCATCATTGCGATTAAATTCTTATTGAAT
TACTTGAAGAAAAACGATTTTACAGTTTTCGGTTGGTATCGTGTAATTTTAGGTGCGATT
TTAATTGGCTACTGGTTATTCTCATAAAAATAAAACCGTTGCTTTCACTGTTGAAAGCAA
CGGTTTTATTTTTTTAAATCGCCAAACGTTATTCGCTCAATCCCCTGTTCTTCAAACCAC
TGACGAACACGAGGATCACAAATTGTTGCTAATTCTTTGCAGCGTAAAGTGGTATATGAA
GAATTATCTAACACAAATTGATCCAAATACCCAACATCAAAATGCATCTCAGCAATTGCC
GATTCCGGCATCCATAATAAACCAAAGTCATCTTCTAAAAAATTCTCCACTGATACGCCT
TCGTGAATATAAGATAACGCGCCAGACTCTAACAAATGTGTTACCTGGAAATAACCTTGT
TGCGGTGGATATTCTTTTTCCCCACTATATTTCAGGGTTGTATGAAGTCCGTACTCTTCT
GCTAATTCTAAAAATACGTGATCAACCACTTCATCCCCAATCGAGTGGCAATCAAAATGT
TCAGGATAATGTCCAGTTAGTTCCTTAAAGCGCGTCAATTGCGCAATCGTTTCAAGTCGT
ACTTCTTCATATACGAAGGTTACTTGCTTTTGTTGACGATAATAAGAAGAGCGATGAAAA
TTGCCTTGTTCATCTACCAGTGAAGGAATCATACATGGGTCCGCACAAGGTTTCCCTAAT
AAAAAATTCGTATGCTGACCTACAAATAAGCCTGGATAATTTTTTGCTAACGCAACGGCG
TGTTCTGCTGTTGGTAAATTGGGCATCAAAAGTGTCGACGTTGTTAAACCATCGACATAA
CTTTTGATAATGCCATGATTAATCGCTTCTGACATCCCAAAATCATCAGCATCAACAATT
ACTTTAACCAACAGCTCCCCCTCTTTTCTTTACGTATTTTTGATGACAATTCCGACAATA
ATATTAACAGCTGATTCACAATCATTAATCGTGCGCTCAAGCTGATCATAAACATCTTTC
CACTTGATAACTTTTAATAAATCTTTTTCGTTAGTCATCAAATCTTTCATGGCGCTACTG
TATAATTTATCGCCTTGAGATTCAATCGTATTCACTTCATCAATCAATGAAACTAACGTT
TTGGAATTCTTAAATTTTGCAAATTCCTTCGTTGCTGATTTAACGCCTTCTGTCGCTTTA
ACAATATAAGCAGTTAATTCTAGCGCGGGCGCAATCATTTCTTCGACAACTAAATGATCA
AGTAAATAAGACAAACTATTAATGCTATCGATAATGTTATCTAAGTGATCCGTAATATCG
ACAATATCTTCTCGATCAATTGGCGTAATAAAGGAAATATAGAGTTCATTTAAAATTTTG
CGAACAATTTCATCATTCTCTTTTTCCAATTGATGAATCGCTTCTGATTTTTTTACTAAG
TTTTCTAATGAATAATTGTCTACAATTTCTTGCAAAACCTTTGCCGCTTCATAAGCATTT
GTTGCTAACTGGTTTAATTCTCCAAAATAATCAAATTGTTTTTTACGTGCCATGTTTTTC
TCTCCTTAAAAAATTGCAATAAATAATTTTGACATCACATAAGCGATCAGCCCACATCCT
GGGAAAGTTAAAATCCATGCTATCAGCATTTCTTTCACGATACGCCAGTCAACACTTGAG
ATTCGCTTAGAAGCACCTACTCCCATAATCGCTGTCGTTTTTGTATGAGTAGTTGAAACT
GGAATCCCAAAAGCCGATGCTAAAAATAAACAAATAGCCGTGCTTAAATCTGCAGTGAAG
CCTTGATAGCGTTCGAGTTTTACCATATCCATCCCGACTGATTTAATGATTCTCATGCCG
CCCACAGAAGTTCCAATGCCCATTGTAATGGAACACAGAACCATAACCCATAACGGAATC
ACAAAACCGCCACCTGTTTTTTCGACTAAATTATTATAAAAAAGTACTAACATGAACACG
CCCATAAATTTTTGCCCATCTTGCGCACCATGTAAAAAAGCATTAGCTCCTGCACCAAAG
GCTTGCCCTACTGTAAAAAATTTGTTGGCTTTTCTTCTAGGCACAGCCGAGAAAGCTTTC
ACAACAAGTTTGGCAATCAAATAACCGCCGCCAAAGCCCATAACGGTAGAAACAACTAGA
CCAACAAGCACTTTGATCCATTCCGAGCCATTGACTGCACCCAAACCACCTAATGCCATA
GCCGAACCAGTCAAACCGGCAATTAACGCATGGCTTTCACTTGTGGGAATACCAAAATAC
CACGCAGCAACTGCCCAAACCACAATTGAAAAAAGCGAAGCAGCCAAAGCCACCTGTGAA
GCGTTTCCATTTGCGTCAAAACTAACAATGTTGCTAATCGTTTCAGCTACTTGGGCATTA
AAAAAGGTCATGACTAATGCACCTAAAAAGTTCATCACAACAGCCATCCAAATTGCGACA
TTCGGTTTTAACACCCGAGTCGAGACAGCGGTTGCAATTGCGTTCGGCGCATCCGTCCAA
CCGTTAACAAAAATTACACCCATTACCAAAGTAATCGTTACCAATAATGCAATACTCACA
AAGACACCACCATTTTTCATTTATCTATTTTATCATAGCATGTTTTAAAAAAAATGTATG
CTTTTTTCTTAAGGCTCTGGCAAATTTTCTTATTTTTTTCTTGAAATTGTCTGTTAAGGA
AAAAAACTTGTCGTCTTTTATTGCAATGGAACAATGGATTAGGTATAATGATTACTGTTG
AATTACATTGGCTGACCAGTGTAAAACCTAAATCATCGGAGGTGAAACAAATGCCAAATA
TCGAATCTGCAATCAAACGCGTACGTACAAGTGCTAACGCGAATGCGAAAAATTCATCTC
AAACAAACGCAATGCGTACAGCAATCAAGAAATTTGAAGAAGCTGTAGCTGCTGGAGCTG
ATAACGTCGATGCTTTATACAACGAAGCTGTTAAAGCTGTTGATATGGCTGCAACTAAAG
GTTTAATCCATAAAAACAAAGCTAACCGCGATAAAATTCGTTTAAGCAAATTAGCTAAAT
AATGTGAGATAGAAGTTAGCATTCATGTTAGCTTCTTTTTTCATCAAAAAATGTCCAAGT
CTGTTTTCACAAAGACTCGGACATTTTTTTATAAAGGTGAATCAATCCACGGTAAATCTG
TTGTGAGATGTTGACTAAATAATTTAGTCTCTTCTCGCAAAGCTAAACGTTGTTGTCGTC
TCGTTTCATAATTGGAACAAATCAACTTTTCTTCTGCAGTTTCTGGGACGACTGCCGCTA
ATTGGAAGTCACTTTCAGGATTCATATGAGACGGAATGGCTACAAAAGTTGTAAAACAAG
TCGCCGCTAAATAACGCTCTCCAGTTGTTAAATCTTCTCCTACAACTTTAACAAATACTT
CCATCGATTTATGATGCACGCCAGAAACAAACGTTTCAACACACACTGAGTGATTTTCTT
TTAAAGGTTTTAAAAAATTCAAGTTATCTAAAGATGCTGTAACTGCCCCTCTCCGACAAT
GTCGTGAAACGGAAATGGATGCGGCGTCATCAATTAAAGACATTAATTTCCCACCAAATA
GTGCACCAAAGGGATTTAAATCAAAGGGAAATACACGATGTGTTTGAATCACTCGTGATT
CTCGACAAAATTTTTCTTTCGTCATTAACGATTCCTCTACTTTCATTTATAAACTTTTCC
ACGCTTTACTTTAGCTTACTTTACCATTTGATGCAATCCTTACTTTTTAGGAAACATTTA
AAAAATAACAAATTTGCAAGTCCCATTTATTCATTTTTAGGAAAGTTGCTGTATAATAAT
AACGGTTAAAGAACTTTTAAGGAGATGGATACACATGAAAATTGCAATTGCTGGTGCCGG
CGCTATGGGCAGCCGTTTAGGAATTATGTTGCATCAAGGCGGAAATGATGTAACTTTAAT
CGATCAATGGCCCGCGCACATTGAAGCCATTCGTAAAAATGGTTTAATCGCTGATTTTAA
CGGAGAAGAAGTTGTCGCGAACTTACCAATCTTCTCACCAGAAGAAATTGACCATCAAAA
TGAACAAGTAGATTTAATTATCGCTTTAACTAAAGCACAACAATTAGATGCAATGTTTAA
AGCGATTCAACCAATGATTACTGAAAAAACGTATGTACTATGTTTATTAAATGGCTTAGG
TCATGAAGATGTACTAGAAAAATATGTACCAAAAGAAAACATCTTGGTTGGCATTACCAT
GTGGACAGCTGGTTTAGAAGGACCGGGACGTGTTAAACTTTTAGGTGATGGCGAAATTGA
ATTAGAAAATATTGATCCTTCTGGTAAAGAATTTGCTTTAGAAGTCGTTGATGTCTTCCA
ACAAGCTGGTTTAAATCCAAGCTATAGTAGCAATGTTCGCTACTCTATTTGGCGGAAAGC
CTGTGTCAATGGCACGCTAAACGGTTTGTGTACAATCCTTGATTGTAATATTGCCGAATT
TGGCGCACTATCTGTTAGTGAATCCCTTGTTAAAACATTAATCAGTGAATTTGCAGCAGT
CGCAGAAAAAGAAGCCATTCATTTAGATCAAGCAGAAGTCTATACACATATTGCTCAAAC
TTATGATCCAAACGGTATTGGCTTGCACTATCCGTCTATGTATCAAGATTTAATTAAAAA
TCATCGTCTCACAGAAATTGATTACATTAATGGTGCTGTTTGGCGCAAAGGACAAAAATA
CAACGTAGCAACACCTTTCTGTGCCATGTTGACACAGCTTGTTCACGGAAAAGAAGAACT
ATTAGGAGCTAAATAATAAGAAAGTGCCAGAGACAATCGTTGAATGACGATTGTCTCTGG
CACTTTCTTATTTTGCTTGCGCAGTCAATTTTAAAATAAATAATTGGAATAGTAATTCTT
TATCCATTTGGCCCGTTTTCATGCGGTAATCATTTTCAACTAATTCATCATAAAGTCTTT
CTAATCGAGACAATTCAAATCGTCGGACTTGTTGTAACGCTAACTTGACTCGATAAGGAT
GAACCTTTAATGTATCAGCAATATTCGCTTGTTGATAGCCCATCTTAGCCAAAATTTTTG
TTTGTAGAAAAAGGCGAATCTGATTCAATAAGATTGCATTTAACTTAATGGTTTCTTCTC
CTTGTAAAAGTAAATCTTCATACAATTGAACAGCTTTTTCACTGTTTCCAGAAAGTACTT
CGTTGGTTAAATCAAAAACATTATGTTCCAAAGACTTAGGGACTAATTCTTGAACCGCAC
CTCGTGTAATTGTCTTCGTCTCAAGGGCATATAAATACAGCTTCTGTAATTCTCCCATAA
TTTTTGATAAGTTCAAGTCTGTCAATTGAAGTAATAAATCAAAAGCATCGGAGCGAATAG
TGTACCCTTCGCTCTCAATCGTTTGAGAAATGTACTGACGAATAGCCTTTTCATCCATTG
GATTGACATCAACTACTGTGGCATTTTTTTTCAATGCTTTGGTAATTTTTTTTCGTTCAT
CTAATTTTTCATAAGAGGCCATAAAAACAAGAACAGTTGTTGGTGATGGACTTTCCAAAT
AATTCAATAAAAGATTGACATCATGTTCCACACCGTTTGTTTTTCTTTCGGCAGTTAAAA
AGTAAGGATTTTCCACAAAGACAAGGCGATAATCACCAAAAAACGGAATTGTTTCCGCTT
CAGCAATCGCTGCACTTAAAGGTGTTTCCTCCATATCAAATGAGAAAAAGTTAAATTGAT
CATCCTCTTCCGTCAACAATTCTTTCATCAATGTTGTTTTAAATAATTCAGTTAAATAAA
GTTCTGTTCCTATTAATAAATACACTGGAGCGATTTTTTGCTCTCGCACTTCTTTCAAAG
CTTTTTGTAACTCCATTGGCTCGCTCCTTTTCTCGTTTCTCTTGTTTATCCTATCATGTT
ACTTCTGGAAATACTAGTCTTGTTCTTTAACAAATTTGGCTTTAGAAAGCCCTTGCCAAG
GTAACCATTGATAATAAATCATTCCTTGAAGATCGGTCCGATAATAATTTATTTTTTGCT
CCTCCAGCGTCGCTAATGTCTCCTGATGAGGATGTTTAAAACGATTATTCAGTCCAGCTG
AAATCAATGCTTCTCGCGGATTAAGCTGTTTGATAAATCTTTTAGTAGACGACGTTTTAC
TACCATGATGACTGACTTTCAAGATGTCGATTTTCAACTGGGGATAGCGAGCCAACACTT
GTTCTTCTCCTTCGGCTTCCAAGTCACCAGTAAATAAAAAATGCCGTCCGCCTAATTGTG
TGGAAAACACTATCGAGTCATTATTGCCCCCAATACTGCTCTTATTTGGTGATAAAATTT
GAAAAGAAACGGGCCCATTAATTCGCTTGGGCGCTAAAATTGGCCGACAGTCTGTCCCGC
TTTTTTGGAGTTGTTTCAAGACTTGGCGAAACGAAAAATTGGCTTCAGCTGCTCCTTTAG
GAAAATACAGAACAGAAATTGGAACCTTCTGCGCAATGGCTAATAAATCGCCAAAATGGT
CTTCATGTGCGTGTGTGATGATCACTTCATCTAAACGTTTGACTCCTTGACTTTTGAGAA
AAGGAATCACTGAATATTCCGCTCCTGATCGACTATTTTTCCGTTGCCGCCAAGCTTCTT
TGTCAAAAGACAACCGACCACCTGTATCGATCAATGTATTTTTTCTGTGAAAAGGCGCTT
GGATAAACAAACTATCCCCTTGGCCTACATCGATCATTGCAACAATGCCAATTGGCGAAA
GGTATTTACTATTTATCAAAACAATTAGTAGTCCGATTGAGAAAAAAATTTTTTTAGACT
TGTCTGCTAAATAAATCATTGAAAGTCCGATTAGTAATAACAAACTAATTTGTATCCAAG
AATTTAAATAGCCGATGGTCAGCTTCGGATTTAAGTGAACTAGCACCCACTCAAATAAGC
CATTCATTGTTAAAAATAGTGGTTCGAGCAAGACTGCTAAATAGCGTGCTGGCATAATAA
TCACTAGAAAAAAGCTCAACGTCAAAAGCGGTAACAAGAACCGTTCAAAAATTGGTAACA
AGAAAAATGTTAAGAAACTTCCTAACAAGGGCCATTCATAAAATGATTGGACTAAAATAG
GTAAGGAAGCCACAGCCAATAGGAAAGAGCCTAAACAATTTTTAATGAAAGGCGAAGAAT
AACCAACCAATGTTTGCTCTAAAAACAGCAGAACAAAAGAAAGTAAGTAACTAAATTGAC
CGCCGACTGAAAAAAAGAGGGTTGGCTGAACAATCAAGTGCACTAAGAGAGTTAAACTCC
AACAATCGAGGGCCGGAACCTGCCAATTAAACCGTCGATTGAACGTATTGAGGTTTGTTT
GTAAAAGCGCCCGCATGACACTAACTGAGAATCCTGTTAAACCAGCATATATCAGTGAAA
AACCGCATTGCCACAAAAAATAACTTTCTTGCGTTCGGCGAGCAATTCTTAGCATTAGTA
AGCGAAATAAACGAAGGAAAAAAGAAACATGCATCCCTGACAAACTAAAAAGATGCAAAA
TGCCTAATGCTGAAAATTTATCGCTTATTTCAGCAAATTCTTCATTACGAAAACCTAAGA
GCAACGCATTCATATACATTGCACTAGTCTCAGCAAAATTTTTCTGAATATGTACCATCG
CCCATTTCCGCCAGCCGCTAATGATTTCTTTAAACCGCCAAGAAAAAAAAGGACGCGGTT
GTCCTATCTCCTCAATGAATAAAATAGCTTCGATTCCTTGATTCTTTAAAAATAGTTGAT
AATTGAAGCCATTTTTGTTGGTTTGACCTTGGGGCGAGTCTAAAATACCTACAGCGGTTG
CCTGAATGGTTGTGGTTAGTTGTTGCCATTGCTGTTTTTCTTTCACACTTTTTAATTGAT
AAAATGCCATCACTTTCTGCCTTTTGCCTTTTACGATCCAATTGGCAGGAAATTTTACTT
GATCACCATCTACTTGTATTTCATCTGGTAATATCGTTAGCTGTCCTGACAAGCGGACTT
CTTTAGGCAACAAAGAGACTGGCTTTAACCACTGGAAAATCAATATGCCCCCTACTATTA
AAAAACTGCACAAAAAACCTCCCAATATAACAGGAAAACTTTTTGTACAGACAATATGGA
TAACAGTGATAGAAAAAAGAAGAGCTCCTAATAGACTAGGTGCGAAAAAACACCACAGCC
CACAACTAGTCAGCAGAGCTATGAAGAACCAATTATTCCTCAGCTGAGGAAGGATTGTCC
TCAAGTGTGGCAAATTCTTCTCCCCATTGTAATTCGGCAAAATATTTTGGTACTAAAGTC
ACTTTTTCAACCGTGGCTCCTACTTGTTCAATTAAATTTAGGGCGTACGCATCATTACGG
TAATCCTTTAAATAATAAATCTTTTTAATCCCTGCTTGTAAAATCATCTTTGTACATTGC
AGGCAAGGGAAATGTGTCACATAAATTTCTGCCCCTTCTGTAGGGACGCCAAACTTCGCA
CATTGTAAAATTGCATTCATTTCTGCGTGGATTGTTCGAACGCAATGATTATCAACAACA
TAGCATCCTTCATCAATACAATGCGTTCCGCCACTGACTGAACCATTGTAACCTCCTGCA
ATAATTCGTTTGTCGCGAACAATGGTTGCTCCGACAGTTAACCGTGTGCAAGTACTTCTT
AATGATAATAAGACGCTTTGTCCCATAAAATATTGGTCCCATGGAATTCGTTCCATAATA
AACCTCCTTTATTTTTAATGACTCCTGTGTTCGATTTGCCAAATCATTTAATCTTATTAC
AAATAGTATGTTATCCGCATCCCATAGTCAAGAATTCTCAGGAATTTTCTGTTAAAAGTT
AGCCAGTCACTGTCAACATGTCTTTTAAACGTTCTACTGTTTTCTCTCCAATACCTGGAA
CATTTTTCAGTTCCTCGACGGTTTTAAACGGTCCTTGTTCGTCACGAAAGCGAATAATCT
CTTGTGCTTTTTTCGCACCGATTCCTGAAATCGTTTGTAGCTCTGCTTCTGTTGCCCTAT
TAAGGTTGATTTTTTCCTCCTGATTTTGCTGAGCAGGTGCTGATTCCTGCAGCGTTTCTA
ATGACTGTGGCACTGGTTCTCCTTTTTTGGGCACGTAAATAATCATTTGATCTTTTACTT
TTTGAGCGTAATTGACCTGGGTAGTATCAGCTTCCTCGCTCACGCCTCCAGCTAAAGCTA
AAGCATCCCAAATCCGCTGCTGATTTTTTAGTTGATAGATTCCTGGTACTTTCACTGCGC
CTTTAATATCAACATAGATCATTGTTTCTGCCCTTTCTTTTGTGGCATCTGTGGCGAACT
CTGCCATAGTGGTCAGACTTGTCTCCTCCCACATTGTGGTGTCTACACGTGGCTCCTTAT
TAACCATCAAATAAATGCCCACTAATAGAGTTATCAAAATAACTATAGACGCGCCACTAC
CTAGCAATAGCCACTTTTTAGGTAACTGTTTCAACCAATCCATCGTTTGTCCTCCCTTCA
AAATATAATTACGCATTTTTTAACAAAAAAATGCGCCTGGACCAAAAATCACTAGTAATT
TTTGGCCCAGGCACACTTTTATTTTAATTTTTCTAGATAGTTCAAGGCATCTTGAACCGT
TTTTACTGGGACAATTTTCATTTTTGTCCCAATTTTTCTCGCAGCTTCTTGTGCTTCTTG
ATAATTCGATTTGATTTTCGGCTCAACTTTTTTCATTTCTGAAGTTATTTCATCATCGGG
TGCAAAGAAAATTTCTGCACCGTTCTCACTGGCAGTTACAACTTTTTTGTCAATGCCTCC
GATTCTACCAACGATTCCTTGACTGTTCATCGTACCTGTTCCAGCAATTTCATGACCTTT
ACGTAAATCTTTATGACTTAATTGTTCATAGGTCTGCAAAGTAAACATTAACCCAGCCGA
TGGCCCACCAATATCACCCGCTTCAATAGATACTGGGATAGAAGAATCAATTTCAGTATG
ATCAGTCAAACCAATACCAATCCCCGCTTTTTTATCTGTTGGCAATTCAATTAATTTGCC
GGTCGCTTCTTTTGCTTTGCCATCTTGAATAAATTGAACAGTGACTTTTTGATTCACTTT
TTGTGCTTTAATGTAATTCATTAATTCTTCACTGCTTTTAAAAGATTTACCATCCACGCC
TGTCACGGTATCGCCAACTTCAATTTTTCCTTTAAAACTTGAGTTGTCTTCCATCGCTAA
CACATAGACACCTTTAAATTTCATCTCATATGGAACCTTCGCTAATTTTAAGGCTTGCTC
AATTGCGGCGTTTTTTGAGGAATCCATATAATATTGTTGAATTCGATTATATTCGCTATT
ACTACTATCTCCCATTAATTCTTTTTTGGACATGACTTCTTGAAAATCCGAAAAGTTTGC
TTTTATGGCAGAAAAAATAGTGGCCGAACGAATGCCCACCGTTGTTAAATAAAAAGCACC
TGACTGCGTATCTTTTTTTCCATCAACAGTTACAAACTCTTTTAAATTTTCTGTCGTTCC
TGGTCCTTCAATATAATAAGGAATTGGGACGATAAACAAACCAATTAGCAGCAATGCCAA
TACCATTGGAATGAGTGATTTAAACGAAAATTTTTCTGTTTTTTTATTCATTATTTTAGC
TCCAGTCATTCTTCTTTTGTTTTAACGCATGATAAATATTGGGAGGAAGATAGTCAGACA
CATCGCCTCCAAAACGTAAAACTTCTTTTAGTAAACTGGAGCTTACATGTGCATATGGTT
CTTCTGCTAATAGAAAAACCGTTTCAATTTCTGGCGCCAGATGTTGATTCATTTTAGCAA
TGTCTTTCTCGTACTCGTAGTCTTTGACGTTTCTAATGCCACGAATCAAAAAATTAGCCC
CTAATGATTTTGCACTTTCCACAGTTAACTGGGTTTCTTGCATGATAACACGCACATTTG
GCATTTCTTTAGTTGCTTCTTCAATTAAATATTTTTTCTCTTCTGGCGTAAATAATGTTT
GCTTACTTGTATTTATAAAAACGCCAATAATGACTTCGTCAAATAACTTCGCACTGCGTT
CAATCAAATTTAAATGACCATTTGTCATCGGATCAAAACTTCCGGGAAATAGAGCAATTT
TACGCATCTTACGCCTCCTGACGATAAATCGTTACTTGAGTGATTCCGTAAACGGTTTCT
CTTGTTTTTTCTAGTGTACCAATCGTTTCCGGTAATTTGACAGTTTTATCTGTTTCACAA
ACGATAACGGCTTCGTTTGTTAATAACTGCCGTTCTAACATCTTTTCTAATTGTGAAACA
ATTTCTTGTTTGGCATAGGGCGGATCCAATAAGACCAAATCAAATTGTAGCTTCTCTTCA
TAAAACTGTTCTAAGGCACGATTAGCATCCATTTTTCTAACTTCAAATTTTTCTGGTTCT
TTTGTAATCGCAATATTTTCTTTAATTACTTTTAGTGCAGCAAAATTCTTTTCAATACAA
ATACTTTTGTCCATTCCACGAGAAACGGCTTCAATCGCTAACCCGCCACTTCCTGAATAT
AAATCCAGCGCCATTCCACCATCGAAATATGGACCAATCATATTAAAAATAGATTCTTTT
ACTTTATCTGTTGTGGGCCTAGTATTGTCGCCATCTAACGCTTTCAGACGCCGGCCACCA
TATTCTCCAGAAATAACACGCATTGTTTCGACTCCTTTATCAATCATTCTTTTATAATTC
ATTATAACAAAAAGAGTGAAAAATGTTTGAAATTTCTCATAACATTTCTCACTCTTTTGC
ATTAGACATTCTCTGCTAAGCGAATCTCTGTAGATAATTCCTCTACTACATAGCCGTCGT
CTTCTTGTTCTTGATAAGCCGCTTTGGTACCAATTTTTTCAGCAAAATTCATTTCGACAT
CTGGTCGATACGATTTATCGACACTACGAACAAAATGTAACTGATTAATTTTTTCCATGT
TACTTTCAATATTTTCTTCATTCATGTAAATCACCACATATTTCATTTTTCGTGAAACAT
AGTGAATCAGTCCATATCGGCGTAACTGTTTTAACGGTTTTAATGTGTATACCCAAACAA
TTAGGCAACGACGCTCTTGAAGCGTAAATTCTTTTTCTTCTTTAGCTTGCATGGCAGCTT
CCTCCACAACCTGAATGTTTCTTTCCTCGTTCAAAGAAAGGATTTCCAGCATCTACTTTA
ATATCTTCAGAAATTAGTTGCGCAATCTTTAAACCAATTGTATCTAGCAACGTTTGAACG
TTTGTCTCAGCAAAACGATAATTTGCAACGATTTCATTTAAATCAAGCGCCCGCTTCGCT
TTACGTAGGGCTCGTTGTTTCTCCCGAAAATCGGGTGCATGAATTCCATAAGCTTCTACT
CGTTCAAAGGCTGACTTAGCTTCTAAAAATGCTTTTTGTAACTGAGCAACTTCCGCCGAA
GCATACATAGCTTTTTTTGCTTCTTTATAGTTTTGAACAGCATCACTTTCTAAAAGTGCT
GAAATTAAACATTCTGTTTGATCTTCAATTGCAAATAAATGTTCTGTCACAATCATAACT
TTTCACTACTCTCCGTGATTTGCCTATTTTCTGGTCGTTTCTCTAATAAGACTAACACAC
CTTCATTGGAAAAGGCAACGCCCAATTCTGTCGTTTCTGACTCAGCAAAATAGCTATCAT
ATTGCGGGTCCGAAAACCATGACAAAATAGTAAAGGTACTATCATAAACAGGTTCTTGGA
ATATACCTGCTGGTTCTCTCAACGAAAGTTTGCTCGTTTTAACTACTAAAGAAAATTCGT
CCTTAGTCAAATGAAAGGGATGAATGGCTGTATGTTCCTCTCTCGTTTGTAACAATTCTG
CTTGTCGATTTGCCGACAAAATTGTTGGAGTATGGTTAGCCATCGTTTGATACAATGTTT
GGGCATCTTTTTGGCTTTGTGTAGAAACTGAAAAAGCAGCTTGACTTTCTTGCTGTTTAA
CCAGATTCATGACATAAATCGCTTGGTTACTTTGAACAGGATCGAAGGTCATTGACTGCG
TTATATCAACTGGCAAAGGAGAACCTTCATTTAATTGATACGGCATTTCCGTGAGCAACG
TTTCTTTATTGACATAATTAACTGCCATTAAACCGCCTGTCCGCTGATTAAAAAATAACA
CTGCAAAACTGCCATTATCAAAAGCAACCAGTGGTCGATAGTTCATATCTTCTTCCATCA
GCTCGACATCGTAAGCTTCATGATGAAAATTAAATGCAAAATTCGAATAAATCGTCATTA
AATCAGACAAGTCAGCAAGCTTCATATCTATTTTAAACGGTTCTATCATTTTGTCATTGT
TAAAGGCCTTAATTGCGATGACTTTATTTTCTCGAACGTTGACTTCTAAGTAATCATTCA
TCGTCAAACCGAACGTCCATAATTCATACGTACGACCTGTTTTAATTTTTTCTTTAGGAT
TGCCAAACTGGCGGATAAAGGTTTCCACATCTTTCCCTATGTATGCTGCGTAGCCAGAAG
CTGGCAATTCTTCATGAGGAACAGCGGTGTGAGCGCTGGATAAGCGCCCACTTTGAGCTG
TTTCGGTTGGTTTTTCAGCAGGGAAAAAAACTGGCTCTAAATATCCGATGAGTAGAACTG
TTAAAAAAACAGCAGTAAAGGCCCAAAATCGCTTCATTTTTTCCCCTCTCATCTTATTTT
TCTTTCACTTCTAATAACAAATCACCTGAGCTGATTGCTTCGCCTTCTTCAACATAAATG
TGATCAACCGTGCCCGCAAAACGTGCTTCGATAGTCGTTTCCATTTTCATGGCTTCTGTA
ATCAGCAACGGCTGACCTTTTTCTACTTTATCGCCACGTTTGACCAATACTTGTAGAACA
GAACCAGACATCGTTGCGCCGATTTGTTCTTTATTAGTTGGTTCTGCCTTTTGTTTTACT
TGAACAGCAGACTTAATGGAGGCATCTTTAACTAAAACCTCACGACGTTGCCCATTCAAA
TTGAAGAACAAGACACGGTTTCCGTCAATATCAGGTTCGCCAATTTCATCTAAACGAATA
ATTAACGTTTTTCCTCGTTCAATTTGAACTTCCAATGTCTCTCCTTGACGAATACCATTA
AAGAATGTTGGCGTATCTAATAAGGTTATATCTCCAAAGGTTTCGTATTTTTGACGATAC
TCTAAAAATACTTGTGGATACATTAAATAACTTAAAACTTCTTCCAATTTAGGTTGATAC
CCAATTTTTTCGGCTAATTCTTCTTGTACTTTCGCAAAATCAACAGGTGCTGCTAAGTCA
CCTGGCCGCTCTGTGAAGGCTGGTCGACCTTTTAGAATAATTCGTTGCAGCTCTTTCGGG
AACCCACCAACTGGTTGACCTAAATCACCTTGGAAAAAAGTCACAACGGATTCAGGAAAA
CTTAGTTCTTCGCCACGCACATAAACATCTTGTTCTGTCAGATGATTTTGAACCATGAAG
AGTGCCATGTCTCCCACGACTTTTGAAGATGGCGTCACTTTTACAATATCGCCAAACATC
AAATTCACTGTGTGATACATTTTTTTGATTTCATCCCAACGGTGCCCTAAGCCTACCGCT
TTTGCTTGCTGCTGTAGATTAGAGTATTGCCCACCAGGCATTTCATGCATATAGACTTCT
GTTTGCGGGGCATTTAACCCATTTTCAAATGGTTGATAATACATGCGCACATCTTCCCAA
TAATGATTGATTTTCTGTGCATTATCAATGTTAATAGTTGGCGTCCGTTCACCATTGACT
AAAGCATAATATAGACTGTTCATACTTGGCTGGCTAGTTGCGCCACTCATCGCACTCATT
GCGACGTCAACAATATCAACGCCTGCTTTAGTAGCTGCTGAATAAGTGATGATCCCATTG
CCACTAGTATCGTGGGTATGGAGATGAATTGGTAAATCCGTGGCTGCCTTTAATTCACTA
ATTAAACGATAAGCAGCTTGTGGTTTCAATAAGCCAGCCATATCTTTAATCGCAATGATT
TGTGCCCCTAAATTTTCCAATTCTTTAGCCATATCAAGGTAATATTGAACATTATATTTT
GCTCGGGCTGGATCATTGATGTCCCCAGTATAACAAATTGCTGCTTCCGCAATTTTTCCG
GTATCCCGAACGACTTGAATACTTTTTTCCATTTGAGGAATCCAGTTTAAGCTATCAAAA
ATTCGGAAAACATCGACTCCTTGGCGAGCGGATTCTTTAATAAATTCTTCAATAACATTA
TCAGGATAATTTTGATAGCCTACCGCATTAGATCCTCTGAACAGCATTTGTAAAAGTGTG
TTTGGCATCAACTGACGAATTTTTCTTAAACGTTGCCATGGGTCTTCGGTTAAGAAGCGA
TAGGCAACATCGAACGTAGCGCCACCCCACATTTCACTAGAAAACAGCTCAGGCAGGGCT
GCATCAGTTAGACCAGCAATTGCTTTAAAATCTTGTGTTCTCACACGAGTAGCTAATAAA
CTTTGGTGCGCATCACGGAACGTGGTATCTGTCATTAACACACTTTCTTGATTCTTAACC
CAATCGATGACGGCGGTTGCTCCTTGAGCGTCTAGAATATTTTTAGCTGTGATCACTTTT
TCTGGAACTTCAATATCTGTCGGCACGCGCGGGGCTTCAAAATATTTTTTCTCCGTTCGT
TCAATGCCAGGGAACCCATTGACCGTTACTTCTCCAATGTATTTCATCGTTTTATTGCCA
CGATCGCGCATACGAGGAAATTCAAATAATTCAGGTGTATTATCAATAAAGGTTGTTTTG
GCTTCGCCAGATTGAAACGCTGGATAGCTCACAACATTTTGTAAAAACGGAATATTTGTT
TTCACGCCACGAATCCGAAATTCTTTTAAGCAGCGTTGCATTTTACTGATTGCCTGTTCA
AAAGAGAAACCATGCGTACAGACTTTAACCAATAAAGAATCAAAGTAGGGCGTCACAGCG
TAGCCAGAATAAGCATTCCCTACATCTAAACGCACACCAAAACCACCTGGTGAACGATAC
GTATCGATTTTCCCTGTGTCTGGCATAAACTGGTTCAGGGGATCTTCAGTCGTAATCCGA
CATTGAATAGCCGCGCCTTTTAATGTCAATTCGTTTTGTTTTGGCAAATGCATATCTTTA
TGCAAATCAAGCCCTTGTGCAATTTGTAATTGAGAGATCACAATATCAATATCTGTAATC
ATTTCTGTGATAGTATGTTCTACCTGAACACGAGGATTCACTTCAATAAAATAAAACTGA
TCCCCTTCTACTAAAAACTCAACCGTTCCCGCATTCACGTAGCCGACATGCGCCATTAAC
TGTACAGCAGCCGAACAAATGGCTGCTCGTTGTTCTTCATTCATTGATACACATGGTGCG
ACTTCTACCACTTTTTGGTGGCGTCGTTGAACGGAACAATCACGTTCAAATAAATGCAAG
ACATTCCCATGATGATCGCCTAAAATTTGTACTTCGATATGTTTAGGATTAGAAATATAC
TTTTCAACATAAACCTCGTCAGAACCAAAGGCTGCTTTCGCTTCACTTTTTGCTCTTTCG
TAACCTTCTCGTGCTTCTTTGGCATCGTGGGCAACGCGCATCCCGCGACCGCCGCCACCT
AAAGCAGCTTTAATCATGATAGGAAAGCCATGCGTTTCACCAAAAGCTACGACCTCTTCC
ACCGTTGCTACTGGCCCATCTGAGCCTGGAATCGAAGCAATCCCCGCAGCTACAGCTGCT
TCTTTCGCTTTAATTTTATCGCCAAAAATATCTAAATGGTGTGTTTTAGGTCCAACAAAA
ATGATTCCTTCTTCTTCACAACGTTCGGCGAAGCGTAAGTTCTCTGATAAAAAGCCATAA
CCAGGATGAATGGCATCTGCTCCCGATTTTTTGGCAATTTGGATAATATTTTCAATGTCT
AAATAGGCTTCAATTGGTTTTTTCCCCTTACCAACTAAATATGCTTCATCTGCTTTGAAA
CGATGAACAGAATACTCATCTTCTGCAGCATAAATCGCTACTGTCTGGATATCTAATTCT
GTACAAGCTCTAAAAATTCGAATCGCAATTTCGCCACGATTGGCAACTAATACCTTTTTC
ATAACGTCACTCCTACCATCAATTTCCTTCAAATTTATTGGTTCTGTTCTAAAGATAAAT
AGTACTCCTTTTCTAATTTCTGACGTGTTTCATCTGCACTGATATTCAGGACAAAGGCCA
CAGCAATCGAAATAATCAGCAAACTATTCCCACCTTGACTCAAGAACGGGAAAGTAATTC
CTGTTAATGGAATAATCCCAGTAATCCCACCAACATTAATAAAGACTTGAATTAATAACA
TTGTACCAATTCCAATACACATTAGTGAATTAAAAGGTTTCTTCGAGCGTACACCGACTA
AAATAATTCGCGCAATCATAAACATCAACAATCCTAAAATCGCTAGACCACCGATAATGC
CTAACTCTTCTAAAGTAATCGCAAAGATAAAGTCCGTATGTGCTTCTGGTAAAAAGCCTT
TTTTCTGAACACTATTCCCTAGACCTTTGCCAAACCAGCCGCCGTTACTGATTGCATAAT
AAGAATTAGCTAACTGATGGCCTAAGTTCCGTTCATCTAAAAATGGATTTTTAAAAACAG
CAAAACGATTATAAATATATTGATAACGCGCTGGGAAAATTTTTCCTTTAGACATAATTA
ATAACTGAATAGCCGTGATACTACCTAAAATGCCCAAGCCACCGACCAAGTAGGTATACA
TATAATTAATCCCACTTGCTAAAACCATCACGATGGTAATTAATGTTAGAATGGCCGCAT
TCCCGAAGTCAGGCTGGATTGCAACTAGAGCAATTAATACAAAAACGAGCATCAATGGGC
GCCCGGCAGCTTGTTTAAATTGATCCATACCTCCATTAATTGTCTTTTGTCGCCGTGCTA
AAATATAAGACAGATACCAGACAACCATAATTTTTAAATACTCAGCTGGTTGCATCGAAA
ATCCACCAATCTCAATCCAACCACGTGCGCCGTTAATTTCTTTCCCGATACCAGGAATCC
GAACGGCTAAAACCATAACCGTAATTACTGCAATGGCAAACATGATAAAACTTCGATTCT
GGAAAACGGATGTTTTCATCTTATAAATAAAAAACATTGCAACTAACCCTACTACCCAAA
AGGCAACCTGGTTAATAACGAATGAGGTAGGTGAAAAACCTTTCATTACTTGTAATGCGG
ATGTGGAACTATATACCATAATCAATCCCACGATACTTAAAATTAAATATGGAATAAAAA
TACTATAGTCTAGCAAATGCCGTTTCTTTACTTTGTTTGGCAAAGCTTAACCCTCCTTGC
CAATCTCGTTTTTTTCTTGTGTTTCTTCATAAACATCTGTATATAATTGATTCAATTCGC
GTTCTAAATCACTTAGTAAACGATGTCCTTCATCATTAGTTAAAATCCCCAAACGGGTCG
CATAGGTCACTTGTCTTGAAAAACCATACATTTGTGTATCCACCACTTCTTCAAATGCTT
TACATTGAGAAATGCACAAACTGTTTTTTTGATTACGAATAAGCATTTTAATGCGTTCTG
CATCGTCTTCTAATAATTGAATGGCAAATTTCTTTGAAATTCCTTCGTCCATTTGTACAG
AACCTCCCTATCTTAATTAAATAATTATAACATAATTCTCAGTTAGATACATGATGATTT
CAGAAAATTTCCTTTAAGAAATTTTCTAAAACCAAGCGATATATTAAGTAAGAAATCTCT
TTATATAACAAGCTTATTTTATCAATACAACAACAAATACATTAAAAGACTTTTTTCTTA
TTTTCTGCTTTTAATTTTAAATAAAATAACAAACTATATCATTTTTTTGTCTCTTGATAT
TCTTTAATTACTTCTAAAAAGGCGGTACCATATTTATCTAATTTATTTTGGCCGACCCCT
TTTATTTGCAATAATTGAATCGTTGTTTGCGGTAATTTTTCACACATTTCTTTAAGTGTA
CTATCGGAAAAGACTACATATGGCGGCACACCTGCCTCTTGAGCCATGTCCATACGTAAT
TCGCGCAATCGTTCAAACAAGGCATCATCCACTGCTACTTTTCGTACTTTTTGGTCTTCT
TTTCGGAAGACTTTCCGTTCCCCTAAAAGCACCTGAACACCTTCTGTCGAGACTGATAAC
AACGGAAATTGCCCATCAGAAGGAATTAAATAACGTTCTGCTGTCAAATAATCAATCAGC
TGTGTGACTTCTTTTTGGGTGCGGCCTTTCATTAGTCCGTATGTTGGCAAACGATCAAAA
TGCCATTGATCAATTTTTTGATCGTTTGAGCCAGTCAAGACTTTACCAACTAAGCCCTTA
CCGAAACGTTCTCCCATACGTTTTACACAAGACAAGACTTTTTGGGCATCGACCGTAATA
TCGACTAATTCTCGATTATCCAGACAATTCGAGCAGCGACCGCAGTCCGTCCCTTCTTCA
CCAAAATAGCGTAAAATATATTTTTGTAAACACATTTGTGCATTCGCATATTGTGACATT
TCCCGTAATTTCAAGTACTCTTTCTGCTTATAATCAATGGTCATTTCAGATTGTTCAATA
AAGTATTGTTGAATTTGCAAGTCTTGTGGAGCAAACATTAACACAGCATCACTAGGTAGA
CCGTCACGACCAGCTCGGCCCGCTTCTTGGTAATAAGATTCAATATTTCCTGGTACTTGT
GCGTGAATGACAAAACGAACATTACTCTTATTAATCCCCATACCAAAGGCATTTGTTGCT
ACCATCACTTGCACTTGATCATACAAGAACGCTTCTTGATTTTCACTACGTAGCTGTTCA
CTCATGCCCCCATGATACATCCCAGCCGCAATTTTTTTACTTTCTAATAAATGATAAATT
CGTTCAACTTCCTTCCGCGTGCTTGCATAGATAATACCTGATTGCCCAGTATTCATCTTT
AAATATTCCAAAAGAAAAACGTCTCTGTTTTGATCCTTCACGACTTGAAAAGATAAATTT
TCTCGAGCGAATCCTGTTTTGATTTCATTTTCTGATGGAATTCTTAATTGCTTGACAATA
TCCTCCGCTACTTGTGGCGTTGCTGTTGCTGTTAGTGCAATCACAGTTGGTTGCTGTTGA
AATTGATCGATAATCTCTGCTAAACGCAAATAGCTTGGACGAAAATCATGCCCCCATTGT
GAAATACAGTGTGCCTCATCTACTGCCAATAAATCAATCGGTACATGTGTCAGCATCTGT
TGAAAATCATAAGATTCTAATCGCTCTGGCGCAACATACAATAGCTTGACTTCTTTGTTA
ACCGCTAATTGAATACGATGATTCATTTCTTGATAGGAAATGGTACTATTGATATATGTA
GCTGGAATCCCCATTAAATTCAGGGCATCTACTTGATCTTTCATTAAAGAAATTAATGGT
GAAATCACCAATGTTAAATTATCCAAAAGTAAGGCTGGCAACTGATAACAAATCGATTTG
CCTCCACCTGTTGGCATAATGCCTAAGACATTTTCTTGTCGCAATACATGACGAATAATC
GTTTCTTGTCCTGGCCGAAAATCATCATAGCCAAATGTATCTTTTAATAATTCTTGTAAT
GCACTCATTTATTGCGCTCCAATCTTTGTTCTACAAGTCATTTTAACACGCTAATCTAAC
AGGAACAAGGTGTGTTAAAACAAGACACAATCGTGAAACACCAGTTAACGTGAAACATCA
AAAAGAATGAAAAATTGTGAAAGCTTGCTATCAAAAGCTTTCAAAAATAGCGACATTTGC
TTGTTGTGGATAACGAGTAGTTATCCACACATAAAAAAATAACCTTATCTTAAAATACGC
ATTAATTCGTTTTTGCCATCAAAAAAACCAACTATTTTCGTAGTAAAACGAGCATAGTTG
GTTTAAATGTTTATTTGTCGAAAAATTATTCAGCTTTTTTCTTTTTCTTGCTTGCTTTTT
CGCGTTCGTTTTTGTTAAGAATTTGTTTTCTTAAACGGATGCTTTCTGGTGTTACTTCAC
AGTATTCATCTTCATTCAAGAATTCTAATGATTCTTCTAACGTTAATTTTTTCGGTTTTT
TAATGACTGATGTTTGGTCTTTCGTTGCCGAACGAACGTTAGTCATTTGTTTAGCTTTTG
TGATGTTCACAGTTAAATCGTTGTCGCGGTTGTTTTCCCCAACAATCATTCCTTCGTAAA
CTTCTGTCGTTGGTTCAACGAAAACTGTACCACGTTCTTCAATACTCATAATTGAGTAAG
TCGTTGCTTTACCAGTATCGATTGAAACTAGTGCACCTTGATGACGGCCACCAATCGTTC
CTTGAATCATTGGTAAGTATTGATCGAAGGTGTGGTTCATAATACCATAACCACGAGTCA
TTGATAAGAATTCTGTTGAATAACCAATTAAGCCACGAGCTGGTGCTAAGAAGATTAAAC
GCATTTGTCCGTTACCGGCATTAATCATATCTTGCATTTCGCCTTTACGTAAACTTAGGG
ATTCAATCACGCTACCCATGTATTCTTCAGGTGTGTCAATTTGAACACGTTCAAATGGTT
CACATTTAACCCCATCAATTTCACGTTCAATAACTTCTGGACGAGAAACTTGTAATTCAT
AGCCTTCACGACGCATATTTTCAATTAAAATTGATAAATGCAATTCGCCACGGCCTGATA
CAGTCCAAGAATCTGGGCCAATTGGATCAACACGTAAAGATACGTCTGTTTGTAATTCAG
CCATTAAACGTTCTTCGATTTTACGAGCGGTGATGTATTTTCCTTCACGTCCCGCAAATG
GAGAATTGTTAACTAAGAAAGTCATTTGTAAGGTTGGCTCATCAATGTGTAGAATTGGTA
ATGCTTCTTGATTGTGAACATCTACAACTGTTTCCCCAACGAAAATGTCTTCCATTCCGG
AAACGGCAATTAAATCGCCCGCTTTTGCTTCATCAATTTCCACACGTTGTAGGCCAAAGA
AACCTAAAATTTTCGTTACACGGAAATTTTTCACGCTGCCATCTAATTTCATCAACGCAA
CTTGGTCGCCGACTTTCATTGTGCCACGGAACACACGGCCAATCCCAATACGTCCAACGT
AATCGTTGTAGTCTAGTAATGAGACTTGGAATTGAAGTGGTTCGTCTGAATTGTCAACTG
GAGCTGGCACATGTTCAATAATTTTATCAAAAATTGGGGCCATTGTTGGCTCTTGATCTG
CTGGATCATCTGATTCACTTGAAGTTCCGTTTAAAGCAGAAGCATAAACAACTGGGAAAT
CTAATTGATCGTCGTCTGCGCCTAATTCGATGAATAACTCTAAAACTTCATCTACTACGT
GTTCAGGACGAGCAGAAGGTTTGTCAATTTTGTTAACAACCACGATTGGTGTTACTTTTT
GTTCTAATGCTTTTTTCAATACGAAACGTGTTTGAGGCATTGTTCCTTCATACGCATCGA
CAACTAAAACAACACCGTCTACCATTTTCATGATACGTTCTACTTCACCACCGAAGTCCG
CGTGTCCTGGTGTATCTAGAATGTTGATACGTGTACCGTTATAATCTACGGCTGTATTTT
TTGCTAAGATAGTAATTCCACGTTCACTTTCAAGTGCATTGGAATCCATTGCACGTTCTT
GTAATTGTGTGTGTCCATCTAAAGTGTCAGATTGTTTTAAAAGTTCATCTACTAAGGTTG
TTTTACCATGGTCAACGTGGGCGATAATTGCCACGTTACGAATATCATCTCTGTATTTCA
ATTTAATTGCTCCTTATCTATATACGCTTATGTTACTTAAGTCCATAAAAGCCGACTGCT
TATTATAGCAAACTTTTTTCATTAAAAAAAGGCTTTCGCCTGCAAAAATAATGAAAGTTT
TAGAAATTATTCGGCTTTTTCTGAAAACAAGGACATTTTTTTACAAATTTTTCTCTTTTA
AAAGAGGAAGAGCCTTACCTTTCAGCAACGCTCTTCTTTGATTATTCCGATTCATTTAAG
TATCGGGTAAATACTTCATCATAGGTTTCAGGAGTTGCTGCAATAAAGTATTCACGACCC
GTAAAAGTTAATGGTTTTCCTGTAATACCAGAGTATTTAAACCCGAATTCCTCCAAAAGT
ACTAAGCCTGCTGCATAATCCCAAGGACTTAGATTAGATAAATAGCCATGATGGTTGCCT
TTTAACATGGCGATAATTTCCAAGCCTGCACAACCGCTAATACGCACGCCCATGCTTGCT
TGTCCGATTTCCGTTGCGTGATGAATATTTTTTCCATGCATGTAAGCATTCATGCCCCAT
AATCCATCTGCCAAGGCTTTCATAGTAGGCGCTTTTAATAATTGATTATTCCGATAAACG
CCAAGCCCTTTGCCGCCCCAATAAAGTTCTTCTCGCATCACATCATAGATAAAACCTAAT
TTACCAATGCCGTCTTCATAAACAGCTAACATAATACAAAAATTTTCTCTTTCCATCACG
AAATTCATTGTGCCATCAATCGGATCGATGATCCACACGCGACCAGCAAAACTTTTTAAA
GTATTGTAGCCTTTTTCTTCCCCTAAAATTTGATCTTCGGGAAAATTTGTTTGAATTTTA
TTCATTAAAAATTCTTGGGTTTGTTCATCCATATTTGTCACTAAATCGGTGCGGCCATTT
TTCTGTTGAACGGTTAACTCTGATTCCAAGTTCATTCGAATCACATCGGCTGCTTCAAAA
AGCCAACTTTGAATTGTTTGAACAAATTTTTGCGTTTCAGTCATCTAATCATCCCCCAGC
TTTAATTTACCGCTTCCCTGTTTTTTAGCTTGTTGAAGCGTACGATATAACGAATATCCT
GAAGCATTTTCAAATTCACGACCTAAGCGTTTTTCTTCGCCGATACTTTTAACGACCGTT
TTAAATTGTTGATAAGTTGTTAAAAATTTGTCAACAGGCAAGCCTGTTTCGTTGGCTTGC
TCAACTGCTGTCCACATATTAGTGACAATCACCATTTCCTCTGTTGTCCAATCTAAATCT
AATGGATATTGATAGTCTTTCATGTCTTCACCTCATCTTCTCTAGTTTAGCATATTTTCA
TAAAAAAACATCTTATTTACGTCGATTTTTTAATGCGTTAAAGAGAGGATATTCTGCTGT
TCCTTTGCGATACAAACTTTGTTGTGAAGCATAAATACCGCTATTTCCTGAACACATAAA
ACTGATTAAGCAGACCATGAAAAAATAGACCGCCGCTTCACTACCAAATAGTTCAATGCC
CATAATGAAACAAGCAATCGGCGTATTCGTGGCGCCAGAAAAAACACCAATAAATCCTAA
ACCTGCTAAAAAAGGAATTGACAGATGTAACAAAGGGGCCAAAGAACTACCTAACGTAGC
CCCAATTTCAAACAATGGCGTCACTTCTCCTCCTTGAAATCCGGCACCCAAGGATAACAC
CGTAAAGAATAATTTCCCAACAAAATCAAAAGGCTGCGCATTGCCTGCAAAAGCATCTTC
TAGTAAAGGTAAACTCAAGCCTAAATAACGTTGGTTGTTTAAGACGAGCACAAACAGAAC
GACAATGGACGCCCCAAGAAACGCACGAAGGTAGACATTAGCAAACCAATTTGCATAGGT
CTTTTTTAAAAAGACAATGGAACGACTAAAAACCCAACCTGCCAAGCCAAAACAAATCGA
TGCCAAAAATAATTTTACAAATAGATCAACTGACCAAGTCGGAATTTTGCCCATCGGATA
ATGCGTATGTGTTACACCAAAACTTTCAGTTACAAAATTAGCAAATAAGCCTGCAAAAAA
ACTTGGGAAAAGTGCCTCTGCACGAACTTTTCCAATCGCCAAAACTTCTAATCCGAAAAC
CGTTCCCGCTAATGGTGTGCCAAAAACAGAACTAAAACCTGCACTAATTCCGCTAATAAT
AATTACTTGTCGTTCCAAAGCGGACAGTTTAAAGACTTTTCCTACAGCATTTGCGATTGC
GCCCCCCATTTGCACCGCCGTCCCTTCACGACCAACAGAACCACCAAATAAGTGCGTAGT
AATCGTGCCAAACAACGTTAAAGGAATTAAGCGCAAGGGAATATCTTCTTCCCCGCCATT
GCCTTGTTCAATCACTAAGTTATTTCCTCGGCTAGCATTTTTCCCAAAACGCGTATAGAA
ATACGTAAAAACGACACCGCTAATAGGGAGGATAAAGAGTAACCAAGGGTTTGCTAAACG
AACATCTGTTACATAGGTAAGACTCTTTAAGAAAAAGGCGGATAACGCCCCCATAAATAA
ACCAATAATTGCGGTAATGAGCAACCATTTTGCCATATAACCGCCGATTGATAGTAGTTG
CTTTGTTTCTTTTTTCACTTTACATGCTCCTTTACAATTTTCTTATCGCCAATCCTAGCG
TACAGAAAAAGCCTACCAAAGGGTACACTTCTCCCGTTTGGTAGGCGTCATTAATTTATT
CGTCCGATAAATAGTTCGTGGTGAACACCATCACCATGTTGCTATTAAACTATTAAAAAT
AATACCACGCAACTCTGGAAAGTGCAATAGAAGAATAACTCATTACCTTTAACAACCTTC
ACGTGTCTTTTTAGACACTAGCTCATTAAAAAAAATAACCATGATTTCTTCGCTTTCCAG
ATCTAACAACTTAGAAATCAATTTAATATCTGAAGCTTTAAATACAACCTCTCCTTTTAA
TTTCTTATAAATTGTTGAAGCTGAGATTGGTTGACCTGCAGCGGTCATTTCACTTGCTAA
CCATTCAACATTTTTCCCTTTTAATTTCAATTTTGAATGAATTAAATTTGATTCCATTTT
ACTCCCCCTTTTCACCCCTTTTAGTGTCTTATTAGACACTGGAAGTATATCATTTTGTGA
AAAAACCGTCAATATATGCCTATTCAATAGTTATTTATCACTCTATGTATAGAGTAAAAC
ATGTTTCTTTTGCGACACTTTTTGTGCTAGAATGTTTTTACGGAGGTGGTTTTTTTGAAA
GAAAATTTTTTGAAGCAAAAAAGGATGGAGAAAAATCTTACATTAGAACAAGTTGGAAAT
TTTGTTGGTGTTGGAAAAAGTACCGTCAGGAAATGGGAAACTGGAATGATTGAAAATATG
GGGAGGGATAAAATTGTCGCCTTATCTAAAATTTTAGATGTATCACCTCTTGAAATCTTA
GGTATTCCTGAAACGGAAGAAACGCCATTTGTTGTCCCAACCAATATTATGAACATTTAC
AAACAGTTAACAACTGAAAATCAAGAAGCAGTCTTTCGATACGCTCAAAAGAAATTAACA
GAACAAAATTACTTTTAATATTTATTTTAAATAGATGAATGCTAGACTTTTTAGTCAACG
TCAAACAAAAAAAGCTTATCCTTACGGATAAGCTTTTTTTAGATTGACTGTTGGCCAAAA
TACTGACGCCATTTGGTTTTCATGGCTGTCGTCATCGGCAACGCCGCTTCTTTTACAGCA
CAATATTTGTCAACAAAGGTTACAATGTAACTTTCTTTGTATTTTGGTGGTGCAATAGTT
GCGCCCCACATATGTTTAATAATAATGTCTCGTTCTAAATCAGACAACTCTGTAATTTTT
TCAGCATTTTTGGCTGCAATTCGTGGATGAACATAGGCATGAGAGCCTTCGTCAAACTTT
GTTGTGCGCCAATCATAGTAAAACAAATCATGTAATAAACCAGCACGAGCTGTTGCACGA
GCATTGCCGTTCCAACGCTTTGCTAATTTATAGCTATGATAGGAAACACTAATTGAATGT
TCTAAACGAGTTGAATGCATATGTTGTGTGTATTCTGCTAATTTTTGGACTTCTTCGGTT
GCTAATAAATCTTCTACATAAGAAAGATATTCTTCGTCTTCACGCCATTTTTCTGTCATA
TAATTGGGTGCCACCTTTTCTAATCCTTTTATAACTTGACTCGAGTATAGCACCCCAGCT
ATTTAATTACTATGAATTTCTCAATCTGTAACTTAACTTTAATATTTGCTTAATAAGTTT
AGCGTTCAACGCAGTAAAATTTTCACAAAAACTTCTACATTTCTTCTGGTGCATGTAACC
CTAGTAAACGTAAATCTTCTTTTAGAACAGTAGCTACTGCATAAACTAACGCTAAGCGTG
CCTCTTTTTGAGCATCTTCATCCAAAATCCGAACATGGGCATAATATTTATTGAACGCTT
GTGCTAAATGAATGCTATGTTTCGCAATAACAGATGGTTCATATTTTTCAGCAGCTTGCA
TCACAGTTTCAGGGAATTTTTGTAACAACTTCACGACTTCCCAGCTATCCTTGTCATTTA
GTGCATAACGTTGTGTAGCGTCTGGTGTAAAGTTTGCTTTACGTAAAATACTCATCGCAC
GAGCATGTGTATATTGAACATATGGCCCAGTTTCGCCTTCAAAACGAACAACTTCATCTA
ATACAAAATCGAAATTATTTAGACGATCATTTTTAAGGTCATGGAAAATAACTGCACCTA
CACCTACTTGTTTCGCCACTTCTTCACGATTTGCTAAGTCTGGATTTTTCTCGTTAATTT
GATTTCCTGCTAAAGTAACAGCTTCATTCAATACTTCTTCTAATAAAACAATTTTCCCTT
TACGTGTGGATAATTTTTTACCGCCTTGAGTAATTAAACCAAACGGAATGTGTTCCATAT
CATCTGACCAGTCAAACCCTAGTTCTTTCAAGACTGCTTTTAGTTGTTTGAAGTGATTGC
TTTGTTCGTTACCGACTACATAAAGTGATTTGGCAAAATCATACGTCCGTTTACGGTAAA
GCGCAGCAGCTAAATCCCGTGTGATATATAAGGTCGCACCATCTGATTTACGAATAAGTG
CTGGATTTAAATTATATTCTGTCAAATCAACAATTTCTGCACCTTGATTTTCTGTTAATA
AATGTTTTTCTTCTAATAAAGTAACAATTTCATCCATTTTATCATTATAAAAGGCTTCGC
CATTGTATGAATCAAATTCAACTTCTAACATGGAATAGATTTTATCAAATTCTTTTAGAG
ACTCGCTACGGAACCATTTCCATAATTCATTGGCTTCTTGGTCTCCTTCTTCTAATTTTT
TAAACCATGCACGTGCTTCGTCTTCTAATTCTGGGTTTTCTTCTGCTTCTTCATGAAATT
GCACATATAAGCGCAATAATTCATTAATTGGTTGTTGGCGGACTGCTTCTTCAGAACCCC
ATTTTTTATAAGCTACAATTAACTTACCAAACTGTGTACCCCAGTCACCTAAGTGGTTAA
TCCGAATTGGCTGATACCCAATTTTTTCTAAAATAAAGGCAATTGAATTCCCGATTACCG
TAGAACGTAAGTGCCCCATAGAAATTGGTTTAGCAATGTTTGGTGAAGACATATCAATAG
GAACATTGCCATTATTACCAAAGGTACTGTTTCCGTAGTTGTTTTTTTCTTTGACTACTT
CGCCAATAACAGCTTGACTGACTGCTTCTTTATTCATGAAGAAGTTTAAATAAGGTCCCA
CCACTTCAATTTTTTCAAAATTTGTGCCATCAATTTTTTCTGCTAATTCTGCTGCAATTT
GTTGTGGTGCTTTACGATAAATCTTAGCTAATGAAAAGGCTGGAAAAGCAACATCTCCAT
GATCAACAGATTTAGGATTTTCCAATAATTGTTCGATTTGATCCATCGTTAATTCTTCAT
TTAAAACATCATGTAACGCTTTTGCTACGATTTCTTTGTTGTTCATAAGAACCCTCCTGA
TTAATTTGTAAGTATAAAAAAACAAAAACGTCTCTGACAAAACAAAATGATTTGTTTTGT
CAGAGACGAGAATTTACCCGCGGTACCACTCTAATTGTCTATACTACTTGGATAGACCTG
CTTCATCGATAACGGTGATTGCCGTCTGCTTTCAGCAGAATTCTAAAAGTGCGCTTCCTC
ATTCCGATCACTCTTGGCTCCCACCTTCCCAAGATCGCTAAGCTGACGTTGAAATAAGTA
CTCTCTTTATCATCGAATGTCATTGTTAAACTGGCTTCATTATAGCAAATTTTTGTCTAG
CTGGCTAGCCTTCTTCACTAATTGTCATAAAACTAACGCCAGGTTCTGCATTTAAGTTAT
ACGAAGCAAAATGATTCTTTTCAGCTTCGATAAAGGCGGCAGCGCCAATCATCGCCGCGT
TATCCCCACAAAGTTTTAATGGCGGAATAAGTAATGTCACTTCTGGTAATTGTTCACTGA
TTGCATGTCTCATTGCTTCTCGTAATCCTTGATTCGCAGCAACGCCCCCAGCGATTAGCA
ATTGCTTAACAGGATATTCTTGACAAGCACGAATGGTTTTAGTCACTAATACTTCTACCA
CACTCGCCTGAAAACTTGCGGCTAAATCCTTTGTAGACAGTGCTTCACCACGTTGCTCTG
CATTATGAAACGTGTTAATAAACGCACTTTTCAAACCACTAAAGCTAAAGTCATAGTTAT
CCTCTTTTAGCATCGCCCGTGGAAATTGATAGGTATCTGTGCCTTCATGGGCCAAAGCAT
CAATCTCTTTGCCACTAGGATAAGGCAACCCTAACACCCGTCCGACTTTATCATACGCTT
CACCAGCTGCATCATCGCGTGTTTCACCAACAATTTCGAAAGAGCCATCTTCTTTCATGT
AGACCAATTCCGTATGTCCTCCACTAACGAGTAAGGCCATCAATGGAAATTCGAGCGGTG
CCACAAAACGGGCAGCATAAATGTGTCCAGCCATATGATTGACCGGAATAAGTGGTAATT
GGTGCGCCCAAGCAAATGCTTTTGCTGCAGAAAGTCCTATTAATAAAGCACCGACTAACC
CAGGCCCATAGGTCACAGCAACACCACTAAGCTCTTCTGGTGTGACTTTTGCTTCTGTTA
ATGCTTCTTCAATACAGATCGTCACTTGTTCAACATGATGACGACTCGCAACTTCCGGAA
CGACTCCACCAAAACGTTGATGGCTCTTAATTTGCGAAGCTACGATATTGGAAAGAATTT
TGTCGCCATCTTCAATGACAGCCACACTTGTTTCATCACAGCTACTTTCCACAGCTAATA
ATAATTTACGTTCTTTTGTAAAAATTGTCATTGGGCTTCCTTCCTTAATTTCGCACACAT
TACAAAGGCATTTTCTTGCGGTTCTTTATAATAATTTTTTCGAACAGCTACTTTCCGAAA
TCCTGTTTTCTCATAAAGTTTTTGAGCTAATGTATTCGATTCTCTGACCTCTAAGAAAAT
TTGTGTAATGTCACGACTTTTAACATATTCTTTAAAAGCTTTCATTAATTGACAACCAAT
TCCTTGGTGTTGTCTCTGACCATTCACAACAACGTGACTAATTTCTGCTTCATCTAAAAT
AAAATGATAGGCAATATAGCCTAACCACTGGCCATTTTCAACTAAAAAAAGATATTCGCT
ATTTTCCTGAGCAAAATCTTCCGCGAATTGTGTTTCTGTCCAAGGGGAGCCAGTTGTATA
AGAAGAATTACTGAAACGCCATAATTCTTCACCAATATTTGCTACAGATATTTCTTTTTT
TGTTACTAACATTTTTTCTTCACTCTTCTTTTAAATCAATTATCATTTCTAGTGCGTCTT
CATTATTTTCGTCATAATAGCCTTTTTTCACCGTTTGTGAGGCAAAGCCAATTTTTCGAT
ACAAACGTTGGGCTTTAACATTACTCATTCGTACTTCTAGCGATAAGGTTTCACAACGAT
TTTTCTTGGCAAAAATTCGCGTTTCTTCTATTAAAGAACGACCTAAACCTAAGCCTTGGT
ATGCTGTATGGACAGCGACATTCGTAATGTGTGCATCCGTTCCTTGAATCCGACAACCAA
TAAAGCCAACTGTTTTTCCGTTAATTGCCGCTAACAAATAGAGATGCGGCGCTTTTGAGC
CAAGTTCTGCCATGAAAGCAGACATCGTCCAAGGAAGTTCCCCAGCGTAAACTTCACGTT
CAATTGCTAGTAAATCCTTAATATCTTGGTAGGTGATTTCACGCAATTGAAATTCTTGCT
GGTTCATTGCAATGGTTTTAGTTATATACCGTTGCCGTCTTTTTGTAAAGTATTTTGTCA
CAAAATTAAAGTTTTTCCACATAGCTTTCTCCATTAGGCGTGTGTGTCTTCAACCAATTT
TCTTCCGCTTCTACTTTTTTCAAATACGCAGGTAAGAACCCATGAACATTTTCAACAGGC
TCAGCCACACTACCTAACGCAGCCAAAACTGCAGCATTAGGAATTTGCCATTGCGGGACA
TCACAAATTTCCCCATGAGGAATGATTTGAGCTATTTCTTCAGTGAATTTTTCAACATCT
TCACCCACAAAAAAAAGATTTGGTTCATTTTTTAGTTGTTCTAATAACTCCCGCAGGGAA
ATATGTTGGTCCGGTAACTCATTTTGCCACACGCCATCGACAAACCGATAAGCACCAGCA
TAGACGTTTTTACGACGCGCATCAAAAAGAGGCACAACTAAACCGGTTTGCCCAACACAA
TTGGCAGCTAACGTTTGTAGACTGGAAATGCCTACTAGCTCTTTCTTTAAAGTATAGGCC
AATGTTTTGGCAGTCGTCACGCCTAAACGTAAGCCAGTGTATGATCCAGGTCCTTCTGCT
ACGACAAAACGATCAATTGCCGTTGGCGCCAAGTTCAATTGACTCATCAAATAGTCAATT
GCCGGCATCAATGTTAAGCTATGATTTCTTTTAACCGTTGCTGTATAACTTCCCAGAATT
TTTTGATTTTCACACACAGCAATACTCAATGTTTGGTTAGATGTATCTATTGCTAAAATT
CGCACACGAATCCCTTTCCTTCTACAATTTAGTCGCTTCATTGTAGCACACTTTCCTTTT
TCTAAAAAGGGAAAACGAGGTTTCTTTTTACAGAAACCTCGTTTCGTTCATTTTCTCTTT
TTATTTAATGGTTGCTTCTAAGTAATCAATTAATGGTTTACTGATATCTGTTGCAGAACC
ATTTTCTCCTGAATTTTCAACCATAATCATTGTTAAGAATTTATTGTTACTACGATCTAA
CGTTAGAAGGAAACTGTTTTCTTTGCCATCTGTATCTTGTTTATCTTTTATTTCAGCTGT
TCCTGTTTTAGCAGCCAATGAGAAGTTCGGATTGTACATATTATAAACATAACCTGAAGG
ATCTTCCACACTACCTAAAAGATCTGTGGCAATTGTATTCGCTGCGTTTGCGCTGATTAC
ATTGTCTTTTTTCTTTGTTTCTTTGTCTAAAACTAATTTTGGATAGACTAATGTTCCATT
ATTTTGGAAAACACTATACATGGTAGCTTGCTGGATTGGCGAAATTAACAATTGGCCTTG
ACCGTAGCCCGTATCTGCTAAAAGAATTTCAGAATTAAATTTATCTTCATTTGAAATTTG
AGCAGACGTCATGGCAATTGGTAAATCTAGTTCCTCACCGAAAATGAATTTATTAAGACC
AGCTCTAAATTTGTCTTCCCCCATACGTAATGTTTGTTGGGCAAAATAAATATTATCTGA
ATTAACTAAAGCGGTACGCAGATTGACTGGACTTGCTTCTTTTACACGTGTCGCAAAATA
GCCGCCCCAAGATTTATCTTTTTGCCATTTCAAACCATTAATTTCTAGCTCTTCATCTGG
CTTCAATGTCCCTGCATCTAAACCAATGGCACCGGTAATTGTTTTAAAGGTAGAGCCTGG
TGCATAGCCTGTCGCAAAACGTGCTGTGAATGGTAAATCTTTGTTGTTATTGTAAGCATC
ATATTCTTTTTGAGAAATGCCATTGGCCATTTTATTAGGATCATACGAAGGTGAACTAAC
CGTTGCTAATAAATCGCCTTTTTGAGGATCGGTAATGACCGCACTACCAGGACGTTTGTC
AAATATAGCGAAGGCTTGTTGTTGTACGCCACTGTCAATCGTTAATTTAATCGTTTGACC
ATCTTTTTTCTCTTTGGTTTGTAAAGCTTTTTTGACATTCTCTTTGTCATCTAAAATAAC
TAGTGAGCCACCATCTTGCCCTCTTAATTCTTTATCAAACGCTCGTTCTAAGCCAGTTTT
ACCAATTACGCCCGTACTACTTAACTCTGGATTTTTTTCAATATCTTCTGCAGTAATGGT
GCCCGTATACCCGATTAATTGCGCAGCTGCTTCCCCCAGCGGATAATAACGTGACTCTGT
ATCTTTTGTCGCAGCCCCTGTTGGTAATTCTGTCACTGGTTCAGAAGCGACTGTGATTGG
TACAAAGGAGTCTGCTTGGACCCATCCTTGGCTTAACTTTTGATTGATTTCATCAACAGA
AACGCCGAACTTATCACTAAAAGCTTTGATATTGGCTGTTTTTTCTGCGCCAGAACCAAG
TTTGCCAGGCACTACGCCCACTTCGTCAAACACTTTGTTAATTGCTAGCCCACTACCATT
ACGATCGACAATTTCTCCACGTTTGGCATTATCTACTTGAATCGAAATTTTATCATTTCC
TGACATATCTGGAAAAATTAAAGACGGCTTCCAAGCGATTTGGTAGGTATCGCCTTTTTT
GGCGATACTTGATTGATAAGACAAATCTTTCATTTCGCCTAAAGGAGTGCTCATCGATAA
TTTATAGGTAAATGTGTATTGATTGTCTTTCGCCTTTTTGACTTGAACATCACTAGCTTT
GACTCCTTCAGCTTGAATCCCTGAATAAATTGCTTGGTATTTTTCAACAACAGATTTAGT
ATCATAGCCATTTTTCTTTAAGCTAGCTTCTTGAACAACGGACGGTAACTTATCAAATTC
CTGTTTTGACAATACGTTTAAAAATGTAGTAGCTGTTTTCTTCGCTTCGGCTAATTCTTG
TTTGGCTTGCCATTGACTATAAGCATAATACCCGCCACCGGCAGCAGCGATTAGAACCAA
GGCAGAAACACCAAGAATAAGTGGTTTTTTTGAAGATTTTTTATTACGATTGCTTCGTTC
CATTCAATAATCCCCTAACTATATAATATGTCTTTTCTTCTATTATACGTAACTTTTTTT
AAAATGCTTGTGTTTCACCTATACTTTTTTTAATTTCTTAATAAAGTTTGATCAATTTTT
TCCATTTCATCAGGCTTTCGTTGGATTTCTCTGCATTCATTGTGTGGTATACTAGCTTTA
ACAATTAGTTTTTTATTAGGAGGAATGAACATGGGACTTATTAAAGCAGCAACAAGTTCA
GTTGGCGGTGGCTTGGCCGATCAATGGCTAGAGGTTATTGAACCTGATAATATGGGGGAC
ACAACCGTCATGACAAAAGGTGTTTTTGTGCGTAAAGATGATAAACGTGGTTCTAATCGT
AAAGGAACGGACGATGTTTTAACAGATGGTTCTGTTGTACATGTCTATCCCAACATGATG
ATGCTTCTTGTCGATGGTGGCAAAATCATCGATTACACTGCTGAAGAAGGCTATTATACA
GTCAAAAATGATTCTGCGCCTTCAATGTTTAACGGTTCTTTAAAAGATGCGATTGCAGAG
ACCTTCAGTCGTTTCAAATTTGGTGGCGTAACTCCACAAAAACAACAAGTTTTTTATATT
AATTTGCAAGAAATTAAAGGCATTAAATTTGGAACACCTGCGCCATTAAACTATTTTGAT
AATTTTTATAATGCCGAACTTTTCTTACGTGCACACGGAAATTACTCAATTAAAATTACA
GATCCTTTACTATTTTATACTAATGCGATTCCTAAAAACCAAACGCAAGTAGATATTAAT
GATATTAATGAACAATATTTGGCGGAGTTCATTACAGCATTGCAAGCAGCAATCAATCAA
ATGTCTGCTGATGGGCAACGTATTTCTTATGTTCCCTCAAAAAGTGTTGAATTAAGCAAA
TATATGCAAACTGCGCTTGATGAGGATTGGCGCACCAATCGCGGTATGGAAATTGTTTCT
GTAGCAGTTGCGAGCATTTCTTATACAGATGATTCAACTAAATTAATCAACATGCGAAAT
GAAGGTGCTATGCTCAGCGATCCAGGTGTTCGCGAAGGCTATGTTCAAGGTTCCTTGGCT
CGTGGTATGGAGGCTGCTGGTAAAAATGAAGGTGGCGCTATGAGCGGCTTTATGGGCGTT
GGTATGGGCATGAATGCGAATGGCAACTACTTTGCGCAAGCGTCTCAAACAAACCAACAA
CAAATGCAAGAAAAACAAAACCAGCAAAATGCACAAGGGGCTACAGACACTTGGACTTGC
CCACAATGTGGGACTGAAAACACTGGGAAGTTTTGTTCAAACTGTGGTACACCAAAACCA
ACAAACGAAAAACCAAAATTAGAAATGAAATGTAGTGAATGTAGCGAAATTGTTGACTTA
AGTAATGGTATTCCTAAGTTCTGTCCACATTGTGGTAAACCATTCCAAGGGGTTCCTTTA
TAAGCAAGTAGTGAACAATTAAAGAAAAGGGTCAGGCACAAGTCTACCCTTTTTCTTTGA
ATCAGATTCCTGTTATTTACTCACTCTATTAGAAAGGACGGTTGCAATGGAAACAACATT
TACCCATAAATGCCCCAACTGTGGCGGCCCGCTCTTATTTAATCCCAAAGATCAAAAATT
TCATTGTGAATATTGTTTAAATATTTACACGGAAGAAGAAGTGACTCGTTATGAGCAACA
GCAACATGAGGCGCATTTAGAGAATCCCTCAACAACGACTGCCGAGGAAAATTTGACTTT
CACAGCGGAAGAAGAATCCTCCGCCACGCAACAAACAGAGACCACTGAGAATGAAACAAC
TGCCGATGCAGGCACAATGGAAATTTTTAATTGTCCAAGCTGTGGCGCTCAAATTGTCAC
CGATGCAACAACAGCAGCCACATACTGTTATTATTGCCATAATCCAGTTGTCTTGGCTGG
TCGATTAAGTGGCGAATTTTTACCAGAAAACGTCTTACCCTTTACAATTGAAAAAGACGA
AGCGATTGAAAAATTTCTCGCTTGGACCAAGAAAAAATGGTTCATTCCTCGAGATTTTTT
CAGCAAAAATCAAATCGATAAATTAACTGGGGTTTACTTCCCCTATTGGGTCGTTGATGC
AGAAGTCGACGGACAACTGCAAGCTACTGGCACAAGTATTCGCATTTGGCGCGTAGGTGA
TATTGAATACACCGAAACAAAACGTTTCAATGTGGGACGTTCAGGAAAATTATCGTTTAA
AGAATTAGTTAAAAATGCCTTGTCAAAAAACGTCCAACAAAAAATGGTGGAAGGCGTTCA
ACCATTTTTAATTGATCAAGCGGTGCCTTTCAAAAGCCAATACCTAGCAGGTTTTCAAGC
AGAAAAACGCGATATTGAATATGAAGCAATCAAAAAACACGTCCAACAAGAATTACAAGA
TTATTCGGAATCATTGTTACGGGACTCTGCTTCTGGTTATACTACGTTGACAAATGTTCG
CACGGATATTTCTCTAAATCAAGAAAATAATCACTATATGCTTTTGCCAATTTGGTTAGT
CACCTATCGCAGTCAGGAACAATCAAAAAAAGTTTATTATTATGCCATGAATGGACAAAC
AGGTAAAGTAAGCGGTGTACTTCCAATTAGTTACACTCGTTTAGGGCTAGCAACGTTAGG
CATTTTCGCTGGACTCTTAGCACTCTTTTTATTAGGAGGTTATTTCCTATGAAAAAACGA
CTTTTACCTATTTTTTTCCTAATACTTCTTACCTTTGGCCTTGCCCTACCCGTTTCGGCG
GCTGAAAATTCAATTGATGATGACGCACAATTACTGACACCTGATCAAATAAACCAACTA
AAGCAAGAGATACAACCTTTGGAAGAAAAAACAAAAGCCTCTGCCTTTATTGTGACCACA
AATAATAATACCTATGGCGATGAACAAGAATATGCAGATCATTATCTTTTAAATAAAGTT
GGCAAGGATCAAAATGCGATTCTTTTTCTCATTGATATGGACTTACGGAAAGTCTACATC
TCTACTTCTGGAAACATGATTGATTATATGACGGATGCACGAATTGATGATACCTTAGAT
AAAGTAATGGATGGGATGAGTCAAGGAAATTATTTTGCGGCTGCTCAAACCTTTGTTCAG
GAAACTCAAGCATTTGTTGACAAAGGGGTTCCTGGGGGTCACTATCGTGTGGACAGCGAA
ACAGGTAAAATCACTCGTTATAAAGTCATTACCCCGCTGGAAATGGTAATTGCTTTTGCT
GCTGCGCTGATACTCAGTTTGGTCTTCTTAGGCATTAATATTTCTAAATATCAATTAAAA
TTTTCAAGTTATCAATATCCCTTTAGGGAAAAAACAACTTTAAACTTAACCTCCCGCACA
GATCAGTTAACCAACTCTTTCATCACTACGCGTCGTATTCCTAAAAACAATGGCGGCAGT
GGCGGAATGGGCGGTGGTGGTAGCACCACCCACTCAACTGGCGGCGGCACATTCGGTGGC
GGCGGTCGAAGTTTTTAGATTTTTCGCAGAAATACCAACTCCTATAAACCAACCGATTGA
ACCAAAACTATCTGATTCACAAAAAAACTCATCTAGCACTATTGAAGACGTAATGGCTGA
GTTAAGAAATTTAAAAATGTTAGTTGATGAAGGAGTTCTAACAGAAGAAGAATTTCAACA
AAAGAAACGGCAATTGCTTCAATTAGATTAATAAAAAAATCCTGAAAAGACTCGTCATCT
TTTCAGGATTTTTTTCTTCTTGGTATTTTCCCATAATTCTTGATAAGGTATTTCATGGAT
ATCACGAAAATAAGCTACTTCAAACTTTTCAAAATCAGTTGACTGGCAGTTGCCGGTTAA
AACACCAATTCCTGCTTTGCCATGACACGTTCCCATGAAAACATCCACGAGCGAATCACC
TACCATAATTACTTCTGTCGCCTTCAATTGACATGACTGACAAAAGGCTTGGAGCATGTC
CGCATCTGGTTTCGGTAAGTAACGATCTCCTGTCGCAATAAAATCAAACATTTCTGTTAA
ACCAAGATATTCCATAATCAACATAGTCGCTGGCAAAGTATCTGAAGTTGCTAATCCAAT
TTTATAGTTCTTCCGTTTTAGCTCAAGAAATAACTGTTTTAAATCACCAATTGGTTCAAT
CTTTTTCAGATTTTTTCGTAAATAATCATAAAAAAATTGCTCCAGCCATCGACTGCTGAT
TCCCTGTTCGACTAATTCCTCAAATTGCGCCAATTCCTGATAAAGTTCCTGATAAAGGAC
TTCATCAAGTAAATGTTTTTGCAAAAAACGTTGCTCCTGAATAGCTAATATCTTTTTTAT
TTCTGCTGAATGATGAGGGGCTAACATACTTAGTGTTTCAAAACAAGCTTGCAAACCTGC
TTGCCAAAGAGTGTCAAAACGAATACACGTACCATCTTTATCAAATAAAATTCCTCGATT
TTCCATGAAAGAACACCTCAAAACGTTTGCTTTGCTTCCTATTTGTTTCTTCAAGTATAC
TAATCATTTATTTGATTTTGATATTCTTTTTGTATCATTTGTGTAAAAAAATATAAAAAA
GCAACGAATTTTTCTAAATTCGTTGCTTTTATATTAATCGATTACTTTTTTCACTTTGAA
TTCTTTTGTTTCAGCAGACGGTTCTGTTTGATCAGCTAATTCAAATAAAATATGGGTACC
ATTTTCTTCATCTTCAACGATAATCAGTTTTCCTGGAATCTTTCGAGTATCTTTCGCAAT
TTGGGCTTCTTTAATTAATTTTTTTTGATCTCTTTTTGAAGCAAGGGCATTTCCTAAATT
AAAAAAGACAGTTTCTTCCATAATTAACCACTCACTTTCTCTACTTTTTTTAAGTTAATT
ATAGCATATCCCTAGAAAAAGTGGCAGCTTGTGTCCTTTTACTTTCATTTAAGCATCAAT
AATCAAGGAATAAGCATAAGGACTTTCATAAATTCCTGAAGTATAATAATTGAGCCTCTT
TTTAAATAGCGGGCCGTCAATTACCAACGTATGGTACTCCCCGTTTTCTCCGCAAATATC
TAATTGATGCTCTTTAAGGTACGTGATAAATGTTTCATTTAACGGTTCTCCTAAAAATTT
TATTGGAATACCTGCCTCTTTGCTGACCGTTTTGATAATTGCTGTGTACCCTTTTGCCAA
GAATTCTTTCACAAGTGCTTCGCGATTTTCCTGCCAAAGAGGTAATTGTGGCTCAAGCCC
AGCACTTAATGCAACTTGGCGATCCCAAGCACCATTTTGTTCAATATCTATATCGCCAAA
ACAAACCGTTTCTGCACCTAATTTTTTGGTTTCCTGCAGTGCCTCAACCACTTTTTCTGT
GTAATTTGTTTCATTGTTATGTGATATAACAAGTGGTAAATCTAACGCTTCGGCTGCTGC
TTCTAAGACGGAGATTGGTATCCCGTGAAACCAAGAACGATTAATTTCATCACTTAATGT
TGTCACTAACGCTACTGGCTGATTTCCTGCTTGTACCAATCGATCCATCGCCAATAAACA
GTCTTTACCAGAGCTATAACTTAAACAAAATTTTTTCATAAACGTTCCCTCTTTTCTTTA
TGACTATACCTCAAAACAATACATCCGTATACATATTTATTATTTAAGTATAACTAATAC
TGAATAGTTATTTGAATCAAAACATGGTATAAAATAGAGGTAAAGCAAGCTTTATTCACT
TCTTTATATCTCTTTTCAACGGATGATCAGCTGGCGGAAACCAGCTGATCTTTTTTTCAA
AAAACACAGCTATCTTTTGCAGTTTTCTTTTCCTCATGTTATAAAGAGATAGTAGGAAGC
ATTTATTCACTTCTTTACAAATCTATCTTAATCTTAGACAGTCGGCGGAAAACGGCTGTC
TATTTATCTGGAAAAATTATGAACTCGTCAGCTAGTGGTCAGTTGACGAGTTTTATGTTA
TAATAATTAGAACACGAAAAATATTTTTAAACGAACCATTCAATTGTTTTGATGATTTTA
TTCAAAACTGGCGTGTCTAGAGAGACACAAGGATGTATTAGAGGTAGGGAATACATCGCT
TAAATGAAAAATACTTGAATACTAGAAATAGTCTGATCCAACTTTAAAATAATAATATTG
ATTCGTTAGATAGCCTTCTCTTTAAAGAGAAGGCTATTGTCAATTAAAGAGTAAAACCAC
CGTATGTTTAAAGTTAAACTTATCTCAAACATACCCTGTCAGTGTTTCACGCATTATCTC
AATAAACAGTAAAAATCCAGAAGAGAGACTCTTCTGGATTTTTACTTATTTGACGATACT
TTTTTAAATTTTGTTAATCAATTTAAAATAATCCACATAAGTGCATAATTGGGAAAACAA
ATAATAAACTATCAAAACGATCTAAAATACCACCATGTCCTGGCAAGATGTTACCAGAGT
CTTTCACGCCATAATGACGTTTGATAGAAGATTCAACCAAATCACCGAATTGCCCTACTA
TAGAAAATAGAACCGTCAATACAAGCATCACCGGCATTGGATAAGGAAATAGCCCTTTAT
TAGCTGTGAAAACTAAAAACAACGCTGCTACAACCACGGCTGATAAAATACCACCAAGTG
CACCTTCTATTGTCTTGTTGGGTGAAACATCTGGCATCAATTTATGACGACCAAATCGTC
GTCCAAATAGATATGCACCAATATCCGTTGCCCAGACAATGAATAAAGCAAATAACAAGA
CTTCAAAACCTGCGGAACGGGCACTAATAAAGTTCTGGAACCCCATCCCTACATATAAAC
TGACAATAACTGGAAAGCCAGCTTCTTCAATCGTATATGTATTTTTAGAAATCACCGAAG
CACCTAACAACAACATTACAGTGACATAAAATAAAATGAAATTTGTTTGCATTTCCGGCA
AAAAGTTTAACCATTTAATTGTCGGGATAACTAAAAAAACGGCCCCTAATGCTGATAAAA
CACCTTCAAAACTTAATAACGTTAATCCTTTCATACGGAATAACTCGTACACGCCGACTA
CTGCCAAAGCAACAGCGGCAATCTCAATTGCAAAACCACCATACCAGATAATTGGAATAA
AGATGATTAATGCGACGATAGCTGTGATGACACGTTGTCTCACTGCGGATCGCTCCCTTC
TGTTTCTGTAGTTTCTTTTAGACCTCCAAAACGACGATTACGATTTTGGAAAGAAGCAAT
CGCGGTTTCTAAAGTGTCCCCTGAAAAATCAGGCCATAATGCTTTTGTAAAAAACAACTC
GCTATAAGCAATTTGCCATAGCAAGAAATTACTAATTCTCTCTTCCCCACTTGTTCGAAT
CAACAATTCTGGATCACGAAGTTCCGTGGGTAAAAAGCCAGTCATTAAGTGATCTGCGAT
CGTTTCTTCTGTAATCTCATCTGCCGTATATGCTTTTTCTGAAACCTCTGCAGCAATCTG
TTTCATGGCAGTTAGTAGCTCCGCACGCGCCCCATAATTTAAAGCAAAGTTCAAAACCAT
GCCCGTATTGTCCTTGGTTTGCTCAATGGCCCGCTTAACAGCATCTTGCGTATGGCTTGG
TAGAAACTCTTGGTAGCCCATTACATTGACTTTAACATTTTCCTTAATTAATTCAGGCAC
GAATGTATCAAAAAAATCAACAGGCAATTGCATTAAGAAATTGACTTCATCTGTTGGTCT
CTTCCAATTTTCCGTTGAAAATGCATAAAGTGTTAAAACTTTAACGCCTAAATGACTAGC
ATGCTTCGTTATTTTTTTAACCGTATCCATGCCTTCTTTATGTCCAGCAATTCTCGGCAG
TCTTCGATTTTGTGCCCACCGTCCATTTCCGTCCATAATAATGGCAATGTGCTGCGGAAT
TTGGCCTTCTTTATCAAAGGCGTACTGGCTTGCTTCTTCTACATATTTATTTTTTTGCGG
AAAAAAACGTAACATCTTTTTCCCTCCATTCCAAAAAATCTATCTTAATTATTATAACAA
TAACTAATGCAAATGCCTATGCATAGTCCCTGAATTTTCCTGATAATTAAGAAATTCCTT
GTAACTTTATCATTTATGGTCCTTTTTTAAAAGAAAAAAACTTAGACTTGGCAGGTAAAT
CAACATGATGTATCTGCCTAGCTTTAAAATTTTAAATAAACAACGGGACAGGAGCAGCTT
CTTCGGAAATAAGCTGAACGTCCTTGAGAGACAAAAAGCATCTTTCAGAACTTTCTTCTT
ATTTCTTGAAGCTTAACACGCCTGTCCCGACCTCAAGTTTTTATTCTATTGTCTTTTTCT
TTTTATTCATTGACTGGAACAATGGCACCGTTCCATTTTTTCGTAATCCAATCTTGGACT
TCTTTGCTACGTAACACTTTGACTAATTTTTTTACATTTTCGTTGTTTTCGTCTTCTTTA
CGAACCGCAATAATATTGGCATAAGGTGAACTTTCTTTTTCTAAGGCAATCGCATCTTTT
TTCGGATTTAATCCTTGATCCACGGCAAAGTTTGAGTTAATTAAAACCGCAGCCCCTTCT
TCATTGTCATAAAGAGTGGTCATGATTGCTGGATCACTTTCATGATTGAATTTCAACTTT
TTAGTATTTTTATCAATATCATCGAAAGTAGCAGTTGTCCGGTCTACCCCTTCTTTCAGC
GTGATTAAACCAGCATCTTCTAAAATCGTTAAAACACGTGGCCAATCTGAAACGGAAGAG
CTAACGTAAATCGTTGAATCATCAGGAATTTCTTGTAACGATTTGTATTTTTTCGAGTAA
AGCCCAACTGGTTCTAAATGAATCGCACCTGCATTCACAAAGTCATAATCATTTTCTTTA
ACCGCTTCATTAAAGAACGGCACATGTTGGAAATAGTTGGCATCGATATCACCACTTTCC
AACGCCTTGTTAGGTAGCACGTAATCTGTATAAGTCGTCACTTCTAATTTTACGCCTTCT
TTTTCTAATAAAGGTTTTACATGTTCTAAAATCTCTGCATGCGGAACTGGTGAAGCCCCA
ACTTTCAAGACCGAGTCATCACTCTTTTTATTGCCGCAAGCCCCTAAAATTAAGACAGCT
ACTGCTACAGTAATTACTGACCATAATGTACGTTTTTTCATCTTATTCCCTCCATTTATC
GTTTATCTATTTTTTTAGCGACTGTATCCCCAAGCCATTGAATCGCAAAGACAATAACTA
AGATACAAATCGTTGCTACTAAGGTAACTGTATTTTGACCACGTTGGAAGCCATCTTGAT
ACGCCAAACTTCCTAAACCGCCCGCTCCAATAGCAGCCGCCATTGCAGTGTAGCCCACTA
AAGAAATGGTTGTAACGGTTAAGCCAGAAACAAGTGCTGGCAGACTTTCTGGTAATAGCA
CTTTCCAAATTATTTGGAAACGATTGGCCCCCATTGCTTTGGCTGCTTCAATCACGCCTT
TATCGACTTCACGAAAAGCAATTTCGACCATGCGAGCATAAAAAGGTGCTGCGGAAATAA
TCAATGCTGGTAAGGAACCTTTGACACCAGACATACTCCCTAAAATAATTTTTGTAAAAG
GAATTAACAGAACGATTAAGATAATAAACGGAATCGAACGGAAAATATTTACAAAAATGG
CTACTAGCCAATACAGTAATCGGCTCAAAATCCCTTTTCTGCCTGACGTTTCAAAAAGTA
GTAGTCCTAAAATCAGCCCTAAAATGGCGACCACTATGATTGAAATCCCTGTCATATAAA
GTGTTTCAATCGTTTTTTCTTGTAGTTTACTTATATCAATTTGGGAAAAATCAAAGAAAC
TTGCTAAGCCACGATTATTCATTTCCAATCACCTCTGTTTCTACACGAAGTTTACGTAAT
CCTTCAATGGCTGCTAGAATATTTTGCTCTTCGCCTAATAATTGAATATAAAGAGAACCC
ACTGCACCCTGCTTTGTTTGCTGAATGTTCCCTTGAATAATACTAACTTCTACTTGATAT
TCTTGGACAATATGCGAGATAATTGGCAATTTCGCTTGTTCACCGTGGAAAAGCAGGCGA
ACAATTTTTCCATTCGGATATTGTTCCAACATTTCTTCAACAACCAGTTCCGTTTCTTCA
ATGTTTTTATCCGCTTCTTGTTGGATAAAGCGTTTCGCAATTTCTGTTTGAGGCTTTTTG
AAAATATCGATCACTTTACCTTCTTCAACAATTTCACCATATTCCATCACAGCTACGCGA
TTACAAATTTTACGAATCACGTGCATTTCGTGGGTAATTAATACAACCGTTAAATTTAAT
TCTTGGTTGATTTTTAGTAGTAATTCTAGCACTTCATCAGTTGTCTGCGGATCCAAAGCA
CTCGTTGCTTCATCACAAAGCAAAATATCAGGATTGTTAGCTAAGGCACGGGCAATCCCC
ACTCGTTGCTTTTGCCCACCAGAGAGTTGACTTGGGTAGGCGGTTTCCCGTCCTTCTAAA
CCAACCAACTTGATTAACTCTTCTGCGCGGCTTTTCCGATTTTGTTTTGGAACGCCAGCA
ATTTCCAATGGGAGCATGATATTTTCTAGGACCGTCCGTGACCATAATAAATTAAAATGT
TGAAAGATCATCCCAATTTTTTTACGGAAGTTTCGTAGTTCTTTATTTGGCAACAATGCA
ATATCTTGTCCTTGAATTTCTACTTCACCTTCTGTAGGTGTTTCAAGCCCATTCAATAGG
CGAACCAACGTACTTTTTCCTGCACCTGAATAGCCAATAATGCCATAAATATCACCTGAT
TCAACCGTTAAATCAATATCTTTTAAAGCCGTGACTTTACCCGCTTTACCGGAAAACTCT
TTTTTTACATGACGTAATTCAATTAATGCCATTTTGTTCTCCTCTTCTTTCTGTTCTACT
TTCTTATTTTGAAGGTTTCGCACTTTTTATGAAACGAATTTGCTTAATAAAAACAAAAAA
ACTTCCATCCTTTTGCTATTACAGCAAAAAGGACGAAAGTTTGTCATTTCGTGATACCAC
CTTAATTCGCTATTATTTCTCAATAATAACCTCATACGGTACTTGATTCTTCGCATACCG
TTGGCTGTAACGGGCGCCCCGTAGTAAGTTCACTGCTTCGCTCACTTACTCTGCTCAAAG
ACCATCTTCCATCTTAAATCTGTTACCCATTCTCAGCAAACAGGGCTCTCTTCAAACGTC
CTTAACATGTACTCTTCTTTTCAAAGCTTTCTTTTGATTAGATTGAGAAAATTATAGCAA
TAAACATTGGCCTTGTCAACGTAAGACTAAAGATTTTCAAATTCTGTTGGTTCAACATCT
GCTAAAACAGCAATCCAGGCATTTTCTTCATCTAACGCACTTGGCTCTTGATCAGCCGCT
TCATTAATCGCGACTACTTTACCAGATAATGGACTACTGAATTCACTGACTGCTTTTTCT
GCTTCTAATTCAATTAAAGAATCACCTTTAGCTAATGTTTGTCCGACTTTTGGAAATGTT
GCAAAAGTAATCTTCCCTAAATCCTCTTGGGCTTCGGCGGTTAAACCAATTTTATAACCT
GCTTCTGTTGGTAAGATCCATAATTGATCGATTTGTTTCATTTCACTCATTTTCCAAGCA
CTCCTTCGTAATCTGCTTCTTTAAAACCATTCGTTAGAAATGTATTGTCTTTTAAGAGAA
TTGGACGCTTAATCAACATGCCATCCGCAGCTAAGCGCTGACTTGCTTCTTCAATAGAAA
AACTGTCCACAAGATCTTTTAATCCTTGTTCTCTATATAAAACCCCACTTGTATTAAAAA
AACGACGAACAGGCAAGCCGGTCTCTTTCATCCATTTTGCTAGTTGTTCACTACTAGGCG
GTGTTGCTTTAATATCAATTGCTTGGTATTTAACGCCTTGTTGATCTAACCACGCTTTCG
CTTTTTTACAAGTTGAGCATTTAGGATATTCATAAAGTGTGTACATTTCTACCCCTTCTT
TCTTCTTTCTTTAACGACCACTTCTGGTACGAACCGTTTCTTGTTGGTAACGCATGGACA
TAATTAAGCCCACCCCAATCATGTTACCTAAAATGGAAGAACCACCTTGACTAATAAACG
GTAATGGAATCCCAGTTAATGGTAGTAAACCAATATTCGCTCCAATGTTTTCAAAAACAT
GGAACAAAATCATCATGATAATTCCTGTGGCAATGTAGGCATAGAATTCATTATTTGTAT
CAAAACAAACGCGAATCATGCGGTAGATTAAAATAAAATACAACAAAATAATGAAACAGC
CACCAATAAAGCCAAAGTTTTCACCAACAACTGTAAAAATCATATCTGACTCACGAACAG
GGACATACACATCACTCACGTTAAAGCCTTTTCCGAAAAGGCCCCCAGAACCAATTGCTG
TTAATGCTAGCGCTGGTTGGAATGAGCGATCTGGATCTGTATGGAAAGGATTTAGCCATA
AATCAATCCGATCAAATTGATAAGCTTTAATGCCAATTTTAGACAATAAGTCTCTTCCTG
TTTCTGTTGTTACCAAGTAGATGGTTCCAGCTCCGACTAGAGCAGCTATGATAAAGGCGG
GCACAATAATTTTCCAAGTAATGCCAGACATTAAGAAAACTCCCCCAAAAATGGCTAAGA
AAACTAACATCGTCCCGAAGTCTTTTTGTAAAAGTACTAAAACAATTACCGGAATCGCCA
CTAATAGCATTTTAGCGATTAGCCAAAAGTCGCTTTTGAGTGTTCGGTCCACATATTTAA
CATTATGCATGGTCACTATATAGGCCAACATCAAAATAAACGCAATCTTCATCAATTCCG
ATGGTTGGAATGTGGTGCCACCAAAGCGAATCCAGTTTTTAGAACCTGTTTGCTCTGCTA
GCACGGGATCATAGAATTTCAGTAGTAATCCCATTAATACTAATCCAAGTGCATAAAAAA
CGGGCGTTAACCGCCAGAGTAATTTTGAGCTAAAATGCATAATAATGACAATACTTAATC
CTCCGACTAAATACCACAGTCCTTGTTTCATTAACAAGCTTCCAATTTTAGGTTTGCTTG
GATCATTGTAAAGCGCTACGTAAAGCGATAGCATACCAATTAGTGATAAAAGAAAAACTG
GTAATATCACGCCGTAATCAATTCGACTATCTAAATTTGTTTTCTCTTTTCTATTCATTC
GTCATCCCTTTTCCTTTGTTCATACGTTTTTTATTATATCTTTCTCACAGAAGAAAAGAA
AGGAATTCTACTATATTTGAGAAAAACTTTAGAGAATTGGTCCTTCACTATCAATTTTTT
CTTTTTCTTCAATCCTATTTGGCTTTTATTTAAAATTTTTCACATCAGTGATAATGAGAA
AGTTTACTATAAACATTCAGTACCAAAAAACAGTCGCAACTAAAACACGTTGCGACTGTT
TTTATTCGCTTTTTCTTTGTTTCGTTTGTTGTAGCTCTTTATTAATTCGGACAATTTCGT
TGCCAAAATTTTGCCAGTCACTGGCTCGCGGGGGCGCTAGCCAAATTAAACATTTTACTG
AAAATAACGTTTTTGGTAAATAATCCGAAACTACTAAATCAGTATCTGGTCGAATCGCTG
AATGAAAGTGAATGCTGAAAGATTCGAATATTTTGATTTGTTCTTTGATAAACTGAGTAT
ATTTTTCTCCTTGCGTAAAATTCACATAAAGATTGATCGTGCTTTTTTCATTCCTTTGGT
CATAAAGACGGGATAACACTAATAGCAAATCAAAAAATAAAGAAAGCTTACTAAACTCAA
ACGCCGAACAATCCAACGCAAATAAAAACTGACGACAACTATCAAAAACAATTGGGTAGC
GTTCCTGAAAAAATTCTAAATCCATAATTCGTAAGGTGATATCGATAAACGGCGTAATAA
AACGATGTTGATAAATAATCGGAACAATTTCTTGATAAAATTCTTCGTCCGAAATTGTAA
ACGGCATATAAGAAAAGAATAATGTTTTCGTAGCAGTAATTGCCTCATTGTGAGAACTCA
GCAGATGTTCCGAAATAAGTTCACTTTGATAGACCGATAAATTGCCGATAATTCCTTGAA
TTTCTGCGTTTTTCTCTGCATGAGTCGCCTTCATCACTTCGTTTATCCAACATTGAATTT
CTTGATAAATCGAACTTTCTTCGTCAAAAACGAATGGATTTTCTTCTTGGGATAAAAAAT
AATTAGCTTTTCTCTGCGTTCGTTCTAAAGCCACCAATACATAATGTTTAAATAAATGAA
AATTAGTGATATTTTCATAAGAGCCTTTCAATTGAGCCAATAATTGGTTCACTGCGCGAA
GATCTGTTTGATTATATAATTCTTCAGAATCTTTGTAAATTCGGTAATAGAGCATAGTAA
AATATTGTCTAATCGCCATTTCATTGCCGCTAAGTTGTAAATTTTTGGATAACTTGATAC
CATATTGACCTAATTCTTTCCGGATATGGTCAACAATTTTGTATACAACCGTTCGACTCA
TCCCGTGCTTTTCACCATATTTTTTGATTGAGGTAAACTGATGAAAGAAAATCGTTTTTA
ATAGATTAAATTCTAACGAGTCTTTTAAATAATATTCTTCAATAATACTTGAAGAAATAC
GAAGGCTTTGAGATAACAAAATTTCATTATTTTTTTCACTGATTTCCATCTCATTAATCA
GACCAAAGCGTTGCAAATCTGCATTGATTTCTGTTATGTTCCGTTCTAGCAAATAAGGAG
AAATAGCTAATTGCTTACATAAACGATCTTTTCGTTCAGAAAATGAATATTGTTGCTCTA
ACTTTCTAATAATCGCTAATTTTAAATTTTCCCGATCATCTAATAACAAGAATTCCATTT
AAACTCTCCTTGTTCCATACAAAAGTGAGCCTGACAGGAAGCTTAAAGTGGTGCCAAATT
GAGAGGACCCACTTGCCGCTCCTCCAGTAATTTCCACTGGGGCTATCGTATCTATTTTTT
TCAACAACTCATCATTTAACAGCACCTTTTTATTTACTCGTTCCTGTTCAATTTTATTTT
TCTTTTTCTCCTGTTTTGTTTGTTGCTCCTTGTCCTGTCTCGAGGCAATAATTGGTCTTT
CTGGGCCAATCATTGCTTGACTATAAGGAAGCTCTGCAAGCATATTCCCCTCTGCAGCAA
AATTAGTAGGGTTGACATACACCTTCGCAATAGAAAGGTATGACTCGTAACGGAAGGTTA
CAAAATAAAGGCCTACTTTTTGAGTATTTACATTATTTTCTATAATTACATTTTCTAAAT
TTAAAGGGCGACCCTCTTTATCTTTTAGAAAAACGACATTGTCTAAGGGTGACCATGCTT
GATTAACTCCTAAAAACGTGTCTTTTAATTTAAGTTCCGTTTGATTTTCTTTGACCGTAA
TGGTTGCTGTTTCAATTTTGCCATCCACTTCATAAGTCACGGTGTATTTGCCTGGCGTTG
TCGCTTCGTTTGCATAGCTATTCACTGAAGCAATCAACATTCCTGAAGAAAGAAATAAGG
CTGTGCCGATACTACCATAATAAATAGTTCGCTGGTTCATCTCGTTTATTATTCCTCCAA
ACTATTTCATAAAAATAACTATCTTAACAGAAAAACCTGCTAATAGGTGTTCTTAAAATA
AAAGTCACTTGTAAAACTTCCTATTTTCCAAGGAAACAGCTACCCTCATTCATGCACTTA
TTCATCTTTTAAGCGTGGAACAAAAGTTACTTTAAACTTTTGCCCCACGCTCATTTAATT
ATTTTCGTTTCTTCTTGATGACTATACCACTAATAATCACAATAAGTAACACAACAAGTC
CTAGCACACGATATAGACCATTAGTTTGTTCTCCCGTTTTGGGATAACGTCCTTGCTTGT
CAGGTTTCACAATATGTGTGACATACTGACTACTTTTTATCGTGGTTTGATTCGTTGAGG
AACTAGTCTGGTTGTTCTCATTTTTATCTGGTAGTGGTGTAGGATTACGATCAATCACAT
GAACAGTTGCTACTGTCGTCAATTGACGAGGTGTTTCGTTTGAAAACATTGAGAAAAGTC
GTGACTGCACAGCTGGTTTGGTTTCATTAACTGGCTCAGTGGTATAGGAAATCTGGTACT
CTCCTGTTTTCTTTGTATCAACTTCCCCTTTTACTTGAACCTTATCAAAGGATATAGCAT
GACCGTCACGATCTGTCGCTGAAACGAAATTATCTTCTGGTTTCCACGAATCACCAACAT
AAATCGTTGAATCTTTGACCTCTAACTTAGATTGGTCGGGTTTGACAGTCACATTAGCTG
TTTCTTCTTTACCTTCGTAACTGTAAATGATTGGGTAAATGCCCGCTTTGGTGTTATCAA
CTTGACCTGAAACAGTGATTTTTTCGAAGGGAACGTCTTGACCAGTTTTATCTGTTGCTG
AAACAAAGTTCTCTTCTGGTTTCCATGAATCGCCGACATAAATCGTTGAATCCTTGACTT
GTAAACGACTATCATCACGGACATGAACGATTGCTTTCGCTTCTTTTGTGCCATTTTTAT
AGACAATTTCATAATCGCCTATTTTATCAACATTCACTGTTCCCTGAACATCAATTTTTT
CAAACGGAACGTCTTGACCTGTTTTGTCTGTCGCGGAAACGAAGTTATCTTCTGCTTCCC
ATTTATCACCCACATAAATTGTTGTATCTTTGACCTCTAACTGACTGTCATCACGGACAT
GAACGATTGCTTTCGCTTCTTTTGTGCCATTTTTATAGACAATTTCATAATCGCCTATTT
TATCAACATTTACTGTTCCCTGAACATCAATTTTTTCAAACGGAACGTCTTGACCTGTTT
TGTCTGTCGCTGAAACGAAATTATCTTCTGGTTTCCACGAATCACCAACATAAATCGTTG
TATCTTTGACCTCTAACTTAGATTGGTCGGGTTTGACGGTCACATGGGCTGTTTCTTCTT
TACCTTCGTAACTGTAAACGATTGGATAAACGCCTGCTTTGCTAGTATCAACTTGACCTG
AAACAGTGATTTTTTCAAACGGAACGTCTTGGCCTGTTTTGTCTGTTGCTGAAACGAAAT
TATCTTCTGGTTTCCATTTATCGCCGACATAAATCGTTGAATCTTTGACTTGTAAACGAC
TGTGATCAATTGTTTTAGTTAATGGAATTTTTAGTTGGTTGTCTCCTTTGACCAGCTTAA
TGGCTTTTCCTGTCAAATACTCTTCATCCACGGAATATTCCTGCGGTACATTCGTTACTC
GCAAAGTATAATCACCTGTCATGATGGCATCAAAGAAGTATTGACCTTTTTCATCTGTTG
TAAATTCGGTTGCTGTATGCGTGACATTATCAATTAGTTCAAAAGAAACCTTCGCAATTG
CTTGGTTTTCATCCTCTATGTTATGCGTATAGAATGTGGCAGTTGCTAAATAAACAATAC
CTTCCGCATCGCCTTCTGAGAATTTCAATGTGATTGGTGCAGTGGTGACTTTTTTCTTGT
TAGCAGACATCTGGTCCAATGTTTCAGAGTCGATTGTTGTTTCTGTATAGATTTGGCCAG
CGTTTGCAGAGACAGTATTGTATTCAATCGTAATGTTTTCTGTCAATGTATAGTCTTTAA
AAATGACTTTCGCACCGTTTGTAGTCTTCTCTAATGAATAAGCATCTTCTGGCACGCCTT
TCACGGTAATAGAATTCAAATCGATTTGAGCATTGGTTGTGCCTTTTGGTGTTAATTCAA
TCGTTGGATTTTTCACACGATGTGTTTTATTATCAATATTTTTTGTTGTTACTGTTGTTT
TTGTTACATTTTTTAATGTTGGATTCGCCGCTTGTGTTGCACTCAAAATGTCTAACGCTT
CATTTTGAACAGAAACCGAAGCAGACATTTCATTATTATTCGATTGTGGTTCTTTAGCTG
TCCCTGTTATATAAAGAGTTGGCACGTCGATCCAGCCATTGGCGTTTTTATACTCAATAA
TGTAACGTTTGTTGGTTTTTCCAAAATCAAACGTGTAACTATTGGTATTTTCGTCAAAAG
TAATCGTTGGATATCCAGGGCTGTTTGGTGTCATTGGTTTATCAAAGTATTGACCGCGGT
CCCAGTATTGTGGATAAATTGAATCTACCTGATCGTTTGAAACATCATAAATGTCAAAAA
GAACATCGGCGCCAGCTGGAATTTTTGTACGGACGCTTAGTGAGTCAAAAGAATCATTTC
GTGCATTGACAAGGAATTGATTTTTACTACTTTGAAGTGTTCGTTCAGAACCACGCTTAC
TATTAGTAGTTACTGTCGTATCAACTGGAGTTAAACCTTCAGCACTCATTGTTATCGGTA
TCGTATCGACTGGGATACTTTTATCTTTTGGCAAACTATCTGGCACATAATTAAAACCTA
TTGGAATTTGGATTTCATTGGTTATTGGCGTAGTGAACTTAATAACTGAGCCATCTGACG
TTGGCGTTACTGTATAATCCGTTCCTAACTTGTAATAAAAATAAATTTCTTTTGTAGCTC
GTAATGAAAGATAGTTAGGATGCTTTACTTTAATTTCTAAATTTTGAATCGGTGTCTCTT
TGCTTCCCATAACTGAGACAGTTGTTCTTGATGAATAGGCACCATTTTGATCATAATTAC
CCCAAGCAGTTTCAGCATTCAAAGGATTAACAACACTAATTGGTTCAATATATTGATCAG
ATACTAATTGAATGGCTTTATTGGGACCAATTACAGGTGTACTTAATGATAGATTGATAT
CTTTCTTGTCAAAATCCATTGTTAAGTCAGAAATATTTATTCTTAAATAGCTATCTTTTG
TGGCCGTTAAGGTAAGCTTGCCACCTTCAGTTTTAATATCAAAATAGTCTTCCAATTTTA
CATTTTCATATAAAGGACCATACGCCGTAAATTTAGGATTCTTAATTTCTTGACCGTTGG
TACTCTCTAATACGATTTGTTGACCCACTTTTGTTTCTGTTAACGTGCCATAAATTGTTA
CATAATATTTCCCTTTGCTTTGAAAACTGATATAGGACATACTACGCATTTCACGATCAG
CAATTACTTTACTTGTTTGACTCGTCTTAGCAGTAAAATCGGTTGTTTGTTTAGTTCCTG
TCGTACTTTTCAAAGAAATTGACCCAATTTTTGTTGTTGGATACTGCTGCGAATATAAGT
AGTTATAGTCCGAAGCACTCTCTAAATAAATTGTTCGATTAATCGATAAAGAATAGGCTT
TTTGTTGATTCATGTTTGGAACAGTTACAGCAATCCGCCCGAGTGAATTATCGCTTAATG
TATAATCTTTGCCAGGTGTTAACAGGGTTTGCGTTTCTGGTAAAATTTGACCATTAATGT
CGACATCGTAACTGAAAACTTGAGGTTCCAAGTTATCTTGTTTTCCAAAGACAGCGCCTG
GCGTCTCTGTTGTTAATAATTCTAATGTTTGATTGCCAGTTAACGTCCGGTCTAAATTAT
AAAAAATTTCGCCATCTAACCCCGTCGTTCTGGTTCGTTCGTTATATTGAATTGGTTCCA
CTTGTTCATATAAATCAAACGAGTAGGTTTTTTTATTTTTTCCTGGAGTTTCAATTTTGA
TTAATGGTTCCGAATCTGTTGTTAGATAACTTTTTAGTTCTACTTTAAAGGAGGTATCCG
AAACTCGCTGATTAAACGTAATACTTAATGTTTTGGTCGCCGCATCGACTGCCCAAGTTG
CGCCAATGCCCGTCACATCTCCGCTAACAGTTGAATAACCTAAATGTTCTGGTAATTGAA
CTGTATAAACTGATCCAGGTGCATAACCTGTGTTTCCAACAGCAAATTGGAACGTAGCGG
TTACCGGTGTTGTATTTAATTCGCGGTGAACCTCTGTTTGGCTGTATTCTGTTCCACCAA
TCGGCGCAAGACTCATACTGTCAAGTAGTTCATCTGTAATTGGCGCTTGAACATCTGGTA
GGGCTTTTTCATTAAGTGAGGTGTCCTTGTCCTCCGTTGTTTGTTGTTCAGATGGTGTAG
CAGCATCACTGGAAGCTGTTGTGCTCGCCTCTGTGGTTTGCGATTCAGTTGTTGCAGTTG
GTTGATTCATTTCTGAAGTAGTCGTTGTTGCTAAAGGTAAAGATGGTGTTGAGTTCGATA
ACTCTGCCTCTTTTTTTGCTGTATCAGTGGTCTCTGTTTGTGCTTCTGTCGTTGTTACAG
CATAGGCATTTACGGCAAACCCGAAATTTTGTGCGAGAAGTATACTCAACATCACAAAAG
AAAAAGTTTTTTTCTTCATACTAATCCCCTTTCAATAAAATTCATATAACCTAATAATAG
CTTGTTAAAAATGAAACAATTGATTAATTTTTTTTGAATCTTCGAAAAAAAAAAACAGCT
TTTCATAAAAAAATACTTGGAAAATCAGCCACAATCACTGTTTTTCCAAGTATTTTTTTA
TGAATATTTGTAAATTATCGTTTCTTTTGGCGAAAAACGACCACGAAATAAACTGCAATA
AACAATAACACTAAGAGCGAGTTACTATTTTTAATGAAAGTTAAAAATTGACTTGTTTGC
ATTGAAATGCCTTTGCCGCCAGTCAATTCTAATAAAAATTGTGTCGTACCACCTTTGCCT
ACTACAGTGACTAACATAAGCGCCATCAAAATAAATTGATGGAATAAACTCCCTTTTGTT
TGTGTTGTATATTTGATAAGGATGCGGCTATCTTTAGGCAAATCTGTCTCTTGATAATAT
CGCCTAGCTAAAAAGCTGTTCAATGTGCTTTTGAAAAAACTCAAGAGAAACAGGCCTAAA
ATAGTCCACGAAGTAAGAAGTAATATTCCCAAACTTCCCGCCAGACCAATCATTGGTATG
TTGTTTGACCATTGTTTCGTTTTACTAGCTGCAATCATTGCAAAAATCATCCCTAAAACA
TAAGGTAAATAGAGATAGATGCCCATATGAGCTCTGCCGTAAACCCCTGCAACATAAATG
GAACCAAATAAAAATAAATAGTTCCCCACAATCCCGTTAATCAAGGTCACAAGATTCATT
TCTAATGATACTTTATATGCGCCGCGTTTGCCATAATGACTAACGAAAAGGACAGCCACC
ACAAAGAAACAGCAGGCGCCAACAATCGCATAATCAAATTCCACCGCATTCGTTAATAAG
CGACCACTTCTTAATAAAAGTAATAACACAAAAAAGATAACAAACAGAATTAATTCTTTT
CGTGAAACTTCTGCTGATTCTTCTTCTAGCTCGTTTAATGAAACAGGATAGCTCTTGATT
GCTACTAAAGCAACCAGAAAATAGAGCGCGTACACCAATAACGCCAGTCCAATCTCAGTC
GCTTTAAAAAATAAAGCGCCAAATAAAACAGCGGTCAATAAGACTGTCGTTAAAAGATTG
CTGTGACTAATTTTTTGACCTTCTTCTTTCAAGAAAAAGCGAATTGATTGATTACTTGGT
GGCAACAACGCCCCACTAAGTCCTAACAACATTCCTGAAATACTATAAAGCGGGAAAGAA
AAAGCGCCGGCGATCCCAATTAAGGAGCCTGCCAAGCCTAACAATAGAGAAATCTTTAGT
AGACCTAGACTAGTTAAAGACAAATTAATTCCTCGAACCAGAAAAATGCCTGTCATACGC
AATGTATAAAATAAGACAAATGGTAAAATTGTTAGAAGGTTGTGTCCATCACTCAATTGA
ATGTAAAGTAAATAAGGCACAACAATAATCGTATTACTTAGTAAACTTAATGCTGTATTA
CCAAGACTTTCAATTTTTTTATTCATTTTGACCTCTTCTTTTATCTTTCATTTTCTATTA
TTTTTAGGGTAGCATTGTTTACTTTTTTTGTCCATAAAATAACAGATGTAGCAATTTCCT
AATGTCTATTTTCCACTGTTACGTATAATAGTTAATGACGACTGCTTGGACTTTCTCTGT
TCCGTTATTTATATACGTGTGTACTTGATTAGCATCAAAATACATAGCAGCGTCTTTTGG
AAGAAGATATCTCTGACCGCCCACTTCAATAGCTAATGTTCCTTGAATAACCATGACATA
TTCTGTCGAACGTTTTGAATGCCCAACAGCTTGATACTTTTTCCCTGGATCTAATTCAAA
CTGAAAGAGTTCAAAATTTCTTTCCTGGTTGTCTGAGTAGTAATTAAAGACTCGATAGGA
GTGATCTTCAGAATGTTGTGTTACCGTCTCAGTTTTTTTTACCACGGGATTTTCTTTAAC
ATAGTCATCTTCTAATAAATACGTATACGGAACATTGAGTCCATTACTTATTTTCCAAAT
TGTATTTATGGTAGGATTAGTGGTTCCTTTTTCAATCTGCGAAAGCATCCCTTTACTCAC
TCCGGTTATCCCAGCTAGTTCATCTAACGTAAGTTTTTTTTCTTGTCTAATTTTTTTTAA
ATTATTGCCAATAATTGTATTAATCTCCAAAATAGTTGCTCCTTCTGTTTCTTTTTATTA
TCTAAAAGTTTAATATATTGAACAAAAGTATTCTTTATTGTATTATACAATATATATCTT
AGTTGTTCAAAAGGAGTGGTTAATAATGAAAACGCTCATTCGCTCGTTGTGTCTCATTAT
CGAAGGTCTAGATTTTCAGACACACGTGTTTAAATTTTATACAGAAAGAAGGAAAAAAAG
AGAATGAACCACCAATTAGATGCACGCACTGGCATTCGTGAAGCCTTGCCAACGGTTTTT
GGCTATATTGGTATTGGCATTGCTTTTGGTATCGTAGGACAAGCAGCAGGTTTTTCCCCT
CTTATTGTTAGTGCGATGTCGTTTTTTATTTTTGCAGGATCTGCTCAGTTTGTAACAGTT
AGTATGTTGACTGGTGGCAGCCCTATCTTATCTATTGTGTTAGCGACTTTCTTAGTAAAT
GCGCGTATGATTCTTATGGGAATGACCATTGCGCCTTACTTTAAAGCCGAATCTCTCGGT
AAAAATCTCTGGTTGGGAACCTTACTGACGGATGAAAGTTTTGCACTAGGAATGAATAAA
TTAAACCACACCAAAGGACGTTTAAGTTTTGAGTGGTTTAATGCTGCCAATTTGATTTCC
TATGCGACTTGGTTTTTTTCGACGATCATCGGTGCCTATCTAGGGCGCTTTATTGCAAAT
CCTCAAGCATTAGGTCTTGAGTTTGCGGTCGTGGCTATGTTCATTGGTTTACTCTATCTG
CAGATAATTAGTGATCGTTCCATGAAAATTGCTTTACAACTCATCATGGTCCTGATTACT
TTTGGGTTGATGTCTATTGGTCTAATTTTTATTCCCAGTAATTTAATTGTCTTAGTTGTC
ACGTTAATCGGTTGTGGAATAGGAGTGATGATAAAACATGCCTTCTTCTGAGTATCTCTT
TTTAACAATTTTAGGCTGTACCGTTGCAACCTGGCTTTCAAGAATACTGCCATTTTTACT
TTTAAAAAAAATCAGTCTGCCGCAGAAATTATTAGAATATCTAAGTTTTGTTCCCATTGT
GATTATGTCCGCCTTATGGTTTAGTAGCTTATTTGAACAAAGAATAGGGCATTTACCAAG
CCTCAATCTTCCTTATTTATTCGCTTCATTTCCTACCATTTTAGCCGCAATACTCTCTAA
AAACTTATTGATTATTGTACTGGTAGGCATTGCTTCATTTGCACTAATCCAAAATTTCAT
CTAAAAAAACAGACAGGCACTACCAGATGGTAGTGCCTGTCTGTTTTTTAGATGCCAGCT
GCAGGGATCGAACCTGTGACCTACGCGTTACGAGTGCGTTGCTCTACCAACTGAGCTAAG
CTGGCCTGAAACAAATCTATTATAGGACTTTCTACTTTATTTGTAAAGTCTGTTTGTTAT
TTATTTATACAAAATCTCTTTAAAATAAGCCAAATAGCGACTTTACAAACTTTTTTCTGA
AAATGTGGTATAATAGAGATATCAAGAAAGGATGGTTTTTTGTATGTCAAATTTTAATGG
TATGGTTACTCCTGTTGTTCCATCGGATGCTGGTAAGGATTTCGCCGTTGACACCCATGT
TACTTTTCTTGTTCACGGACAGCCACAAACAGGCGTTGTTACGAAACAATTAAAAAATGC
CGCTGTCGTCGAAATTGACGAAACGCAAAAAAACAATCACTTAATGGTGCATAGCAATGG
TGTGATTGTTATTAATTACAAACAATTGAAAAAGATTTAATTCTTCAAGCGTGGGAAATT
TCCCCCGCTCTTTTTTATGTACAGAATTGGAATACTTTCCAATTCGTCGGAAACTATAAT
GCTGTAATAAAAGCAAAAAAACCAAAAATAATTCCGGGAACATTAGCAAAAATAATGGAC
TTATCTCGTGTTTCTCCATCGTCTCCATATAACCCATGAATCGTCCAAAAAATACAATTA
ATCATTGCCACTAATGGTTGCGTCGGATTGCCTTTTTCCCCATGTAAATTTCCATAAATT
TGTGGAATATATGAAACATACATCAAAACTGACATCACACTAGCAATCACAGCGATAGCG
TGTAAGACTTTTTTATTCTTTTTCATAGCTCCTCCTTTGTTTTTTTATTTTTTATTATAC
ACCTAGAAAAGTTCTTTAAGCAAAAGAAAACCGTTAGTAACCATATTCGGTTATCTAACG
GTTTTTTGTTATTATTTTGTTCCGAATAAACGGTCACCAGCATCCCCTAAACCAGGAACG
ATATAGCCGTCTTCGTTTAAGCGCTCATCTAAAGCTGCTGTATAAATATCTACATCTGGG
TGCGCTTCTTGTAAAGCTTTCACACCTTCTGGAACGGCCACTAGACATACAAATTTAATG
TTGCTAGCACCACGTTCTTTTAATGAATCGATGGCCATAATTGCGGAACCACCTGTTGCT
AGCATTGGGTCAACAACAAATAATTGACGACTTGCAATGTCTTCAGGTAATTTCACGAAG
TATTCATGTGGTTGCAACGTTTCTTCATCACGGTAAAGTCCAACGTGTCCAACTTTCGCT
GCTGGAATTAATTCTAAAATCCCATCAACCATGCCAATGCCGGCACGTAAAATAGGAATG
ATTGCTACTTTTTTCCCTGAAAGTGTTTTTTGTGTTGATTTACCCATCGGTGTTTCGATG
ACAACATCCTCTAAAGGCATATCCCGTGATACTTCATAAGCCATTAACATAGCAATTTCG
TTGACAACTTCGCGGAAAACCTTTGTCCCACAGTTCTTTTCGCGAATCATTGTTAGTTTG
TGTTGAATTAGCGGATGATCAATTACTTGAAATTTTCCCATATCTATTCTCCTTCATTAT
TTTATTCTTTCTTATTGTAAAACAAAAGAGCCTAGGACACAAGTTGAATTCCTTAAATCC
TAAGCTCCGACTCTTATTTGTACAGAGAATCGCGCTTCAGCTATCCCTGATGTTAGTTAT
ATAATGGATATTTTTTAGTTAGCGCTGCTACAGCTGCTTTGACTTCATCATGAACTGCTG
TATTTTCTGGATCTTTTAAGACTTGAACGATTAATTTAGCAACTTCTACCGCATCTTCTT
CTTTAAAACCACGTGAAGTAATCGCAGGCGTTCCAATACGGATACCACTTGTTTTAAATG
GACTTAATTGTTCAAACGGAATTGAATTTTTATTGACAGTAATATTTACACTATCTAAAA
TAGCTTCTGCTTCTTTTCCATTTAAACCAAAACCTGTCACTTCAATCAGTAATAAGTGGT
TGTCTGTTGCCCCACTAATTAAACGAGCTTCTGGCGCTTGATTGAAAACTTTCGTCATCG
CTTGCGCATTTGCAATCACTTGCTGACTATATTCAGCAAAACTTGGATCCAATGCTTCTT
TAAAAGCTGCGGCTTTTCCGGCAATCACATGTTCCAACGGGCCACCTTGAATGCCTGGGA
AAATACTACTATTTACTTTTTTCGCCAATTCTTCGCTATTTGTCAAAATTAAACCGCCAC
GAGGACCACGCAATGTTTTATGGGTCGTACTTGTTACGATATCAGCATACGGAACTGGAT
TTGGGTGCAACCCTGAAGCTACCAAGCCTGCAATATGCGCCATATCAACCATTAACTTGG
CATCTACTTCATCAGCGATTTCACGGAAACGTTTGAAGTCAATCGTTCGTGAATACGCAC
TTGCGCCTGCAACGATTAGTTTTGGACGATGTTCTCTTGCTAAAATTCGCACGACATCGT
AATCGATTACTTCTGTTGAAGGATCCACTCCATAACTGACAAAATTATAGGTTTTGCCAC
TAAAGTTAACGGGCGAACCATGTGTTAAGTGACCACCAGCTGATAAATCCATCCCCAAAA
TGGTATCACCTGGTTCAACCAATGAAAGGTATGCCGCTGTATTGGCTTGAGAACCTGAAT
GGGCTTGTACATTCGCGAATTTTGCACCAAATAATTCTTTGGCACGATCGATAGCTAAAT
TTTCTACGATATCGATAAATTCACAACCACCATAGTACCGTTTGCCAGGGTAACCTTCTG
CGTATTTATTCGTTAAAATACTTCCTTGGGCAGCCATAACTGCTTTTGACACAACATTCT
CAGATGCGATTAGTTCCAAGTTATTTTCTTGGCGCTCTTCTTCTCTTGCAATTGCATTCC
ATAAATCTGGGTCATACGTTTTGTAATCCATTCAAACAACACTCCATTTTGTTTTCTTTT
GTCTGATTGTATCATACTTCTGTGTCAGCTTCGTTACAAATACCTCTTATTTTTCAAAAA
ATTTTTGATTAGCTGATTTTTTCAAGCGATTCATGTAAGCAGTGCCTAAACCAGTTTCTG
CAAATCCTTGCGCAAAAATCGTGGTAGCTCCTTGCTCATCTAACGCTCTTAACCCTGCAA
ATAGTTCTTTTGTGGCATTTTCAACCGTTTCTGCACCATAAGAATAAACAAATACATTTT
CTGTATCTAGTTGTGCTGCCTGTTTATCACTTAAAAATAAGCCGATTTTTTCCTGTTGTT
CTTTTGCTTGCTGAATCGCCGCTTGCCATTCTGCTGTTTGACCGCTTATAATCCAAACTT
CCGCATCAGGAGAATAGTGTTTGTATTTCATCCCTGGCGCTTTGGGTGCTGCAGTTTCAC
TAATCAAATGTGTATCGATTTTCACTTGAGGAATAATGCTTTCCAACTGCTCTTTGGTAA
TTGCTCCTGGTCGTAAAATAACTGGCACACCATCTTCCGCCGTTAAATCTAAGACCGTTG
ACTCCACCCCAATCTGCGTTGGGCCATCATCTAATATGGCAGCAATTTTCCCCTGCAAAT
CATGATAAACATGCTCTGCAGATGTTGGACTAGGCTTACCAGAAGTGTTCGCACTTGGTC
CGACCAATGGAACATTGGCTTGTTCAATCAAAGCTAAGGTCGCTTGGTTATCTGGCATAC
GAAAAGCGACTGTCTCTAAACCACCTGTTACTGTTTTAGAAAATGTATCGCTAGGCACAT
TAAAAATTAAAGTTAATGGTCCCGGCCAAAAGGCAGACACCAATTTTGTAGCGACTTCTG
GTAAGGTCGCCACGTATTTTTTGACCATCTCAACGTTGTTCACATGAACAATCAATGGAT
TATCACTGGGGCGGCCTTTTACTTGGTAAACTTTTTTTACTGCCGCTTCATTTAAGGCAT
CGGCACCTAAGCCATAAACAGTTTCTGTTGGAAAAGCCACTAGCTCGCCTGCTTGAATGG
CTGCTGCTGCTTGGGCTATTTCTTGTTTGGTTAATTTTTTTGTTTCCATTGCAAATCGCT
CCTTCTAGAAAAGTGGCGACGAAGAACCTTAGTTACTCGGCTATCGCGAGGCGATCGTTG
CCAGATAAATCTTTTTCAATTTTAATTGTTTTTTGTGGATAGGCGGCGCTCAATAATTCT
TGGAGGGCCGCGCCTTGTTGAAACCCTATTTCAAAATAAATTTTACCGTCTGCTTTAAGC
ATCGTTTGACTTTCATGAATTAATTGTTGGTATAAAGCCAAACCGTTATTTTCAGCGAAT
AAAGCGGTTTTAGGTTCATACGTTCGGACACTTGCATCCATTAAATGCCATTCTTGTTCA
CTAATATAGGGCGGATTAGAAATAAGCAGATCAATTTTTTCAGAAGCAACTGGCTGTAAG
CCATTCCCATGATAAAATTCGATGTCAGCACCTAATACTTTCGCGTTTTGTTTAGCGACA
GTCAACGCTTCCTCTGAAAGATCAATGGCAATAACTCGCCAGTTGGGCCGTGCCAGTTTC
AAGCTAATCGCAATGACACCTGTCCCTGTTCCGACATCCACGACCGTCAAAGGAGTATCT
GGGTTGGCTTTTAAGCAACGCTCGACTAATTCTTCTGTTTCTGGCCTAGGAATCAAAGTA
TGTTCATTAACAATAAAGGAATGTCCATAAAATTCAGCTTGTCCTAGTAAATATTGTGCT
GGGTAATCTGTCAATAATTGGGCTAAATCCGTTTTTAATTGTTCCTCTTCTTCTTTAGGC
ATTTCTTCTTGCATATGCAGGAGCCACTGCGTTTTATCCCAACCTTTACGTTCTAAAAAA
ACATAGTGAATAGCATAGCCTTCTTTGCCTTGCGCCTCTAAAAAAGAAGAAGCCCAGTTA
AGGACTTCAAAGTAACGTTTAGCCATTTTGCATCTCTTCTAATTTCGATGTTTGATCATA
TAAGACTAATGCATCAATGATTTCATCTAATTTACCAGCAAGAATCTGGTCTAGTTTTTG
GATGGTTAAACCAATACGATGATCCGTTACTCGATTTTGTGGGAAGTTATACGTTCTGAT
TCGTTCTGAACGATCTCCGGTCCCCACCGCCGATTTACGGTTAGCATCATATTCACTTTG
TGCTTCTTGTTGAATTTGGTCATACACACGAGCACGCAAAACTTTCATTGCTTTTTCACG
GTTTTTTAGCTGTGAACGTTCATCTTGCATTGCGACCACGATTCCTGTTGGTAAATGGGT
TAAACGAACAGCCGAAGCGGTTTTATTGACGTGCTGTCCACCAGCGCCACTTGCATGATA
AATATCGACACGGATATCTTTATCAGCTAATTCGATTTCGACTTCTTCGGCTTCTGGCAT
AACTACAACGGTTGCTGTCGATGTATGAATCCGTCCTTGTGATTCTGTTGAAGGAACTCG
TTGCACGCGGTGAGCGCCACTTTCATATTTTAATTTTGAAAAGACGTTATCTCCTGAAAT
CATCATAATTACTTCTTTATATCCACCGATTCCAGTGACGTTCGCTTCTAAAACTTCCAC
TTTCCACCCTTGTGCTTCTGCATATTTCTGGTACATATTAAATAAGTCGCCAGCAAAAAG
TGCGGCTTCATCGCCACCGGCTGCACCACGGATTTCCATGATGATATTTTTATCATCATT
TGGGTCTTTTGGTAATAATAAAATTTTAATGCGGTCTTCTAACACTTCTTTTTCTTTTTT
CAAATCAGAAAGTTCTTCTTTCGCCATTTCGGCCATTTCCGCATCTAAGTTTTCACTTAA
AAGTTCTTCGGCATCGCTAATCCCTTCAACAACTTGTTTATATCGGCGATAAACCTCAAC
CGTCTCACGTGTATTAGCTTCTTCCTTCGATAATTCCATGAAACGTTTTGTATCACTAAT
GACTGCTGGGTCACTTAATAATTCGCCCAATTCCTCATAGCGATCTTCAATAGATTGTAA
TTGATCGTACATAGTGTCTCTCCTTACTGTTCTTCATTCACTGTTTTTGGATGAAAATAA
TGTTTGCGACAAACAGGATAGTAGGCTTCATTCCCACCAATTTGGACTTGATCCCCTTCA
TAAACGGGTTTGCCATCAATATAGTGCAAGTTCATAGTTGCTTTTTTATGACAGAACCAG
CAAATCGTTTTTAATTCTTCTAATTTGTCTGCATATAAAAGTAAATACTTTGAGCCTTCA
AATAATTCATTTCTAAAATCATTCTTTAGCCCAAATGCCATTACTGGAATATCTAATTCG
TCAACAATTCGTGCAAATTCAATGACATGATGCTTGTTTAAAAATTGACATTCATCGACT
AATACGCAAAAAGGTTTGTAAGACAAATCATTAATCAAGTCAAAGACATTGGTTTCTTCA
AAAATTGGAATAGCATCTCTGCGTAATCCGATGCGACTGGATACTTTCCCGACACCATCA
CGTGTATCTAGTCCACTGGTCATCAAAACAACTGGTTTGTCTTGTTCTTCGTAATTGTGT
GCTACTTTTAAGATTTCAATGGTTTTACCACTGTTCATTGCGCCATACTTGAAAAATAAT
TGAGCCATGTTCACTACACCTTTCCGTTAGTTCCTTACGTATTTTACTATATTTTCAGCA
AAAAAGCAGTATTTTTAGCTAAAATGGTCGTGCATTTTTCTGAAAAAAACAGAATCTACG
CCAAAGTCATTTTAGCAGGGCTTTTTATGCTCCAACTAATGATCCTGCTAGTATGCAATA
AAAAAGCCCGAAATTGTAGTTATTTGACTACAATTTCAGACTTTTTAATGCTAGTTATTT
TTGAGCAGAGGCAAATTCTGCTGATTGCGTACCTGCTTGACGACCATAAATGATAATATC
GGCGATGGCATTGCCTCCGATACGGTTTTGACCATGTAAGCCACCTGTTAATTCACCAGC
AGCATATAGACCTTTAATTGGTGTGCCATCTTCACGTAAAACTTCTGTTTTCGTGTTGAT
TTTCACGCCACCCATTGTGTGGTGAATCCCTGGTGCAATTTTAATTGCGTAGTAAGGCGC
TGTGCTTAAGTCAGCTTCCATGCCAGTTGTCCGGCCAAATTGTTTGTCATCTTTGGCATT
AACATCTTGGTTCCAAGTATCAATCGTTGCTTTCAATGTATCGGCAGGCATGCCAATTTT
TTCAGCTAATTCTTCAATCGTTTCACCTTTTTCCACGAAACCTTTTTGATCATAGAAATC
AATGGCTTTTGCACGGTCGCGAACGCCTTGGTCAAAGACTAAATAAGCTGATTTTTCTGG
TAAGGCATTGATTGCTGCAGAAACTTTGTCACGTGTATCTAACTCATTAACAAAACGTTC
TCCTTTTTGAGAAGCCAAGATTGCGCCTTCTCCACGAACTGCTTCACCAATTAAGAAAGC
ATCGCTTTGTTGAACAGTTGGGTGAATTTGAATTTCTTTCATATCCACTAACGCACCGCC
AACTTTTTGAATCATTTGGATACCGTCACCTGTTGTGCCTTCTTGGTTCGTTGTAACATA
GTTTTTCAATTCTGGTTTGTATTGTGTAATTAATTTTTCGTTGGCACCGAAACCACCTGT
TGTGACAACGACTGCTTTTGCTTTAACTGTTTTTTCTTTATCATCTTTCATTTTCACTTT
TACGCCATCGATTTGACCGTTTTCTTCAACTAAGTCTGTCACGTCAGCATCAACAAACAA
TGGAATTTTTTCTTCGCGAACGTTACGTACTAAACCGTCAACTAGATAGCCCCCAATTGC
TGATCCGTCAGCAGGTCGGTGTGTGCGTTTTTCGCTCATTCCACCTGTAATCGTTAAATT
GCTCAATGTAATTCCTTTTGTATCTAACCAATCAATTGCTTCAGCTGAATGATCAACAAA
ATAACGTAGTAATTCTTGATCGTTGGTTCCTTTACCACCTTTTAGTGTTTCTTCAAAGAA
TTTATCGTTGCTATCTTTAATGCCTTCTTTTTCTTGGAATTTTGTTTGTGAAGCATTCAT
TCCTGAAGACGATTTAATTGTATTCCCACCTGCAACAGGCATTTTTTCTAAAATAACTGG
ATTCATGCCAGCTTCTTTGGCTTGTAATGCAGCGGTCATCCCCGCACCACCTGAACCAAC
AATAACAACATCATAACTGTCTTTTAGTTCACTTGGATCTGTATAACCATTAGCAGAGGC
ACCAGATGTTGCTTCTGTTTTTTCAGAAGATGCTTTTGTTTTACCAGCGGCTTTTTCTTG
ATCGCTTGTACAACCTGTTGCTGCACCTAATAATAACCCTAGGGAAAGAACTCCCATTAA
CACTTTTTTCATTGTTTTCCCACCTTATAAACTATTGATTTCTACCAACACAATTTTTTA
TTTTTCATTTGAATAAAAATAACAGTTTGTTACATAAAGTGAACACATTCACATATCAAC
CGAAATAAAAAAGCTACCACTACTTTTTAAAGTTGTATCGTTAGACAAACTGACCAATTA
TTAATAAGTTGTTTGGGGAACAACCTATTTTTCTATTCTTTCATAAAATATCATGTTCTC
GCTTGTTTGTGGATGTTTTCCAATTATTTCTAACGAATTTCTTATTTTTATTTGTCATTT
CAAGGATTTTCTGGCAGAATTATTCGTTTGAGGCGAAAAGTTTTGGTATACTTAGTTTAA
TTAGAATTGGGAGGTTATCTAGTGAACCATACACGTTTGCTGTGGCTGGCACAGCGAAAA
AGCGATCGATTTATTCGCAAAAATTTTTCATCTATTCAAATCATCGTCGCTTATTACATA
TTAATGACGGTTATTTCTTATTTATTGTTTTGCCTCCCTATTTTCAGAGAACCTGACTCG
CATGTTCCTTTTATTGATTTATTTTTCTTAGCAATCAGTACAGTCAGTGTTACTGGACTC
ACCACAGTCGATATTAATTCGGTTTTTAATGATCGTGGGATTGTCTTATTGGAGGTTCTT
TTCCAAGTTGGTGGCTTAGGGATTATGATGATTTCAACGGTCTTTTTTATTTTATCAAAA
CGGCGCATCACATTAAAGCAACGTCAGTTAATTATGACTGACATGAATCAGCCACGACTG
AGCGGAATTGTTCGACTGATCCGCACCACTTTTTTGATTTTAATTTGGTTCCAAGTAATC
TTCGGCTCGCTCTTTTCGCTTTATTTTTATATAAGTGGTTATTATACAAACTGGCGAGAT
GCGATATTTTATGGATTTTATCAAGCTATTTCTGCAGTGACTAATTCAGGCTTTGATATT
TCAGGTGATTCAATTATTCCTTTTGCTCATGATTATCTCTTTTTACTGGCAATTATGTTC
TTAATTTTTATCGGCGGAATTGGATTTCCCGTTTTACTGGAAATTCATGAGTGGTTACAT
TTTAAGAAAAAGAACTTTCGTAAGAAGAAACGAGGCTTGCCTTTCCGCTTCTCATTGTTT
AGTAAAATTGCTTTGCTAGCGTTTATTGTTCTGTTTATTGGTGGGACTATTTTGATTTAC
TTATTAGAAAAAGATCACCTATTTTTGACAATGAATGAAAGTGGCCGTTGGGTAAGTTCG
ATGTTTTATTCGATGACTACACGAAACGCTGGCCTCCAAATTAATGATTTAGGGGACTTC
CAAATTACAACATTGATTATTTTCTCTGTGTTAATGTTTATTGGTTGTAGTCCTAGCTCT
GTTGGTGGTGGTGTTCGAACAACGACTGTTGCGATTATTGGCTTGTATTTGTTAGCCTTT
TTAAAAAGTGAAGATGATATTAGCGTCTTTAGCCGTAAAATAGATGACGATGATGTCAAA
AAATCGATTGTCGTCTTCATGTTATCTTTGATTATGTGCTTTTTCGCTGTCGTCTTTTTG
TCAGCAACTGAAAATCTGCCCTTGATTTCAATCATTGTGGAAGTCGCTTCTGCCTTTGGG
ACAACCGGTCTTTCTTTGGGCATTACAGACGATTTAACAACAGTAGGTAAATTAATGATT
GCCTTATTAATGTTTATTGGACGTATTGGTATGCTTTATACCTTAATGATTTTTGTACCA
AAAGAAACACGTGACTTAGGCTACGAATACCCTTCAGAAAAAATTATTATTGGATAAAAA
AACAAAGCCTCTCAAGGAAGAGGCTTTGTTTTTTTATTTTTTCATATGTGTGGCTAGTTT
GTTATAACTTTCAGAGCGTTCAATTGCATCTTCTTTAGTTTTATCAAGTAAATGTTCGAC
TACTTCTTGATTCTCTTTAATTGTATGCAACGCAGAGTAACGTGTTTGTTTTTCAAGGAA
ATCACGCATTTTGTCAAAATCTGTTTTCTTGTAGTCAATGACCATCGGATCTTTGCCTTT
CTTAACTAACTCTGGATTATAGCGATAAAGTGGCCAATAGCCAGATTCAACGGCTTCTTT
GGCTTGATCTAACGTCCGAACCATTCCACCTTTGACCCCGTGATTAATACATGGGGTATA
ACCAATGATAATTGATGGGCCTAGGTACCGCTCCGCTTCGTCAATTGCTTTAATCGTTTG
CATTGAGTTTGCGCCTAAAGCCACTTGTGCAACATAGACATTCCCATAAGTGATTGCCAT
CATCCCTAAATCTTTTTTAGAGGTATGTTTCCCACCCGCTGAGAATTTGGCAATGGCTGA
AGCTGGTGTAGCTTTAGATGTTTGTCCGCCTGTATTGGCATACACTTCGTTATCCATAAC
AAAAATATTAACATCTTCCCCACTAGCAAGAACATGATCAATGCCGCTAAACCCGATATC
ATAGGCCCAGCCATCGCCGCCGACAATCCATTGACTCGTTTTCACTAGTAAATCTTTTTG
TTCGTAAATTTTTGTTAAAAGTGGATCTTCATCGGCTTCTTCACTTAATGCTGCCGCTAG
TTTGGTGGCTCGCTGTTGTGTTCCTTCTCCTTCAGCCATGTGTTCCAACCAATCATTTAA
CAAGGCTTGAAGTGAATCTGATCCGACGTTTTTAGCAAGACTTTCTTCAACCAGACTAGC
TAAATGTTGACGTTTCGTTCGATTGGCAATATACATACCATAACCATATTCCGCATTATC
TTCAAACAGCGAATTACTCCAAGCTGGTCCTTGGCCACATTCGTTCGTTGTATAAGGCGT
CACCGGTGACGAACCACCCCAAATTGATGAACAGCCTGTTGCGTTAGCAATCATCATTCG
ATCACCAAATAGTTGCGTCAACAACTTAATATAAGGTGTTTCGCCACAGCCTTCACAAGC
ACCTGAAAATTCCATCAATGGCTGGTTAAATTGGGAACCTTTAACAGAAAGTTTTTTGAC
TGGGTTGGCTTTTTGTTTAAGAGTCATCGCAAAGGCCCAATTCATCGCTTGCTCTTTCTG
AGTTTCATAAGGTTTCATTAAAATCGCCTTGTCTTTCACGGGACATGCCTGAACACAAAG
ACCACAACCTGTACAGTCTTCTAAAGAAACTTGGATACGATACATCAACCCATCTGTGCC
ACGCATTTCGCGCATGGCAAAACCTGCAGGTGCTTCTTTCAGTTCTTCTTCATCCGCTAA
AAACGGTCGAATAGCCGCATGTGGACAAACAAAGGCACATTCATTACACATCGTACACTT
ATCCATTTGCCACTCAGGCACTTCTAACGCAATGCCACGTTTTTCATAAGCCGCAGTGCC
CATAGGAATGGCACCGCCCTTCATTCCGTTTTCAATCAAATCTGAAACGGTCAGCTGATC
CCCTTCTTGACGATTGATTGGTTCTAAAATATTTGTCACAAAAGCTGGAGCTTCCGACTC
TTGATTTTCTGGTTCTAAAACAATGGTTGCCCAATCTTCTGGAACTACGATTTCTTGCAG
CGATTCAAAAGTAGCATCAATCGCTTGGTAATTTTTTTCAACAATTTCCATTGATTTTTT
TCCATAAGTCTTTTTCACTTCTTCTTTAAGTAACGGTAAATATTGCTCTTTCGTTAAAAT
ATCTGTTACTTCAAAAAAGGCAGTAGACATCACTGTATTGATCCGACGGCCTAAGCCTAC
TTTGCGAGCTAACTCAACCGCATTGATAATATAAAATTTGATTTGGTGCTCCCCAATATA
TTTTTTTAACTTAGCCGGTAATAAACGATGAACCTTTTCTTGATCCCAAATAGTATTCAG
TAAAAACGTTCCGCCATCTTTTAAACCTTTTAACAGGTCGTATTTATGCAAATAGGAAGC
ATTATGACAAGCGATGAAATCTGCTTGTTCAATTAAATACGTGGAAGTAATTGGCTCTTT
ACCAAAACGCAGATGCGAAACGGTTAAACCGCCTGATTTTTTAGAATCATAACTAAAGTA
AGCTTGTGCATAAAGGTCGGTATGATCTCCGATAATTTTAATCGCTTGCTTGTTTGCTCC
CACAGTTCCGTCAGAACCAAAGCCCCAAAATTTTGCTTGGAAGGTAGTATCTGGCGTTAA
ATCTAAAGTAGGTTCTTCTGGCAATGATTGATAGGTTACATCATCAACGATCCCTACCGT
AAAGCGTTGTTTTAATTCTTTAAATGGCAATAACAAATGGTCATAGATCGCTTTAATTTG
ATTAGGCGCTACGTCTTTAGAACCTAACCCATAACGTCCACCAATCACAATTGGACGATT
TTCATGTTGATAGAGAGCGCTTTGAACATCTAGCAATAACGGTTCCCCTTCGGCTCCTGA
TTCTTTTGTTCGATCTAAAACCGCAACCTTTTCTACTGTAGCTGGTAATTTTTCAAGAAG
GTTTTCGGTAGGAAATGGACGATATAAATGAATATTGATAAAACCAACTTTGCGTCCTTG
TTGATTGAGATAATCGACTGTTTGTTTGATTACTGGTGAAGCCGACCCCATTGAAATAAT
GACTTCTGTTGCATCTTCAACCCCATAATAATCGGTTAAATCATACGTTGTTCCACGAAG
ATTGTTAATTTTTTTCATGTATTTTTGAACAATTTTTGGCATTTCTTCGTAATTTTTATT
GACTGTTTCTCTTTGTTGAAAATGAATGTCAGGATTTTGAGCGGTCCCTGAAACAGTGGG
ATGATTAGGATTCATGCCTCCCATTCTAAAACGAGTTACAGCTTCCTGATTCACCATTTC
TTTCAGGTCATCATAATCAATCACTTCGATTTTTTGTAGTTCATGGCTCGTTCTAAAACC
ATCAAAAAAGTTTACAAAAGGTAAACTACCTTCTAAGCTAGCTAAATGAGCAACTGCCGA
CAAATCCATTACTTCTTGGACACTCGATTCTGCTAACATACAAAAACCTGTTTGGCGGGT
AGCCATCACATCGCCATGGTCACCAAAAATACTCAATGCACTTGTCGTTACTGCCCGAGC
CGCCACGTGGAACACAGAAGGTAGCAATTCTCCTGCGATTTTATACATATTGGGAATCAT
CAACAGTAAACCTTGTGAAGCAGTATAAGTAGTGGTTAACGCACCTGTTTTTAACGAACC
ATGAACTACTCCCGCTGCCCCAGCTTCTGATTGCATTTCAATAACTTGAACTTTTTGACC
ATAAATATTTTTTAAACCACTTTCCGCCCATTCATCTACCAACTCAGCCATTGTTGAACT
TGGTGTGATAGGATAAATAGCGGCAACTTCTGTAAACGCATATGAAATATAAGCCGCTGC
GGTGTTTCCATCCATTGTTTTTTTCATTTTTTCACCTTTTATCTTTCCTAAACATTGCTT
GTGACTGTTGTTTTTTGTGTTTTGACATACTGATCAATTGCATTAGCTGCGATTTTCCCA
GCGCCCATCGCTAAAATAACGGTGGCAGCACCTGTGACTATATCGCCCCCGGCAAAAACG
CCAGGTATTGAGGTTGCTCCTGTTTTAGGATCAGCTTGAATGTAACCCCATTGGTTTAGT
TCTATTTCTGGATATGTTGATAACAAAACTCGATTTGCCCCTTGGCCAATTGCCTCGATT
ACTGCATCAGCAGGAATGGTAAACGTGCTGTCTGGAACCGGTTCTGGCCGTCGTCTTCCA
GACACATCTGGTTCACCTAAAACCATTTTGATACATTCAACACCGGCTAGATTTCCTTGT
TGGTCATCTAAATAAGCAATTGGATTCGTTAACCAATAATAGTTAATTCCTTCTTCAAGG
GAATGGTGGTATTCTTCAATTCTTGCTGGTAATTCTTCTAACGAACGACGATACACAATG
TTCACATTTTCAGCGCCTAATCGTTTGGCTGAACGAGCGGCATCCATTGCAACATTCCCG
CCGCCAATCACAACAACATTTTTAGCACGTTTAATCGGTGTATCATATTCTGGAAACTCA
TAGCTATGCATTAAATTGATTCGTGTTAAAAATTCACTAGAAGAATAAACCCCATTTAAA
CTAGTTCCTGGGATTCCCATAAAATTTGGTGCCCCTGCACCAACCGATAGATAACAGGCA
TCAAACTCTGACATTATTTCTTCCATCGTAATCGTTTTACCTACTACCACATTGGTTTCT
ATTGTTACACCTAAGGCTTCAATACTCGCAATTTCTTGTTTAACAATTTTTTTCGGTAAT
CGAAATTCAGGTATGCCATAGGTTAATACGCCACCAGCTTCATGAAGCGCTTCAAAAATA
ATTACTTCGTAGCCGAGCTTTGCCAAATCCCCCGCAACTGTTAACCCAGAAGGACCAGAA
CCGACCACTGCGATTTTCCCTTTTGTTGGTTCCGCTGTTTTTTTTGGAAACATGTGATTT
TCTAATGCCCAATCGGCAACTAAACGTTCTAATTTGCCAATTGCCACTGGTTCAAAGTTT
TTGGCTTTCCCTAATTTACAAACTTGTTCACATTGTTTCTCTTGCGGACAAACGCGTCCA
CAAATAGCAGGTAAATTCGTATATTTACTTAAAATATTGGCTGCTTGTTCCATGTTTCCT
TCACGAATAGCTAAAATAAATCCAGGAATATCAATCATCACGGGGCATTTAGCAATACAA
GGTGCATTTTTACATTGTAAACAGCGAATCGCTTCTTCTTGCCCTTCTGCTAATGTATAG
CCTAAGCAAACCTCTTCAAAATTATTCTTTCTGATAGTAGGTGCTTGTTCCGCAATCGGT
GTTTTTATACGACTTTTTCTAGCCATTTTTCTCCACCTGCTCTTTCAAACGATCTGTAAA
GCAAACTGCTTCTTCTTCCTGATATTGCTTCATTCGATTAATGAATTCATCCCAATTTAC
TTCATTGCCTTTAAACTCAGGTCCATCAACACAGGCAAATTTCATGGTGCCATCAACAGT
GACCCGACAACCGCCACACATGCCTGTTCCGTCAATCATAATAGGATTCAAGGAAACATA
AATTGGTAATTGATGTTTTTCAGCTGTCAAGGTACAAAATTTCATCATGATGCTGGACCC
AATCGCCCAACTGCACGCTACAGATTCACGTGCAATAACTTCTTCCATCGCTTCTGTTAC
TAAACCCTTTTTACCTAATGAACCATCATCCGTTGTAATGATTAGCTCATCTGAATAACG
ACGGCATTCTTCTTGTAACAGAACTAACTCAGCTGTTCGTGCTCCCAAAATCGTAATCAC
TCGGTTGCCTGCTTCTTTTAAAGCCTTGATAATTGGATAAATAGCCGCGATACCAACCCC
GCCACCGACAACCATCACCGTTCCATATTGCTTCACTTCTGTGGGCATACCTAAAGGTCC
AGTGACATCTAACAAAGAGTCGGAAGTTTTAAGTTGGGAAAGTGCAGCTGTTGTCTTACC
GATTACTTGGAAAATAATTCGAATACTGCCTGCTTGTGGATTTGTCTCCGCAATCGTTAA
GGGAATCCGTTCTCCCTTTTCGTCAATTCTTAAAATAACAAACTGTCCAGCCTGAGCATG
TGTCGCTATTCTTGGCGCTTCCAGCCAAAAGTCAAATGTATTACTAGATAATTGAGTCGA
CTGAAGAATATTAAACATTGAAATACCTACCTTCATCATTCCTTTTCATTCTGACTCCTA
CTTTCTTAAACCTTTAGGCAACGCTATCAGATAAAGTTGTGGCAACACTTTTAACAAATG
TTTTTAGCATTTCGATGTCTTCTTCTTCTGCATTGTTTTCAATTTCAACTGTTTCAGCTA
CTTTTTTAGCACCAGCTTTTTCAAAAGCTCCTACAAAATCATGCGCTGATTTACAGAAAA
ATTCACCATATTCACGATCACCGGAACCAACAACGCCAAATGGCTTACCTGTTAAATCCT
TTTCAGTTAATTCATCAAAGAAATCTTCAAATTCAAAAGGCAGTTCCCCATCACCATAAG
TATACGTTGCGATAATACAAGCATCTGCATCATCAAAGAAGTCTACATCAACTTCTGAAC
ACTCTTCACGTTCTACTTCAACTCCAGCTTCTTGAAACTGTTCTTCCAAAATCTCGGAAA
TTTCTTCTGTGTTTCCAGTCATACTTGCATAAACAATTTTTACTAGTGCCATCTTCATTC
ATTTCCTTTCTTTTTCCTAAATATTTCAATGCATTCAAATGCAATTGTAACCCCTTACAT
TAATTCCTAAAAAAATAACTTTTACAAATGATTTTATTCACAAACTAATCTAAATAAGTA
TGTACTCTTCCCCTTTCGAGATAGAGTATTTTTTACTACGTCTTTACTATACCACATTCC
AAACCTTTTTAACAATATTTTTAAGGTAAAAAAAATATTATTTAGGTTCTTTTTTATAAA
ACGTTTTTCCTTCTTCCAATCATAAAAATTGCTTCTAAAACCGCTCCCCCTAATGCACGA
GCTTTGTCGGAAATCGTCAAGCAATCGACTTTCTCAACTGGTCGAGGATCTACATCTGCA
CACTTCAACCCTTGATAACAGGTTACCTTTTCTGAAATCAATCCTCTCAAAGTCCCTGTC
AGAGGCGAATAAACTGGAACCTGATCGATAAAGAATAATGCTTCCCCTTTCAACACGAGA
TCCCCTATGTTTTTAAGGTGGGTAACTTGTCCTGAAGCAGGGGCATGGACAACTCGTTCC
GCACTTTTTCCGCCAATTTCACCTGGAATACCTGTATTAGGTAAAGCTGTTCCTTCAAAG
TATAAACGTCCCAACCTATGGCCACGCATTGTCTCAATCACAACATCGACATCTTGCGGT
GCTGAAAAGCCTGGTCCTAAAGCAATCGTAATCGGTGCCATTCCTCGATGCGTACCTAAA
TTTTTCTTAGCCAAAATCGCATCGATAACAATCAGTGGTTTCAATTGTTGAATAGCACTT
GCTGTTTGATCGACAAAAACAGGCAGCTTATTTTGCTGCCAACATTTCGCGCAATCCTTT
AATGAAGTAATTCGAACAGCAACCAAATCTTCCACTCTTTGTTCTTTCTGGAAAATAGCA
TCACAAACTGAAACAGTCCGCCGAATGGCCAGAGGACATTCTGTTTCTAATACTAGTATT
TTAAAGCCAACGTGCCATAATTTTTGGATAACGCCTGTCGCTAGATCACCCGCTCCGCGA
ACAATCACTAATTTTTCTTGGATGTTTTGACTGATTTCTCCCATAAAATAAGTCCTTTCT
CTAATTCCATATTGCAAGCAATAATCTTGTCTAATTTTTCAAAACAGCTTTTGGGTAATT
GAAGACAGACATTCATTGCTTGAACAAATTCTCTTCGCGTATGGGTTTGATTTAAACACA
AAATTCGTTGGCCTTGGCTCTCTTTAAACAATCCTTTTGGATGAGCAATCAGTTGAGCTA
ACAATGTTTCTGTGATTGGTTCTTGTAGTTGCGCATCGGTTAATTCCAAAAAAAGCGGCA
ACCGATGAATGGTCGTTTCATCTATCTTTTGACCAATCACAGAAATCGGAAGCACACCAA
TTGTGGTGGTTGTTTCTTTTAATATCACGGGTTCATAAGAGGACCAGCCTTTCAAAGGTC
GTTGTTTGGACCCATCCGCTTCTAAAAAAACTTTCGTGAAGTGCTGAAACAATGTTTGAA
ACGAGGTCATTGCAGGCATTGTTAGTTTTGTTTGGTTGTTGATAGCGGTTCCTGCTAAAG
TGATTCCGCAGATATTCGGCGTTATTTTTTCAAAATGGTTCGTATAAAAATAATCATACA
ATTGACGTTGGGGAAACCCAATTTTTGTGGTTGTACTAACCAGAACAGCTTCTTTTCGAT
ATGTTTTTGCTAGCGCCCACATTAAGCTTGTTTTCCCACCACTACCAACAATTGACACAA
TCTCCTTTCCTTGTAAATCAAAACACTTTTTTAAGGACTCCACAGTTGGTACCTCCTTTC
CCCAAGGTCATTTTTCACAGAAAAAATAGAGGCTACGCGTACTTTTGCTTCTTCTAAAAA
ACATACACTGTGAGTTATTTCCGCTTCATTAATGAGTAAACCGATCCCACAGCCATCCGT
CAATGATGGTGGCAAAGTAAAGACGCGAACAGCCACCTTTCTTGTCAACAGTACTTGTTC
TGCCTGAACAGCATAATGTGTATTCGGAAAGGTTAGCAAATACTCCATCTTTTCACCTTC
TTTTTTGTTAAAGCGTAATTACTTTAGCCGCTTGATTCATCGTTTCAACAATTTCATACA
TATTAGTAATAGAGCCGATAGCTAAGGTGTCTGTTAAATGATAAAAATCTAAACAGGCCC
CACACGTTTGAATCGTGGTTCCCTTCTCCGCTAATTGTTGCAAATCAGCTAAGGTATTCG
CTGCTTGATTCGTTAAAAACGCCCCTCGATTAAAGAATAATAGCTGTGTAGGAACAGTTT
CTGCTTCTGATAATGATTGAAGATAACTTTTCATTAATAGTCGTCCTAGCTGCTCGTCTC
CAGTACCTAATTGATCGGAGCCAATCGTAATTACTAAATCTGTTGCTGACTGACTTGTTT
GTTGCGTCGCTTCTTCAGGTACCGTAATTTTGACAGAGAAAACCGTGGCTTCTATCTGCT
TCGCAGTCAAAGTGGCCTGTTTTTTAGCAGCTAATTTTTTCAAATTTTCAACAGCTACTT
CGTTATCGACTAAAACTTCGATAGTGCCTCCAGCTAAACCTAACTCCGCCAAGGCTTTTT
TTGTTTCAATCACAGGTATTGGGCAAGGTTTTCCCAACGCATCTACTAATTTCATATTTG
GCCCTTCTCTCTATAAAAGTACTACTGCTTGTTGTTCTTTTGGCAGAACCTCGCCAATAA
TTTTGGCAACAGGGTCCTCTTTTTGAATAGCTGCTAAACAGGCTGCCGCTTCATCAGCAG
CGACACTAATTAACAGTCCGCCAGATGTTTGTGGATCAAACAAAAGTTCTTGCATTTCCA
TAGAAATTTTTGAATAATCGATTGTCGTTCCGATTGTTTGGCGGTTTCTTTGCCCAGCTG
CAGTGACTAAACATTCTGCGGCGTAGGCCAACGCTCCTGTAATGGTTGGTAATGCTTCTG
TATCAATCAGTAATGTTACCTGATTATCAGCCATTTCTTTTGCATGAATTAATAGACCAA
ACCCAGTCACATCAGTACAAGCATGTACTGCGTAGGATCGAGCATTTGCAGCGGCATATT
TATTTAAACGTTCCATCGAATCTTGTGCGATTTTTTGTTCCGTCTGCTTCGCTAATTGCC
CCCGAACAGCCGCTTGAATAATTCCTACACCTAATGCTTTAGTTAAAATCAAGACATCCC
CCACCTGTGGCGTATTATTATGCCACAATTTTTCTGGATGAACTTCTCCAGTTACCGCTA
AACCATACTTGGGTTCATGGTCATAAATCGAATGGCCTCCCGCCAGTAAAGCACCCGCTT
CCTTTAATTTTAAGCTGCCACCTAAGAGCATTTGTTCCAACCATTCTTTTGACATCTTTT
GTGGAAAACAAACAAGATTTAGCGCATAAAGGACTGTTCCGCCCATGGCATAGACATCGC
TTAAAGCATTAGCGACCGCAATTTTTCCAAATGATAACGGATCATTGACCATTGGTGAAA
AAAAATCAACCGTTGAAATCAAAGCTTTTTCAGGCGTTAGTTGGTAAACCGCGGCGTCGT
CGGCATGTTCAAATCCGACGAGTAGCCGCTCATTTGCCGGTGTTTCGGGTAAGTGTTGCA
ACAATTGATTCAGTACACGGGATTCAATTTTTGCCCCGCAGCCACCTGATGTACATTGTG
ATAAAAAATCCATGCTGTCCGCTCCTTCTCAAATTAGTAGTTCTTGTAAAGCGTGAATTG
TCCAAGTAATTTCTTCAGGCGTTGTCTGCCAACCAAAGCTAAAACGTAAGGTGCCAGTTG
CTAAAGTCCCAGCTGTTTCATGGGCTAATGGTGCACAATGTAAACCTGCGCGCGTCATAA
TGCCATATTGTTCTGCTAGTTGCTGTGCCACTACTGTTTCTTCCTAATTCCACAGTGTGA
TAGAAACAACAGGGACAGTTTGTGCCACGTCCTTGGTTCCTAAAATTGTGACAGGTAACC
CTGATAAACCATTTAAAAAATTCTGCATTAAGGTTCGTTCGTGCTTTTGAATCGCTGCTA
AACCAATTTTATTCAACTCTTTAACAGAACTATTTAAGCTTAGAATACCTAAACTGTTTA
ACGTACCAGCTTCAAATTTATCTGGTAAAAAAGAGGGTTGATCAAAGGAATTAGAGTGGC
TACCAGTGCCGCCCGTTATCAGTGGCTTAACCGCTTCAGCCCCTCGCTCACTAAAAGCTA
ACCCACCAATACCTGCTAATCCATATAAGCTTTTATGTCCAGTAAAGGCTAACACATCAA
TGGCCATCTGGGTCATTTTTATTGGTAAAAATCCCGCCGTTTGAGCCGCATCCAAAACAG
TTAGTAATCCTTTCTGGTGGGCCCATTGAAAACATTCTTCAATGGGTAAAATGGTGCCTA
AGACATTGGATGCGTGTGTCATCACCAAGGCTTTTGTATTCGTTCGCCAGGCTCGCTGAA
TATCTTCTACATCTAACAGGCCAGTTTTTTGACAAGCAACATACGTCACTGAAATGCCTC
GTTCTTTCTCAAGTAAGTGAAGCGGTCTAGCTACTGCATGATGTTCTAACATAGTCGTAA
TCACATGGTCGCCAGGTTGTAAAATCCCCGCTAATGCAAGATTTAAGGAAGTTGTTGCGT
TATTCGTAAACGTAATCTGAGCCGCACTGGGTGCCTGAAAAAAGTCTGCAAACAATTGAC
GTGTCTCTAAAAGAGGAAGCCCCTCTCTAAGCAAAGGGGCATTTCTTCCGTAATTCATGA
ACTGATTTTCTGCTAAATAGGCAGTCAAAGCCTCAATGGTTGCTGGAAATTTTTTATAGG
AAGTCGCTGCATAATTTAAATAAACCAAATCCTTCATACGATTTTCCTCTCTAACTATTG
GTTTCTTGAATTAATTTTCTGTACTCTTCTGGCGTATCGATATCTTTTAAACGGCCAGGA
GTCGCTATTCTCAGCATCTGAACTGCTTCTGGAAAGCGTTCATAAATCATGCGTCCGCCT
TTTTCACCAGTCAATGTTAATAGTTCTTGTCGAAATTGATTACCGAATAATACTGGACTA
CTAGGACAGCCATCTTTTTGTAATGGCACTACAATTTTATTTCTCTGACATTTATCTAAC
ACAGGTTGTAGCATTTTAGGTGTTAACAATGGTTGATCACTAGGTAAGTATAAATAGCCA
GCTCCCCGAGCTTGTTCAGTTCCTAAACGAATACTGCTACTTTGCCCTTCTTGCCATTGA
TGATTGAGAATCAACTGAATGTTCTTAGGTAAAGGAAACGCTGGCTGATTCTCAGGCGAA
ACAACTAAAATCCGTTCTAATACGTCTAATTGATTCACTAAGGTTAACGTGTGCTCTAAA
AATGTTTTTCCTTGATATTTTAAGAACAATTTATTTTGGCCCATCCGTTGTGAATTGCCC
GATGCTAGAATAATGACACTAACGAGTGACATGAGTTGTCTCCTTTTATCTTTTTTTCTT
TTGATAAGGGGTATTTTCTAAAGGCAGACTTGGTCGGAGCTGACCATCCAAGGCAAAATA
TGCGCCTGCTAAAGCTGGTGCGGTAGGGATCGTTGCTAACTCACCTACGCCTTTAATTCC
ATAAGCTAAACCTTCGTGAAGATTGTCAGCATGAACCAAAATTGTTTCGATTGGTGGTAC
TTGAGTGGCGTTCACTAATCCTAGCGTTGCATATTTTGCTTTAACATAGCCTTCTTCTAA
GGCAAATTTTTCAGTTAAAGCATACCCCATGCCCATCGCAATCCCACCTTCAATTTGACC
TTCAGCAGCTCGTGGATTCACCACTTGCCCCATATCATACGCAGCCACAAATTTAGCTAC
TTTTCCTTTGTCATCTAGAATAGCTACTTCAGCAGCATAACCATAGCCAGCATGACTAAC
TGGACTTTTTTTATCATTAATTAACGGATCCGTTTTCGCTGAATATTCCCCATAAAATTC
TTCACCTTCCAAATCACTTAAAGCACGTCCCATATCAAGCTCATACCGTAATTGCATTGC
CGCTCTTCTAGTTGCTTCTCCTGTGAAGAGTGACTGCCTCGAAGCCGTTGTCGTTCCTGA
ATTCGGTGTTCTTCTCGTATCAGGGGCTTCCGCAACAATCATTTCTGGTGGTAAATTTAA
TGTTTCACAGGCAATTTGCGTCGTAACGGTTGCCATTCCTTGACCGATACAAGCAGCACT
TGTGCGGACATGTATTTTTCCTTCTTCAACAGAAATAATACAACGCCCTGTATCAGGTAG
CCCCACACCCACGCCACTATTTTTAAAGAAACTAGAAATTCCAGCAACTTCCGCTTGTTC
ATAGACGTCTTTAACCGCTAACAAGGCTTCTTTTAACGCCGCATTTTTCGAGACCAATTG
TCCATTCGGTAAAGTATCTCCTGGGGCGACGGCATTTTTAAAGCGTATTTCCCATGGTGA
TAGTCCGACTTTTTCTGCTAACAAGTTTAAATTACTTTCAATTGCAAAAGCCGTTTGGCA
AACACCAAATCCACGAAATGCACCTGCTGGCGGATTATTAGTATATACAGCAAACCCTTC
CACATCAATCGTTTGATACTTGTAGGGACCTGCCGCATGTGTACAAGCCCGTTGCAATAC
TGGTCCTCCTAAAGAAGCATAGGCCCCAGTATCCGCATAAATCACTGCTTTCATTGCAGT
TAAATTGCCTTCTTCATCACAGCCGGTCGTAAAGTCCATTTCCATGCCATGGCGTTTGGG
ATGAACCATCAAACTTTCTTCACGGCTTAGCAGTACTTTTACTGGTTTCTTCAATAACCA
AGCGGCTAAGGATGCATGATGCTGAACACTCATGTCTTCTTTCCCACCAAAACCACCACC
AACAAGTTTTGATTGAACATGAATTTTTTCCTTGTCTAGTCCTAACATCCGAGCCACTTC
CCGTTGTTCATCATAGATACTTTGACCCGCACTAAAGAGTAAAATGCCCTCACCTTCAGG
CTGTGCAATCGCACACTCGGGTTCCATGAAGGCATGTTCGTTAATTGGTACGGAATAATG
TTCTGTCACTACAAACGCAGAATTTGCTAATACTTCATCTGCGTTGCCACGTACCAAGTG
TTCATGAGACAAGATATTGCCCTTTTCATGAATAGCTGGTGCACCTTCTGCTAAAGCAGC
TTCACAAGAAGTAAGCGGTATCATTTCTTCGTAATCAACTTCCACTAAATTTTTTATCTC
TGGTAAGGTTTCTTTTCTTTTTGAAACAACGAGTGCTACTGCATCCCCAACATACCGTGT
TATTTCTCCTACTGGAATCATTACATCCCAATCGGAAATAAATTCTAAATGACCAATTTT
ATTATTTCCTGGAACGTCTTTAGCTGTGAACACAGCCACACAGTCAGGATGCGCCAATGC
TTGGGTACTATCGATTGATAGAACTTTTGCGCGAGGATAGGCACTCCGCAAAGCAGATGC
ATGAAGCATTCCTTCTATGTCAATGTCATCTACATAAATCCCTGTTCCTAAGGTTTTCTC
CACTGCATCGACCCGTTGGAAGTCTTCCCCTAATTTACCATTTGAATGTTCTTCTGGAAT
GCTCGTTTCTTCACAAAACATTTTAGCAGCTAACTGAATGGCTTCTATTATTTTCACATA
TCCTGTACAACGACAAATGTTTCCTCGTATAGCTTTCTGAATGTCTTCTTTTGTGGGTTC
GGGTTTCTTGTTCAATAATCCTTGTGCCGAAATAACCATCCCAGGGATGCAATACCCGCA
CTGAACTGCACCCGTTTTTGCAAACGCATAAGCATAGACATCTTTTTGCCGTTGGCTTAA
ACCTTCGATTGTCGTGACTTCTTTGCCAGCTAATTTTTCTAGAGTAAACAAACATGCTTT
GGAAGCCTTTCCATTTACTAACACCGTACATGCACCGCAAGAGCCTTGGTTACAGCCATC
TTTTGTTCCAGTTAGGCCCAGATCCTCCCGCAAAAAGTCCATTAATTTTTTGTTTGTTTC
ACAGGTTTCACTTTGACCATTTACAATAATTGAATACATTTCTTGCACCTCGATTTCTGA
TATAGTTTAGTGTTCAATCACCTAGATTATACCACAAATCTTCGTTCTAAAAATTATTTT
TTAGTAAAAAAACTTTTTTATTTAACTTAAAGGTCCTCATTATTGATAGCGCTGTTGAAT
TAATTCTCCCGCGATGCTAATCGCTAACTCTTCTGGTGTTTCGGCTGCAATATCTAAGCC
AATTGGCATGAAAATTCTTTCAATTTCAGTCATTGTATAACCGACCTCTTTTAACCGTCG
AACTTGTGAAGCAACTTTGTGTTTGCTCCCCATCACACCAATATATTTGGCTGGTGTTTC
CAATAACTGTTTGGCAACGATGAAATCAAAATTGTGTCCTCTGGTAATTACTATACCATA
ATCGTCCGCCGTTATTTCAATAAACGCAGCTAAATTTTCTAAAGGAATAACCCGTAGTTC
CTCAGCTTGTGGAAAAGCTTGTGCCGTCAAAAATTCTGGACGATCGTCCACTACAACGCA
ATAAAACGATAAATAGTTTAAAATAGGTACCAATGCGCGTGCGACATGTCCACTTCCAAA
AATATATACTTTCCCTACTTGGAGGATTGCTTCTGTTAAAAAAGTTGTTTCCTCTTTTTG
CACACAATGGATACCTTTAGGTAGCAAACTTAATTCCCCCTCCCAAGAAGTGGAACCAAT
CAATTCGCCTGTTTCACTATAAAAGGATACTTTTCCTAAATTGTTTTGATCTAGTTCAGT
CATTAACCAACCTTGTTGATTATTTTGAAAATGCGTTTCTATGGACTCACACAACTCTTT
TAAAAATGGCGTTTCCCATGAAAGATAATGGAAAAAAATCGTGACATTTCCGCCACAGAC
CATGCCTAAATCAGCAATATTATTCGGGGCTAAAATAAATTGACGTTGTGCATTTTCTTT
CTCAAGAAGTAGCTTTTTTGCCACTTGTTCAGCCTGAAATTCAACCGCCCCACCACCAAC
AGTTCCGGCTATTCTACCTTCGGCGGAAACCAGCATTCTAGCCCCTTGACTTCGTGGTGT
AGATCCTGAACTTGTACCAATCGTTAATAACATCGTGTCTTGCTTTTCCAATATTGCCTG
TTTCAAACGCTGAAATACTTCTCTCATTTCAGTTCCTCCGATACTACATCCTGTTCTTTA
AAGATTTCTTCAAAGCATGCCTCTACCTGTTGATACACTTTTTTCTCAAATAAAAGATAT
TGATCAATCAACTCTTTTCCTTGATCCGTAACAATTGACCCGCCACCATTACAACCACCA
ACACTTTTGATAATTAATGGAAAAGATAGCTCTTCTTCAGCTACCCGCACAATCCGCCAT
GCCTTATTATAAGACATTTTCATCTCTTTTGCCGCTAAGTTTAGTGACCCAGTTTGCTGA
ATTTTTTGTAAAACTTCGACAACGCCAGGACCAAAAAAGTTCCGATCTGTTTTTAATTTT
AAGTTTAGGGAATACGTAAACATCTTCTCCTCCTTTATTCGTTCATTTTTTTATAGATAA
CGTAAGGGAAAAAGGATACGAAAGCTTACTCACTTTCGTATCAAAAAAAGCAATCTTTAC
TCAAGTGCTACGCGCTTTTTTGGTTTTAAAATGACATTTAAAAGGACTGCTACCAAAGTG
GTTAAGATAACTTCCGAATTACCGAAAATCGTTGTTACCCAAGTTGGAAAACCAGCTAAG
CTTCCAGTAGACAATGTGACACCAATTCCAAATGCTAGAGCTGTTCCGACAACCCCAGTA
TTTCGAGGAGTCATTTCCTGCGAAGCAATCATCCGAATACCTGTCATAGAAATAGAAGCA
AAAACTGAAATCGTTGCGCCACCAATTACCGCATAAGGAATCGTAGTTAATAATGCAGCT
ACTTTCGGAACAAAACCAGCAATTAATAATATAACTGAAGCGAAAACCAGAACATATTTA
TTAATCACTTTTGTTACCGTAACCAGACCAACATTTTGTCCAAAAGTTGCCACTGGGATT
GATCCAAATAAACTGCCAATAAAGTTAGTGAAACCACTCCCCATAATTCCGCCAGATAAT
TCTTCATCCGTTGCATCCCGATCCATTGCCCCAACCGTTGTTGCTGTAAATTGACCGATG
GCTTGAACAGCATCAACAATAAACATTACCACCAGCGTAAAGATAGGTACCAGTTGAAAA
TCCAGTCCAAAATGAAACGGGGTAATTAGCTGAACGATTTTAGCATTTTGAACTGGCTCA
AAACTAACCATCCCTAAAGCTAAAGAAATCAAATAACCAATAACCATTCCGTTTAAAATT
GCTGATAACTTCAAAAATCCTTTTGCAAAATAATTGAAGTAAAAGACAATCGCAAAGGTT
AATAATGCAACTAACCAATTCCGGGCTGAACCAAAATCAGCACTACCAGCTCCTCCTGCC
ATATACTTAATCGCAACTGGAAACAGGGATAGCCCAATACTTAAAATAACCGTTCCTGTT
ACTAAAGGCGGAAACAACACACGGATTTTTTTAATGAACAAACCAACAATAATAACAAGA
ATACTGCCAACTAATTGGGAACCAAAAATTGCTGCAATCCCAAAATCAGCTCCGATGGCC
ATCAAAATCGGTACATACGCAAAACTTGCCCCCATCATAACTGGTAACCGTGAACCCACT
TTTCCAAAAATAGGGAAAAGTTGAATTAACGTTGCAACTGCTGAAAAAATCAATGATGTT
TGAATCAAAATAGTCGTATCACTAGGACTTAATTGGCAAACTTTGGCAATCATAATTCCC
GGTGTGACAATCCCTACTACTGCTGCGACAACGTGTTGCAATCCCATCGGAATTGCTTCA
GAAATTGATAGTTTCGCATCATATTCAAATAATGCTTGCTCTTTTTTTTCATTCATAGGA
TCGTTTCCTTCTTCTTTTTATTCTAAAAGGATTGTTCCCCTTAATCAGTAAAGAATGCAA
TCCTTTTTCCCTCAGAAACATCTTAAAAATTATCCTTTGACAGCAACTGCTTCAATTTCA
AATAAACCATCTTTTGGCAACTTGGCTACTTCTACACAAGAACGTGCAGGCAAAACTTCT
GAAAAGTAATTCCCATAGATTTCGTTAATTTTGCTAAAATCAGACATATGTTGTAAAAAC
ACCGTTGTTTTCACAACATTATCATAGGTCATCTCGACCTCTTTTAAAATCGAACCTAAA
TTGATAAAAGCTTGTTTTGCTTGTTCTTCCACTGTAGTCTTCATTTCGCCCGATTGCGGA
TCTAATCCTAGTTGTCCAGAAATGTACAACGTATTTCCCGCTAAGACAGAATGTGAATAA
GGTCCTACAGCAGCTGGTGCCTGTGCAGAATTAATCATTTTGTTTGTCATCGTTTTCCTC
CATTCTATGATTCTTTATTTTCAATTAAAGTCCCTGTTTTTCCAGATAATCCTTCTTTGG
CTTTTTCTAATAACGTAATCAATGTTTTTCGACCTGGCTTAGATTCAGCAAACTTAATCG
CTGCTTCAACTTTTGGTAACATTGAACCTGGAGCAAACTGACCTTCTTGCGCATATTGTT
TCATTTTTTCTGTTGAAACATTCCCTAAGGCTTCTTGATTTTCTTTACCAAAATTAATAC
AAACTTTTTCAACTGCTGTTAAAATCACGAGCAGATCAGCATCTACTTGTTCAGCTAGTC
GTTCACTACAAAAATCTTTGTCGATGACTGCATTTACACCTTTTAGTCGGTTCCCTTCTT
GAATGACTGGGATGCCACCACCGCCGCCAGCAATGACTGTTTGGCCAGCATCAACCAATG
TTTGAATCGTGAGAAGTTCGACAATATTTTTTGGTTTAGGAGAAGCGACGACTTGGCGAT
AACCACGGCCAGCATCTTCCATCACTTGTATATTTTTTTCTTTGACTAATTGTTCTGCTT
CTTCTTTTGTCATGAAGCGGCCAATTGGTTTCGTTGGTTTTTTGAACGCCGGATCATTTT
CATCCACGACCACTTGAGTGACTATGGTGGTGACGGCTTTACTTATATTTCGCTGACGCA
ACTCTTCTTGTAGCGCATTCTCTAAATCATAGCCAATGTAACTTTGACTCATGGCTACGC
ACATGGATAACGGAACAACTGGATATTGTAGATTATTAAAGGAAAATTCTTCCATAGCTA
ATTGAATCATCCCCACTTGAGGACCATTGCCATGAGATAAAATAACTTCATATCCTGCTT
CAATCAAATCTGCAATCGCTTTGGAAGTCTGTTTTACGGCAGTCATCTGCTCCGTCAAAT
TATTTCCTAAAGCATTGCCACCTAAAGCTACTACGACGCGTTTGCCCATTGCTTCACCTC
ATTTTCTGTTTTATAAAAAGGACGATGCTTTTTCTTTTTCACAACGAGTTTTCGTATTAA
CTGTCTGTTGTCGTTGCATGAAGTCAACGCACATGACTAAGCGTTCTTGACTCGAGACAA
TCACACATTCATGAATAGACTTGGGAAGGTCTTATTTGTTCATGTTGAAGAGGCAACTTC
TAATGATTCATTGTGTAAAGAAAAAGCATCTGTCTTCATGCCAAATTCATTATTTTACTT
CTCTTGGTGTCGCTTTATCCGCTAAGTCTGTTAAAGTTTTTTGCGGATTTTTTACTTTAC
TTAAGAAAATCATAGCCGCAATAACATACGGTTTGTAGCTAGCTTCTTTGTAAAGTTCGA
CCCGATAACGATCGAAAACAGAAGCTTCCACTTCGCCTTCTTCACAACTTACGCCAGTAA
TATCAGCTGGTAGACAATGCATATACAAAGCTTTGCCGTCTTTCGTTGTTTTCATCAATT
CTTCTGTACATTCCCAATCTTTGTGCTTTTTATTTTGAGAAAGTAATTCTTGTTCTAATT
GATCAATTCCTGCTTGGTCACCATTGCCATATAATTCAGTTCGCTTTTCCATTGCCGCAA
AAGGTGCCCAGCTTTTCGGATAAACAACATCCGCATCTTTGAATGCTTCTGCCATACTAT
TCGTTTTAGTAAAGTTCCCACCAAATTCTGCCGCATTTTTCTTCGCAACTTCTTCTACTT
CTGGCATAATTTCATAACCTTCTGGATGTGCTAAGACGACATCCATTCCTAAACGGGTCA
TTAGACCAACAATTCCTTGAGGAACAGATAATGGTTTTCCATAAGATGGTGAATACGCCC
AAGTCATGGCAACTTTTTTCCCTTTCAGGTTTTCAATACCACCAAATTCATGAATTAAAT
GCAACGCATCCGCCATTGCTTGCGTCGGATGGTCAATATCACATTGTAAATTCACTAACG
TTGGGCGTTGTTCTAATACCCCATCTTTATATCCTTCTTGGACAGATTCTGATACTTCGT
GCATGTAAGCATTGCCTTTACCAATGTACATGTCATCACGAATACCAATGATATCAGCCA
TAAAAGAAATCATGTTTGCTGTCTCACGAACAGTTTCTCCGTGAGAAATTTGACTTTTTC
CTTCGTCTAAATCTTGAACTTCTAAGCCCAAAAGATTACACGCTGAAGCGAAACTAAAAC
GTGTTCTTGTAGAGTTGTCGCGGAATAAAGAAATCCCCAAGCCACTATCAAAGATTTTAG
TTGAAATATTATTTTCTCTTAAATAGCGTAATGTATCGGCAACTGTGAAAACAGCTTCTA
ATTCATCTCTTGTTTTTTCCCAAGTTAGGAAAAAGTCATTTTCGTACATTTTTTCAAATT
CTAATTTATCTAATTTCTCAATATATTCTTTAAACGTTTCCATTCCATCTGCTCCTTTTT
TCTTGTCTAATAATCCTTTACTTAACCACAATAAACCGTTGGTAATGCCGCATAAACGGC
TGCACAACGAACCAAATCATCTTTCCAAGTTTTTTCATTTGGTGCATGTGCTTGTGCTTC
CGCCCCTGGCCCGAAACCAATACAAGGAATGCCATTACGTCCCATAATTGAAACGCCATT
TGTTGAGAAGGTCCACTTATCTAACAATGGGCGTTCTTCACGCATTTCCACTGTTTCTAC
AGAGCCTTTCCGTGTTTCTCCATAGAGATTTTTATGCGTTTCCATCAAGGCTTTTGTTAC
ATCATGATTTTCTGGAATGACCCACGTTGGGAAATAACATTCAATTTCATAAGTTAAATC
AGTATAAGAAGGACGATCATAGTTGTACATTGAAACCGTCACATCATCTCCATATTTTTT
AACAGCTGGTAAATTGCGAATTTCTTCTAAACAACTTTCCCAAGTTTCTCCAGCAGTCAT
TCGACGGTCTAGTGAAACGGTACAGCCATCCGCAACAGCACACCGACTTGGTGAAGAATG
GAAAATTTGCGATACAGTCACCGTACCACGTCCTAAGAAACGGGCTTCTTGCCACTCTGG
ATTGTACTTAGGATCTAACATACGAACTAAACCACGAATCGCTGTGCTTTCTGTATCTCC
ATTGTTGTTTAAGGCACGAACATCTTGTAAGATATCCGCCATTTTGTAAATGGCATTATC
TCCACGTTCTGGTGCTGAGCCATGACACGAAACGCCTTTGACATCAACTTTAATTTCCAT
GCGGCCTCGTTGACCACGATAAATCCCACCATCTGTTGGCTCTGTTGAAACAACAAATTC
TGGACGGATACCGTCTTCTTTGATAATGTACTGCCAACATAAGCCGTCACAGTCTTCTTC
TTGGACAGTAACTGTTACTAAAGCAGTATATTTTTCTGATAATAGACCTAAATCTTTCAT
GATTTTAGCGCCATAAATAGCCGAAACAATCCCGCCTTCTTGGTCAGACGTACCGCGACC
ACCGATCTCAGTTTCTGTTTCATAGCCATCGTAAGGATCAAATTTCCAGTTACTCATTTC
ACCAATTCCGACAGTATCCATGTGCCCATCAAAAGCAATTAATTTTTCACCAGACCCCAT
ATAACCAAGTAAATTCCCTTGAGGATCAATGTCAATTTTATCGAAACCTAATTTTTCCAT
TTCGGCTTTTGCTCGCGCAATTTTATTGCCTTCTTCTGCACTTTCTCCTGGAATTTTGAC
AAGGTCTCTTAAAAATTTGACCATATCTTCTCTGTAACCTTCTGCTGCTGCATTTACTGC
ATTAAAATCCATTCCTTTTACCTCCATAAAATTTTTTTATAATTGTCTGGATCAGTGTCC
CCTTCGGTAGAAAACATTAAAACGTTTGACGTCTCATCCAGTTGCAATGCCTCACGTAAT
TCTTGATAGTCGGGATCTTGCATCACTGTAGCTACTAAGCCCATTGCTACTGCCCCAGAT
TCGCCTGATACAACTTGCGGATCCCCTTTTAATGGCGCGCCCAACATACGCATTCCTTTT
TCAGAAACCCAATCTGGTGCTGAAACAAAGAAGGATGTATGATTTTTTAGAATATCAAAA
GAAATCGTATTAGGTTCTCCACATGCTAAGCCAGCCATAATTGTCTGTAAATCACCATCG
ACAAAGCGAATTTCTCCGTCTTTTTTAATTGCTGATTGATATAAACAGTCAGCCGCCTGT
GCCTCAACTACGACCATAATCGGTGGGTTTTCTGGAAAAGCATTAGCAAAATAACCAATC
ACCGCCCCAGCTAAACTGCCGACACCAGCTTGAACAAAAACATGACTAGGTCGTTCAGAG
CCAAATTTTCTTAATTGTTGAGAGGCTTCTAACGCCATCGTTCCGTATCCTTGCATAATC
CAAGTCGGAATTTTTTCATATCCGTCCCAAGCGGTGTCTTGAACCATGACACCGTTTTCA
GTTTCTTCGGCCATTTTATTAGCCATTCGCACACATTCATCGTAATTAACTTCTTCGATT
GTGACGGTTGCGCCTTCTTTTTCAATATTTTCTTTTCTCGTCTGTGTTGAACCCTTCGGC
ATGAGTACAACTGATTTTTGGCCTAATTTATTCGCAGCCCAAGCGACTCCTCGTCCATGG
TTGCCATCAGTTGCTGTAAAAAACGTAGCTTGTCCAAAAGCTGATCGTAATTGATCAGAA
GTTAATTCATCATATGTTAGTTCCGAAACATCTTTCTTTAATTTTTCGGCAATATAGTTA
GCCATGGCAAACGAACCACCTAAGACTTTAAAAGCATTTAAACCAAAGCGATAAGATTCA
TCTTTAACAAAGAAATCATTTAACCCCAGATACGCGGCCATATGATTCAATTCTGCTAAT
GGTGTTTCTGAATACTGTGGAAAACTTTTGTGAAAAGCCAAAGCTTTCTCAATTTTTTCT
TTAGACATCAGAGGTAAGTACTTATCCTCCGTCTTCGGCATTTCATTTGCTGTCCATTTA
ATTTTTTCCAAAAATACTTCTCCTCCTTCTATTTTTAAGTTGCTTTACGAAAAACAAATT
TTCCTTGATTTGCCAAGATGACTTGCCCAGCTTCAGCAACTTTTTGACCTCTTAAATAAA
CCATTCGAGCCTGTCCTTGTGTTTCAAATCCTTCATACGGCGTATAATCGACATTTTGTA
ACTGCGTTCTCGCAGCAATCACGCCGGTTGTTCTAGGATCCCAAACAACTAAATCGGCAT
CACTGCCTTCTTGCACCACACCTTTTTGTGGATACATCGAGAATTGTTTAGCAATATTTT
CAGAAAGCAGAGCAACCATTTTTTCCAAGGTGATTCGGCCCTTCGCCACACCTTCCGTGT
AAATTAATTCTGGTCTCGTTTCAACACCTGGCATCCCATTGGGAATTTTACTAAAATCAT
CTTTGCCAACTGTTTTTTGTCCGTGAAAATTAAAACTGCAGTGATCTGTCGATATTGTAT
TGATTGCCCCCTCTTTAATTCCTTGCCACAAAGCCTGTTGATCCTCTCGTTTGCGTAGTG
GCGGTGAGCAGACATATTTTGCTGCTTCAAAATTAGGCGCATCATACAAGTGATCATCTA
GTAAAAGATATTGAGGGCAAGTTTCTACATAGACTGATTGTCCTCTTTGACGAGCCCGTT
CCACCGCTTCTAACGATCGTTTTGTGCTTAAATGCACAATATTAACCGGCAAATCAGCCA
TTTCCGCTATCATCAAATATCTTGCTACCGCTTCTGCTTCCACAGCCGCCGGTCTTGATA
ACGGATGATAGTGCGGGGCTAACTTTCCTTGAGAAACATATGATTGGATTAATTCATCTA
CTAAATCACCATTTTCACAATGAACGCCTAACATTCCATTAACTTTTTTTATTTCCTTCA
TCGCTTCAAAAATTTCCGCATCTGTGGTCCGTAAGTTATCATAAGCCATATACATTTTGA
AGGAAGTAATACCTGCAGCAATCATTTCCTGAATTTCAGCAGCTATCGTTGGTTTCCATT
CAATCATGGACATATGGTAAGTATAATCACATGAACTCTTGCCTTCAGCCAATTGATTCC
AAGTAGCTAAACAGTCTTTCAATGAGCCGCCTTTATTAGGTGTAGCCATATCAATAACCG
TAGTCGTACCTTTGACCACCGCCGCTTGGCTGCCAGTAGTAAAGTTATCCGCCGTACTTA
ACGAACCTTTGCCATTATTTAATTCCAGATGCGTGTGCGCATCAATAAAGCCTGGTAATA
CATAACACCCCGTAACATCCTCAATCTGAGAATTTTCTACTGGTAAATTTGCCCCCATCT
CTACAATTTGCTCGCCGTCAATTCGAATATCCAATTGACGACGATTATATGCAGATACGA
CGGTTCCACCTTTGAGCAGAATAGACATTTATTTATCCCCCAGTCGTAAATTTCCTTTTA
TGCTTGCATACAATAAGCATATTCTTCAATCATAGTTACCATTAATGCGATTAAATCTTC
TGGTACATCTAATCCTTGATCCGTTAATTGAATTGTTGACACCGTTCCCCATAGACGCAG
TAAACAAATTTTATCCACAGGATTTTGAACATAGAAACCTGAATTAGTACTGTCATAAAA
ATCAGCTTCACTGTTAAATAAGGTAAATTTGTCTTTGTAAGGGGCACTTGCATAAGGGCA
AAATGTTTCACAGTTACCACATTCGTTACACATCCGATCAACATGGACAATTTGTGGTTT
TCCTTCGACATACACAACAATATTTGCTCGGTTTGGACAGACATCCATACAAGATTCACA
AATTGTGGAGCATTCTAAGCAACGACTAGCTTGACTACAAGACATCTCGTCTGTTACAAG
GATACCTCGTTTGTTTCTAACAAATGCAACATCACTATTTAAATTATCTTTTTCATAGTG
ATGATTGTGGACAAGACAAATATTATTTGCCGCTTTTGTTGCATCAGCGATTGCTTCAAC
AATTGTGGCTGGTCCTAAATTAGCGTCACCAATGACATAGACGCCTGGTATATTTGTTTC
CAATGTTTCTTGATTTGAAACGACTTTCCCATAGTTGTCTGTGTGAATGCCTAATGCTTG
GTAAAATTCTGTATCTACTTTTTCACCAACAGCGGCAATCACTGTATCAGCAGGAATATC
AATCATTTCTCCTGTACCAATTGGACGACGGCGTCCAGAAGCATCTCGTTCACCTAGGAC
CATTTTTTCACAAGTTAATTGTTGATTTTCATGTTTAATTGGCGAAAGTAATTCTAAAAA
GTCAACGCCATCTTCTAAGGCTAAATAAAGTTCTTCTTCATCTGCTGACATATTGCGTTT
ATTCCGACGATAAACCACTGAGACTTTTTTAACACCAGGTAATGTTGTGGCTGCACGAGC
ACAGTCCATAGCTGTATTTCCGCCACCAACGACGACAATCTGTTCTCCATAAGGATTAAT
TGTTGGATTTTCTCGGTTTGCTTTTAAAAATTCTAACGAATTCAATGCTCGACCAGATTC
TAAACGAAGGACCCCATGTTTCCATGCACCAATGGCATAAATAACATTCGTATAGCCTTG
GTTTTTCAATTCTGCCAATGATGGCGCCTCTTGTCCTGTACGGAATTCGGCTCCCATAAA
TTCCGCTAACTGAACGTCTTTTTGAACAGATTCCATAGAAATTCGAAATTCTGGTACAAT
CTGGCTACAAACGCCCCCAATTGTCTCGGATTTTTCAAACACAGTAACAGGCATGCCTTC
ACGTGCTAATAAATACCCAGCAGAGATCCCTGCAGGGCCTCCACCCACAACAGCTGTTTT
AGGTGCATTTTCTTTTGGCTGTGGCTTTTCTAGTGTCGTCAATAATTCATCATAAGCATG
TTCAGCTGCTTCTAACTTCACTTCCCGAATATGAATAGATTCTTCATAAAATTGACGTGT
ACATTTAGTCATACAAGGATGTGCACAAATGGTTCCAGTAATAAAAGGCAATGGATTTTT
ATCGACAATTACTTGCAAGGCCTTTAAATAATTACCTTCACTTACATAACGAAGGTAAGC
AGGAATATCCTGATTGATTGGACAACCACCGTCACTTCGACAAGGAGCGATATAACAATC
TGTTAGTGGAACTGTTTTTCTTAGTTTGGTACTTTCTGGTAATTTAATTGATTTTTGGTA
ACGTGCTTGTGTTTTAGCTTTCTCAACAACTTGAGCTAATTTATCCAAGTTGACATGAAC
CATCTGAGGATATTCTGCTGCGCCCAATACATTAGCAACTTGATTCATTCGTTGATAGCC
ACCAGGTTTCAACAGCGTCGTTGCCATAGTGATTGGCCAAATCCCAGCATCAAATATTTC
TTTACTATTGAAAATATCTGCACCGCCAGAATAAGAAATTTGTAGTTTCCCATCAAATGC
TTCTGATAATTTTTGTGCCAATGAAATACTAAGAGGAAATAGCGAACGTCCTGACATGTA
CATTTCATCACCAGGTAATTCATTTGCTGCAATCGTTACTGGGAAAGTGTTCGTAATTTT
AACTCCGAAGCTTAGATTTTTACTATTAGCTAATAATTGCAGACGTTGTAACATCGGTAC
TGCTTCTTCAAATTGTAAATCTTCTTTAAAATGGTGATCGTCAAAAACCATATAATCAAA
CCCTAGCTCATCCATCGTTTGACGCGCATATTCATAACCTAACATGGTTGGATTACATTT
AATAAAAGAATGGAGCCCTTTTTCACTTAATAAATAGGCCGCAATTCGTTCAATTTCGTC
TGATGGACAACCGTGTAAAGTCGACAGCGTAATAGAATGACAGACTTTAGGACTAATTGC
TTCGATATATAAGTCATCTACTTTTTTAAAATAAGATAGATATTTTTTGGCAGCTGCTTG
GCATTCCGCCCAAATCGGCGTTCCTTCTGCGTTCTGCATTTCGTTAATATAACGATCAAT
TTTTGGTGATTGAATCCCTGCCAAATCATAGCCAACACTCATATTAAAAATGAAACCATT
CGGGTCACCTAGCTCGAACTCTTTACTAAGTAACTTCAAAACGAACCATGCTTTGACGTA
TTCATCATAAGCTTGGGGAACGCGCAATTCTGTGGACCACTCAACGTTGTAACATTCATC
TGCTGCTGCGATACATGGTTTACTCACAGGTAAATCTTCTCCATCCAGTATCTGGACTGT
CTTAACTTCAAAAAAACGAGAACCTGTTAAATAGGCCGCAATAATATTTTGTGCTAATTG
TGTATGAGGACCTGCTGCTGGACCACAAGGGGTTTCCATTTTTTCTCCAAATAACGAAAT
CGTTTTTGTAGGATCCGCATGATAAAATTTACGAATGCCAAAAATTGTGCCATCTTGTTG
ATACTCACTAAAAATCCAATTTAATAAAGCCTCAATTGAGATGGGATGCATAATATCACT
CATTAACGTCACTCCTTTTATTTATAATGAAAGCTATTGATTTACTCGTTTCCAGAAAGA
TTGTGCTTGCGTTTGCGCATCATGCCAAACTTTCTCTTCATCAATTCCTTGAACTTCACG
ATTACGCATCCGAATTTCTCCATTAATCACCGTGTCAGTGACCATCCCACCATTCATGCC
GAATAAAATGTGCATGTTATAATTCTCTTTTGTCATTGGTGTCGGGCCATGATAATCAAC
AATAATGACGTCTGCTGCTGCATTAGGTTCTAAAACGCCTAGCTTTGTTTTAAAATAGCG
ATTAGCCATTTGCGGATTATTATCAAACAGCATTGTGGGAATTTCTGCCCAAGCCGCATT
TGGATCAGCTAAATGATGTTTGTGGATAACATTTCCTACCTTATAAGATTCCGTCACATC
ATTCGTATAACCATCTGTGCCAAGACCCATCAAAATACCATACTCATTAAACATGCGCAT
CGCAGGTGGGCAACCGACCGCATTCCCCATATTCGACTCTGGATTCGTGACCACCATTGT
GTCTGTATCTCTTAGTAATTCCATCTCATGAGGTCCAATATGGATGCAATGGCCTGCCAT
TGTCTGTTTTCCTAAAATTCCTAAATCAAATAATCGGTTCACAATCGGCTTCCCATATTT
TTTCAAAGAATCATGAACATCGGCTAAATCCTCTGCAATATGAATATGATAACCAATCCC
ATCTGGCGTATTGGCTGCACATAATTCTAAAGAAGCATCTGATAAAGTAAATGCTGCATG
CATACCCATCATCGCTTTTTGCATATCATCATTTCTTAAGGAACTGGCTTTAATAAAGGC
GGCATTTTCTTGAACTGCTTCCCGCATTTTCTGCTCACCATCGCGATCAGAAACTTCATA
ACAAAGGCAGGTCCGAATCCCTAACTCGTCCGCTGCATTAGATAATTGGGTTAAACTCCC
TGTAATTTCTCCGTAACTAGCATGATGATCAAAGACAGTTGTAACACCGTTGCGAATACT
ATCTAAATAAGCAACCTTACCACTTTGATAAGTGTCTTCTAATGTCAAAGCACGATCAAT
TCGCCACCATTGATCTACCAAAATATCCATGAAATTTTTAGGATGATAATTCGTTAAACT
TAACCCACGTGCAAAGGTACTATAAATATGATTGTGCATGTTAATAAAGCCTGGCATAAT
CACTCCACCTTTAGCATCAATAAATGTCGCTTCTGGATAAGCTTGTTTTAAATCTTCTGT
CGTTCCGACTTGTTTCACAACTTGACCATCAATCGCCACACACCCATTTTCAAAAAAATG
ATTCTGCGCATCCCGAGTGATTAAACGCCCATTTCCAATTAATAACATGTATTCTCCTCC
TATTTTTCAACCTATTCCCCACAAGTGGCAAACGCTTACAAATCTATCGCTCAATCATTC
ACGAATATAGCTTGACTAGCTTGGCTAATCTATATCCCTACGAAAAGCATTTGAAGCGCT
TGCATTTTTTTACTAACGAACTCATTAACTTGATTAAAGTATATCACCTTGCCTTAAAAA
AAACAATGCTACCTAAAAAATATTTTTTAGAATTTTAACAGCCGTTATCTTGTATTATTA
TTTTTATCATGCTATCATTATTTTTCAGAACAGGTAGTACGCGACATTAAAGGATTTAAC
ACTGCCTATTCCATTTAAAAATATTATGTTAAATTTGACACAATCTTATAAAAACTGTTT
GTGCCAGGCACATTAGAAAGGAGCTTATTTATGTTATCCGACGAAAAACTTACTTTTTTA
ACACAAATTGCTAAAGGTTTAGCTGGTCAATTTGGAGAAAACTGCGAAGTCGTTATCCAC
CAAATCAATGAAGACAATATTAACAATTCTATTGTTTCCATCGAAAATGGTCATGTCTCT
TCTCGTCATCTGGGCGATGGACCTTCTCAAGTAGTTTTAGAAGCCTTAAAAAAAGATCCC
AGTGAGTTGAATGATCATATTAACTATCTGACCCGTACCCATGATGGTCGTATTTTAAAA
TCTAGTACAATGTATTTTAAAGATGAGAATGGTCAACTCGATGGTATTTTTGCTATTAAC
TACGACATCACTACATTGATTGCTGCAGAGTCGAACTTAAAATCTTTGATTTCCACTGCA
GAACCTGAAGAAGATAAAGACCCTGATTACATTCCTCAGGATGTTAATGAGTTGTTAGAC
GATTTAATTCATGAATCAGTCAAATTAGTTGGCAAGCCGGTCCCATTAATGACGAAGGAC
GATAAAATCAAGTGTATTCAATTTTTAAACAATAAAGGCGCCTTCTTAGTCACTAAATCT
GGAGACAAAGTTTCTAACTTCTTCAATATTTCTAAATATACGCTATACAGTTATATTGAT
GCGAAATAAAAATGGAAATCGATGGACGATTTGTTGTTAAGACAAGTCGTCTATTCTCTT
TTTTCCTTCACTATTCTACTTTTTCTAAAAGACTTTTTAAATAATAGTAAGAAAAAGTAA
AAGGAATTAATTTTTTATTTTAGTTATGGTATGATAGATTGAGTTTAATTTAAAATAACG
AAAAATTAAAGATATAGAAATTGGGGGACAACAAATGGGGATTCGAAGTCATTTAGCAAT
TGCTGCAGGAAAAACTTCGCAATGGGTTTTACAAACATTTTTTAAAGGCGGCAGTAGCTA
CCCAGGGAAATTAGCCCTAAAAATCGATCCTAAAATTTTAGATACATTGGCAAAAGACTA
TGAAATTGTCGTAGTCACTGGAACGAACGGCAAAACATTGACAACTGCTTTAACTGTTAA
CATTTTACGCCAAGAATTTGATGAGGTATTAACAAATCCAACGGGTGCTAACATGGAGCA
AGGAATTGTCTCTACTTTTTTAAATGCCAAGGCGAAAAAAGGACAAAAGAAATTTGCGGT
GTTAGAAATTGATGAAGCAAGTTTAAGCCGTGTCACTAAATATATTCAACCAAAATTATT
TGTTTTTACGAATATTTTCCGCGACCAAATGGATCGCTATGGTGAAATTTATACGACGTA
TCGCTTAATTATGGAAGGCGCCGCTGCTGCTCCTGAAGCAACTATTTTGTGCAATGGTGA
TTCGCCAATTTTTAATTCAAAAGAAACTGTAAATCCTCGCAAATACTATGGATTTAATCA
TTTACCACCGAAAGAGCAATTGGCTCATTACAATACAGATGGGGTTTTATGTCCAAAATG
TAATCATATTCTTCATTATAAAATGATTACGTATGCTAATTTAGGTGATTACTATTGCCC
AAATTGTGGCTTCAAACGCCCTGAATTGGATGTGCAGTTAACGGAAATGGTCCGGATGGA
TAACACATCTGCTGATTTTGTGATTGATGGCGAAGAATATGGCATTGCTGTTGGTGGGAT
GTATAATGTTTATAATGCGCTAGCAGCCACAGCGGTAGCAGAATATTATCAGGTGGCACC
AGATAAAATCCGAGCGGGCTTAGCTTATGATGAAAAAGTTTTTGGGCGTCAAGAAACTAT
TAAAGTTGGCGATAAAGAATGTACGTTAGTTTTAGTAAAAAATCCCGTTGGTTTAAATCA
GGTCATTGATATGATGGGCTTAGCCCCTTACTCTTTCTCGCTGGTTTCATTATTAAATGC
CAATTATGCAGATGGAATTGATGTCAGTTGGATTTGGGATGGTAATCATGAAGCCTTTGC
TGATATGGACATTCCAAAAGTAATTGCTGGCGGTGATCGCCATGAAGATATGGCCTTGCG
TTTAAAAGTTGCGGGTATTCCTGAAGAAAAATTACTAGAAATTCCTGATTTGGAGCAAGT
AATTTCAGAAATTAAAAGGTTGCCGACAGATCATGTCTATATTTTGGCAACCTATACTGC
TGTTTTGCAATTAAGAAAATCATTAACAGCCCAAGGGTATATTCAAGGGGGAATGAATGG
TGTCTAAAGAATTAGTCGTTTGTCATTTATATGGCAACTTATTAAATACTTACGGAGATA
ACGGAAATTTATTGATGCTTAAATATTTAACCGAAAAAATGGGCGTTACCTTCCGATCAG
AAATTATCAGTATCTACGAACCGTTTGATCCCGAAAAATATGATTTAGTCTTTGTTGGTG
GCGGTCAAGACTTCGAGCAACTGATCATCTCAGAAGACATTCAGAATAAAAAAGAAGCTT
TGACTTCTTATATTGAAAATGACGGCGTCTTGTTAGCTATCTGTGGTGGTTATCAACTTC
TAGGACATTACTATGTCGGCGCACAAGGCGAAAAAATTAAAGGAATCGGTGCGTTAGATC
ATTACACTTTGAGCCAAGACAACAATCGTTTCATTGGTGATATTGAAATTTATAATGAAG
AATTTGATGAAACGTATTATGGTTTTGAGAATCATAACGGCATGACTTTTTTAGGCGAAG
GTGAACGACCTTTAGGAACAGTCAAACAAGGCAAAGGCAATAACGGTCAAGATAATGGCG
AAGGCGTTGTCTATAAAAATGTGTTTGGCTCCTACTTCCACGGTCCAATCTTAGCACGCA
ACAAAAATCTAGGGATTCGGTTAATTCGGACCGCTTTAGAGAAAAAATATGGTGAACCGA
TCGCTATTCCTGAAACGCTTTATAAATAAAAGAAGAATCTAGTTCCTACATATAGGGCTA
GATTCTTTTTCATTTCTCCGACAACTATTTACATCTTTACAAAATATAGTAAGATAAAGA
GGTGCATTTAAAATCGAGAATTTCTCGGACTGGTTCGGAAACTTCCCAGAATAAAAAACT
AAGTATCTCTCAATACTAACTCAAGTCATAGCTTTTTTAACAAGAGTTATCATTTGCAGT
TAACGAAAAAGGAGGATTGGAAAAAATGCAAAAAGTAATTATTGATTGTGATCCTGGAAT
CGATGACACGCTTGCTCTCTTGTATGCACTTGCTTCACCAGAGCTAGATGTCCAAGCGAT
TACCGTTGTTTGTGGAAATGTCCCTGTGGAGATTGGCGTGGAAAATGTTTTTAAATGTTT
GGAAAAAGTTAATCGCTTAGATATTCCTGTCTACCAAGGGGCTGCTAGCCCTTTAAAACG
GCCATTTGTTAGTGCACAAGATACACATGGCATGGATGGTTTAGGTGAAACATATTTCCC
CAGAACTAGCAAAATCCAAGCACAAGCGCTTTCCGCTGCTGACTATTTAGCACAAACCTT
TCAACAAGCTACCGATTGCTCAATCATTGCCCTTGGTCCTTTAACAAATATTGCTTTGGC
TTTAAAAAAAGAACCTCTTCTGGGGCGAAATCTTCAACGTTTTGTCTCAATGGGTGGTAC
CTTTAAAAGCCACGGCAATTGCTCTCCTGTTGCAGAATTTAATTATTGGTGTGATCCTGA
TGCAGCAGCTTGGGTTTTTGAGGAATTAGGTGCAAAAATCGAGATGGTCGGCTTAGATGT
CACACGAGAAATTGTTTTTACACCAACAATTCTCAATTATTGTCAACGACTCAACCCCAA
AATGGGGAATTACCTCGCTGAGATTACTCAATTTTATTTTGATTTTCATTGGAAATATGA
ACGTATTTTAGGGTGTGTTATCAACGATCCCTTAGCGGTTGCTTATTTTATTGATCCTAC
GCTCTGCCAAGGCTTTTCCAGTTACGGACAAATTGTTCCTGACGGCATTGCTATGGGGCA
ATCAATGATCGATCAATATCATTTCCAGCAGCAACCAGCTAATTGTCATGTCTTGACTAC
GGTTGATAGTCAACAGTTTTTCGTGAAGTTTCTATCCATTCTTTTAAATGTACAAATAGA
TGAGATCGAAAGAGATTTCAAAAATTTAAGGATGGGATAACCATGAAAAAAATAACACCA
CGAATCATTACAATTATCGCTTTTAGTGTTGCTTTAAATTACCTCGGCAGTACCATTGCG
TTACTCCTTCGTTTACCAATTTATCTTGATAGCGTGGGAACTATTTTTACAGGTGCGTTA
TTAGGCCCACTCTTTGGTGCACTGACAGGTATTTTAACAAGTCTATTAACTGGATTGACA
ACGGATATCTTTTCTCTGTATTATTCACCTGTCCAACTCTGCACAGGAATTTTAGCAGGT
TTGCTCCTTCATCAGCAGTTAAAAGTAACCAAATTACCATTTAAAACGTTGTGGTTAACA
ATACCAGGAACAGTGATTTCTTCCTTAATCACAGTTTGTTTATTTGGTGGAATTACTTCT
GCTGGCTCCAGCATAATTGTCCAATTTTTATATGGTTTAGGCTTCAATCAGTTAGCAAGC
GTCCTGTTGGTTCAATTGATAACAGATTACGGGGATCGTCTGCTATCAGTCATCATCGTC
ACAGCTGTTATCGCTGCCTTACCTAAACGTTCCTTTATAACAAAATAAACTGTTTTAATG
CTAAAAAAGAGGAAATCATCTGTTGATGATCTCCTCTTTTTTTAGCGACTGCCAGGTTCT
GAAGCTATAATCGTTAGATCACCTTCAAAACGCCAGCTCGGAATATCTGTCGGAAAGATA
AAGCTATCGCCTTTTTTCAAATCAAAAGTAGCCACATCTGCTTTTGCAGCATCTTCTGTA
ATCAATCGACCCACACCTTCAATAACTGTTGCTAATGTATAAGGTGCTTGTTTTTTGACT
TTTAGAATCCCACTGACACGCCACTCATAAACATTAAAGAAATCTGTTTTTACATAAGTA
ACAATGCTTGATTGTCCTTGATTTTCTTGTTGAATAGAGAAGTCAGGATCCTTTGCCGGA
ACGGTTGTCACATCAATGGATTGTTGAATATGCAATTCCCGGGTCTTTCCTTGATCATCT
GTTCGATCATAATCATAAACCCGATACGTAGTATCACTGCTTTGTTGCGTTTCTAAAATT
AAAATACCCGAGCCGATGGCATGAATAGTGCCGCTTGGTACATAATAAAAATCGCCTTTT
TTCACTGGTACTTTTCTTAAAAGATCGTCCCAACGACCTTCTTCAATCATTTCAGCTAGT
TCTTCTTTTGTTTTCGCGTGATGTCCATAAATGATTTCAGCGCCAGGTTCTGCATCAATA
ATGTACCAACATTCAGTTTTGCCTAGCTCGCCTTCATGTTTTTGGCCATATGCATCATCG
GGATGAACTTGCACGGATAAATCATCTTCAGCATCTAAAATTTTCGTTAATAATGGAAAG
ACAGCGCCACCTGCATGGCCGAATAACTCTTGATGGTCTGCCCACAATTCATCTAATTTT
TTTCCTTTAAATTCGCCATTTAAAACAGTACTAACGCCATGTGGATGTGCACTGATTGCC
CAATCTTCACCAATTTTATCGCTCGGTAAATCGAAACCAAATAGTGTGTGTAGACGATTG
CCGCCCCAAATTTTTTCTTGAAAAACAGGTTGTAAAAATAATGGTTCTTGCATTGACTGT
GACCTCCCAAATTGAATTCGCTCTCATTATATCACTAAAAACTAGTCATTTCATCTGAAA
CTGATGATTTCTCTTTTAAATAGGTTGCCAACAACTGATCTCTTTCTTCGATATAAGTGT
TCCGGTGGTCCTCTGGATGGACTCGATTAGATAAAAAGATAAACGCTGATTGTTGTTGCA
CATCAATTAGCAAAAAAGTGCCTGTATAGCCTGTATGGAATAATAATGGCCGTTGCGTAG
CTACATCATATTTAAAATCCCAGCCTAGAGAACGTGGTTTATCTGCAGCTGGCACTTGGT
TAACTAGTAACAAATCAATCGTCTCTTTTTTTAAGAATTGGAGATTGTGATAACTGCCTC
GATTTAAATACATTCGAACAAATTTTGTTAAATCATAGACATTGCTAAACAAGCCAGCAT
TCCCTGCATGTTCTCGTAAAACAAATGCCTTAGGATCATGGGTTGTACCTCGAATCAACC
CTCTTTGTTCATGTAATTCTGTTGGCACACAGTTTAAAGGATTCTTTGGTAGAAACGTAC
TTTCGTTCATCCCTAAAGGAAGCAATACTCGCTCAGATAAAATTTCTATCATTGATTGCT
GGAACATTTCTTCTAACATAAAGCCTAATAAAATAGTTCCTGCATCTGTATAAACAACTT
TTTTACCTATCGCTTTGCCTGCGTGAAATGAATGATTGTAGGCGTCTTTTAATTCTTGGG
CATTCAGCTGATCACGATTAGGAATATAGCCTTGTAAATCTGCCGTATGTGTCAACAAAT
GCCGGATTGTAATATTAGAATCTTGAAAAGAGGGATAATAAGTTTGTAATGATTGATCTA
GAATAATTTTTCCTTCTTCCACTAATTGCAAAATAACGGTGGTGGTGCCGACTACTTTGG
TTAAAGAAGCCACATCAAACAGCATGGCCGAGGTTAATTGTTCTTTGGTGGGTTTTACTT
GTGCGAGTCCCCAACAATTGCTCTCCTCTTTTTCACCTTCAATGAAACAAAAACTAGCCC
CCGAAAAAACACCTTTTTTCATCATATTTTGAATTTTCCACTTTGTTTTTTCGTACATTT
TTTCACCTACTATTTTTAATATTAAAGGAAAAGTCTAGAATAAGTTCCGAACAAAAGTAG
CGTTAAACTTTTATTCAGACTTTATTCCAGACTTGCTAAAACAAGCTTATTTTGTCTGTC
TAAGCGTTTATTTTAAGACAAACCACCATTCCAAGCCAATTGGATCAAACACAGTGACAA
TCGCTTTTTTCTGGTCAATAAAGAACTCTTGATTTTTTGCCGTTAATTGTTGCTCCATTG
CTAAAATATGGTCTTGATCAGAGAGCTTAATGGTAAAGAAATCTAAACCTAAGTGTGGAT
CAGGTAATTGATCCACTTCACTTGTTTCAGGTTTTTGGAATCCAATAGTTGCTTTGCCAT
CTTCTAAAACAAATTGATCTTTTTCATTGCGTTTTAAACCCAGAACTTCCTCATAATATG
CTTTTATTTCTTTTTGATTGTTTGTTTTTAATTGCACATGCGCTAAATATGAGCCAGCGG
CTAACCCTTGATGTGGCTCTAAGTCCTCACTGATAAGATCTTTAAGCACAATCGGTTGCT
TTTCAGAAGTCGAATTTGCTGTTGCTTCATCGTGAAAAATCTCAAATTGATTGCCTTCAA
GATCAGTAATGAACATGCTTTGACGTGTGCCAATTTGGAAACTTTCATCAATTGGGTAGT
CTTGTTCAAGCACTCGTTGAGCAATTTGTAAAAATTCTTTTTCCGTAGGAACTTTAATTG
AAAAATAAGCCATTTGCTTTTCTTCATTATGAAAATCTTCGGCTTTTCTAGTTTCTTCTA
AAATTAATAATTGCGTTCCTGCTTCACGTGTACCCCAGATAGACAGGTTATTTTCTTCTG
ACTTTAAAACAAAACCCATTACTTTTTTATAAAAGTCGACCATTTCGCCAACTTTTTTCG
CACGAATGGCAATTGTTTTTAATGTAGCAGCTTTTTCTAATTGAAATTCAGTCATTTTTT
CTGTTACCTCCATTTTCTTCTCTCCCATTTTATACATCTCTTGCTATTTCATCAAGTAAT
ATCCTGTTTTTCTCAAAAGAAAATAGAAATTTTTCAATTTCGCTAACTTTTTGTCAAAAA
AATAAGGCTTTAGGAACCAGTCTTTACGACTATGGTTCCTGAAGCCTCATCATGAATTAC
TATTTTTTTGCTTCGCCTTTTAGGCTACTTCTTCAGAAAACTGACTGTTATATAAATCAG
CATAAAAACCGTTTTTCGCCATTAATTCATCGTGGGTTCCTGTTTCCACAATTGAACCTT
CTGCCATAACGATAATCGTATCGGCATCACGGATAGTCGACAAGCGATGAGCGACTACAA
AGCTGGTCCGATTTTCCAGTAAACGATTCATTGCTGCTTGAATCAGTATTTCTGTTCGAG
TGTCCACACTTGAGGTGGCTTCATCCAAAATTAAAACGTCTGGATTTGCTAAGAATGCTC
GAGCAATTGTAATTAATTGTCGTTGACCTTGAGAAATATTGCTGGCTTCTTCATTTAGAA
TCGTTTGATAGCCTTCTGGTAATTTTCTGACAAAATCATCCACATGGGCTGCTTTCGCCG
CACGGATCACTTCTTCTTCGCTCGCTTGCTCATTACCATAATGAATATTGTCATAGATAC
TTCCAGTGAACAACCAAGTATCTTGAAGAACCATTGAAAAGTGTGCTCGCAACTCTTCGC
GAGACAAATCGCGCGTATCTACGCCATCATATTTGATGCTGCCGCTACTAATATCATAGA
AGCGTTCCAATAAGTTAATTAGGGTTGTTTTCCCAGCACCTGTTGGGCCCACGATTGCGA
CCATTTCCCCAGGTTTAACATTTAAATTGAAATCTTTCATTAATAATTTCTCTGGTGAAT
AGCCAAAAGCAACATGTTCAAAAGAAACACGATAAGGACTATCTGTTTCCACTGGTACGC
CAGAAGGTTCATCCACCATTTCTTCTTCATCTAATACTTCAAAGACACGTTCTGCCGAAG
CCACCGTAGCTTGGATTGTATTCATTAAATTAGCGATTTGAGTAATCGGTTGTGAAAATT
GATTGGTATATTGAAGAAATGCTTGGACATCCCCTAAATCCATCATACCATTCGCTACTT
TTACGCCACCAAGGACTGCAACAAACACGTAGCCTAGATTTTTGATAAAGTTCATTAAAG
GCATAATGATCGCTGAAATAAATTGTGCTTTGCGACCAGCATGGTATAATTTTTCATTTT
CTTTTTCAAATACTTCTTGATCACTTTCTTCGTGGTTGAAACTTTTTACTACTACGTGAC
CACCGTAGGTTTCTTCGACTTGGTTATTCAATAATCCTAAGCTTTTTTGTTGAGCCGCAA
AATGTTTTTGCGAGCGAGGCGCCACAACCATCACAACAATTAAACTTAATGGCACTGTTG
CTAAGGCAATTAGTGTTAACTGCCAGCTAATGGTCAGCATCATCCAAAGTACACCCACAA
ATGTCACGATACTGGTAATTAATTGGGTTAAGTTTTGTTGTAAAGTACTCGCAATATTAT
CCATGTCGTTAATTGCCCGTGACATGATGTCCCCATTACTATGAGTATCATAATAGGAAA
TTGGAACTTTGTTCATTTTCGCTTCTAATTCTTGACGTAATTCATAAACTGTTCGCTGTG
AAACACGTGTCATAATTACTTGCTGCAAGAAATTAAAGACAGCAGAAATAAGATACATGG
CAATAACAATTAATAAAATTTGACCGATTTTGTCAAAATCAATTGGAAAAGATGTTATTT
TTAAGCCTTGTTTCATTTCAGCAGCGCCTTTCATGACGCCTTTAAAAATTTCAGTTGTTG
CCTGTCCTAATACTTTTGGTGTTTGAATTTGGAAAACGACGGCTGCGATTGCTAATACTA
AGACAGCAATAATTGACAGCATTCGTTTAGACATGTATCGAAATAAACGTTTCACTGTTT
TCCAGAAATTTTTTGGTTTTGGCCCTTTTGCGCCAATGTTGCGTCCTGGTCCACCGCCCA
TTGGTCCGCCTTTTGGTCGACTACTCATGCAAGGTCCTCCTCTCTCAATTGAGAATGTAC
GATTTCTTGATACGTTTGGTTGTTCGCTAATAACTCTTCATGCGTTCCTTTACCAACTAA
TTTCCCTTCGTCTAATACTAAAATTGTCGATGCTTCCATAACCGTACTTACACGTTGGGC
CACTAAAACAACAATTGCATCCGTCATCTGCTCTTTTAAGGCTTTTCTTAAATTAGCATC
TGTTTTGAAGTCCAATGCAGAAAAGGAATCATCAAAAACATAGACATCTGCTGGTTTTAC
TAAAGCACGAGCAATAGCCAACCGCTGGCGTTGTCCGCCAGAAAAATTACCGCCGCCTTG
TTCGACATGACTATCCAAACCTTCTGCCAATTCTGAAACAAACGCCTTTGCCTGCGCAAT
TTCTAAAGCTTGCCAAATTTCTTCATCGGTCGCATTTGGGGCGCCGTATTGCATATTTTC
ACGAATCGTTCCTGTAAATAAAACAGCCTTTTGCGGTACAAAGCCAATCATTTCTCGTAA
ATTATGCTGTGACGTTTCTTTAATGTTTTTACCATTTAGTAAAATCTTGCCAGATTCAAC
ATCATAAAAACGTGGTAAAAGATTAACCAGCGTTGTTTTCCCAGAACCTGTCCCACCAAT
AATTGCGACCGTCTCCCCAGATTTTGCTGAAAAATCTATATCTTCCAGTGCTAAGTTTTC
AGCATGCTGGTAACGATAATTAACATGTTCAAACGCCAATGTTGCTTTGTCGCCTTTTAG
AGAGAGTAGTTCTGGATTGGGTACATCTTTGATTTCTGAATCAGTATTTAGCACCTCATT
AATCCGATCAGCAGAAGCTTGCGCCCGCGGTACCATGACAAAAATCATGGATAGCATCAT
GAAACTCATCAGAATTTGCATAGCATAAGTCATAAAGGCAATTAAGTTCCCTACTTCTAG
TTGCATTTCCGCAATATAATGACCGCCAAACCAGGTGATTGCAATATTGGTACCACTCAT
AATGAGTGTCATTAAAGGAATCATCAAAGCGACAATCGTATTCACTTTAATCGCCGTTTG
TGTATAATCCTTATTGGCTTCATCAAAACGTTGTTCTTCATAGTTTGCTTTGCCAAAGGC
CCGAATCACACGAACCCCTGTCAGTCCTTCACGAAAAACTAAATTTAAACGGTCGGTTTT
CTTTTGCATGCTTTTAAATAACGGAACCGCTAAAAACATGATACCTCCCACTAAAACAGC
CATAATTGGTAAAACATATAGAAAAATTTTCGTTAATTGTGGGTCCTTGTTATATGCCAT
AAAACTTGCACCAATTAACGTTAAAGGTGCGTTAATCATTAAACGTAAAAACATTTGCAT
AACCATTTGAATCTGATTGACATCATTGGTTGTTCGTGTAATTAGCGAAGCTGTCCCAAA
TTTGTCAAATTCATTATTAGAAAAATTTTCAACTTTTCGATAAATATCAGTCCGTAATTT
TTTACCTAAACTTTGTGATTCTTTGGTGGCAAAAAAGGTATTTCCAATAGAAGCGACAAT
GCTAATCAAAGAAAAGCCTAACATGACAACTCCTGTACTCCAAATATAGTTAATATCTCC
TTTAGCGACACCGTCATTAATGATATTAGATGTTAATGTGGGCAGATATAAATCTGCGAT
AATTTGTACGATCATAAATACAACCGCTGCAAAGACCGACCATAACGACATCCGTTTGAC
TAGTTTAATCAACTAACTTCTCCTCCTTTTTGCTACTTATAAGCGCCATTTTTCAACCAA
TTTAATTTCATTTTTAATTGTTTGACTGCTTCAGTTGAATCATAGGCGGTATTTTCTCTT
TGTTGACGATACCCGTCAACAATTGTTGAGAAAACGGCATGCATCGCCGTCTGCATGAAC
CATGTGAATTCTTTTGGCGTTTCAATGGTTAATTTCGAACGATCGATTATTTGATAAAGA
TGTTCTGCATAGGCAGCATGGCCTTTTCTTCCTCTATGCTTATGACAGTGCTGTTTCCTA
TTTTTTTCCTCTTCCCCAGTCGCTAAATTATCTGTCACCCGACGTGAAGCACGATAGTCC
ATGTTGACAAATAAATTCCGATAGAAAGAAGCATTCTCTCCAGTTAGCACTTCGACAATC
ATCTTGGAGAAATAGACATCCATGGCTTCGATTAAATCACCATTTTCCGCAATAATTTGT
TTCTCTAAATCTCGTTCACTATTTTTTCTTAATGTCGCAAAGTAATAAAAATACAAATCT
TCTTTGTTCTCAAAATATTGATAAAAGCTACCGCGAGGAATTTCCGCTAATTTAACAATA
TTTGCAATTGACGCTTCTTGTAAAGAATGTCGTGAAAATTCAATTTGCGCAGCATCTAAT
AAGCGTTGTTGCTTTTCTTCTGGCAAATGAAAAAACGTATTCGTAGGCATATTTGTGTTC
CTCCCTTTTATGACACATTGTCATATGACACCATGTCATTATAGCACTCTCTATTCAGAA
TGCAAGTTTTTTACAAAAAAAATCAAGCACCCAGCAAGACAAAATTAATGTTAGATTCTG
TCTCACCAGTTGCTTGATTAATAATAGTGTTTGATGCATTCTTGTAACAAGCCAGCGACC
TCTTTTATAGGTCCATTGGCATCTATTCGTTGATAATTAGGATATTGTTCTAATTGGTTT
TTGATAAGAATTTCTTGATCATAAAGGTTTAAACGTTCTTCAATAATTTTAGGATCAGAT
TCTCGTTGCTTTAAACGTTGATAAATATTTTCTTTTGAAACGTCAAAAAAAACTGGAATG
ACGGACTCGCCGAAACGCTCAAAGACCGCTTGAAAGCCTGGAAAAGTTAACGCATTATAG
GCTGGATGCTCTTTCGTTGTTTCAACGATGGCATCTACACCGACACCGTAATAGTTTCCA
TGGTAAAAATCATACTCCACTAACTGATTGGTTTCAATCAAGGTTTGAAAACTTGCTTTT
GTTTCAAAATAGTAATCCACACCATCCACTTCATCCAATCGTTTTTTCCTCGTAGTATGC
GAGATAACTTTATAGTTTTTCGGAAAAACCTTACTTGTAATTGCGGTCTTGCCAGAACCA
CTCGGACCCATAATAACAAAAAATGGATGTTGTAATTGCTTAATCATTAGAAACGCTCCT
CTCAGTTGTTTCTATTATAACGTATTGTGCATTATTTTGAAAAATTGACAAAAAAGAGCT
TGGGCCAAAAATCACTTTGGATTTTTGGCCCAAGCTTAAAAATTAATAAACGGCGGGAAC
AGAAGCAACAACCTATTACGATTATCTTGTTTTGTTTAATTACAATAACTAGTCTAAGTT
TTGTCCATTAGTTTCAATAACTTGTTTGTACCAATTAAACGATTTTTTTTCATAACGGTT
TTTAGTACCATTTCCTTCATCGTCTAAATCAACGTAAATAAACCCATACCGTTTACTCAT
TTCACCTGTGGAAGCACTGACTAAATCAATACAGCCCCACGGCGTATAGCCCATTAAATC
GACGCCATCTGCAACTGCTTCTGCCATTGCTTCAATATGACGACGTAAATAATCAATCCG
ATAGTCGTCTGCCACATAGAAATTTTCGTCTACTTTATCAATTGCACCTAAGCCGTTTTC
CACAATAAATAAAGGTTTTTGATAACGATTATATAATTCATTCAGGGCAATTCGTAAGCC
TTCGGGATCAATTTGCCAACCCCATTCACTTGCTTCTAAGAAGGGATTTTTAACGCCGCC
TAAAAGATTCCCATCTGCTGTATCGTTGGTAGTACCAGTAACATCGACAGCAGTCGACAT
ATAATAACTAAAGCCAATGTAATCCACTGGGTATTCTTTTAATAATTCTAAATCGCCTTC
TTCAATGACTAAGTCTTTCACAGCATATTTTTGATACATGCGTTCTGCGTATGCTGGATA
TTCACCACGAACTTGAACATCTGTACAATAATAATTAAACTCTTGGTTTTCAATCATTGT
AGCAACTTGATTGACTGGATTCGAATCAATGCCATACGTTGTTGCATAAATAATCATACA
TCCAATTTTTAATTCTGGATTTAATTCATGGCCAATTTTTACAGCTTTACTACTTGCAAC
AAATTGATTATGCCAGGCTTGGAAAATGTTTTGATAATCATTGGCTCCATTGCTTTTCAC
CAATCCTTGACTAAGTGCTGGGAAATGGAAAGCTGAATTAATTTCATTGAATGTCATCCA
ATAGTTAACTTTTTGGTGGTAACGTGTTAAAACAGTTTCCGCAAAACGTTCATAAAAGTC
AACTAATTGACGATTTTTCCACCCGCCGTATTCTTTCGCTAAATGCAGTGGCATTTCATA
ATGAGAAATCGTAATTACTGGTTCAATGTTATAGCTTAAACATTCATCGATAACCGCATC
ATAAAATTTCAAGCCGGCTTCATTCGGTTGTGTTTCATCTCCTTGTGGAAAAATACGCGA
CCACGCAATTGAAAAGCGATAACATTTGAAGCCCATTTTAGCAAACAACGCAATGTCCTC
TTTAAAGCGATCATAGTGATCAATTCCTGTATGATTAGGGTAGCGATATTTCGTTTCGTC
AATCGTCCAATCAAACGCTTCATCTCCTAAAATAGCGAAACGTTGTTTTCCTCCAGGCAT
CGCATCTGCCACAGATAACCCTTTACCATCGGCTAAGTAAGCCCCTTCTAATTGATTGGC
TGCGGTCGCACCGCCCCATAAAAATCCTTTTGGAAATTTTGTCGTTGTTGTCATACTTGT
TCCTCCTCCAATTGTCTTTTATTTAATAATGGCTAAAAAGTCTTCACCATGTAACACGTC
TGTTTGGTTCATATCCAAAACATCTAAATAATCATTCGTATTCGTTACCACAATCGGTGT
AACTACTGGATAACTAGCTTCTTTAATGGCAGCAATATCAAAAGTAACCAGCAAATCTCC
TTTTTTAACAGAATCACCTTGTTTCACTGATAATTCAAAGCCTTTACCATCTAATTCGAC
CGTATCCATGCCAATATGCATTAATAATTCAACGCCCTCTGTTGTCGTCAAGCCAACAGC
ATGTCCTGTGGGAAATAATGTGGTGATTTCACCATCTGCGGGTGCATACAGTTTGCCTTC
AGTCGGCTCAATTGCAACACCTTTTCCTAAAGCACCTGAAGCAAAAACAGGGTCTTGTAC
TTTTTCTAGCGGTAAAATTTCACCTTGAAGTGGACTTGCTAAAATAATTTTGTCTTCTTG
ATTCGTTTTTACAGGTGCCACCATCTTATCAGTTTCTGTTTTTTCAGTTGCTGTTTCTGG
ATTAGGTTGATCTTCAAAACGTAAGACAAACGTTAAGACAAACGCAATGATAAAAGCAAT
TCCGGCACCAATTGCACCAGTAATCATCGGTGCAGTATCTTTTGTCTCTGCAGGAATAAA
CCCAGGTAAGCTCAACATACTAACCAAGCCAAACGTAAAGTTTTTCACGTGATTCATAGC
TACAAATGCACCACCGATACCGCCACCAATACAAGCTGCAATAAATGGTTTTTTCAATGG
TAAAGTCACGCCATATACAGTTGGTTCAGTAATTCCAAAAATAGTCGTAATACTTGAAGA
CAAAGCCAAACCTTTTAGTTTCACATTTTTTGTTAGGAAAAAGACAGCTAAAGCAGCCCC
GCCTTGTGCAATAACGGCTGGTAATAACATTGGTACCATCGTATCGCCACCTTGTGTTAA
GTTTAACATCATAATTGGTACAAAGCCCCAATGCATACCAAACATTACCAAGACTTGCCA
CAACGAACCCATTAATAACCCTGCGATAATTGGACTAAAAGCGTAAATTGCGTTGTATCC
TTGTCCCAACCAATCGCCGATGACCGTCCCGATAGGACCAATAGCTAAGAAGGTAACAGG
TGCCATAATAAGGAAAACAGCTAACGGAACGCAGATAATTTGTAGAAAACTCGGAATTAC
TTTTTTGAAGAAACGTTCCACATAACTTTGTGCAAAAACAGCCAAAATAATTGGTAAAAC
CGAAGAAGTATAGCCACTTGGCCCAATAATCACTGGAAGACCAGCAAAGCTAATTGTTTT
GCCTGCTAAAGCAGTAATGCTGGGATGAACTAAGGCCATCGCCAAAGCAACCGCTAAAAA
GGGATTAGTATTGAATTTTTTAGCAGCCGTAAACGCTAACATAATTGGTAAGAAAGTAAA
TAAACCATCTGCAATCGAAAAGAGAACAAGATATACGCCTGAAGTGTCAGCTAACCAGCC
CATAGTTACAGCCAATGTTAAGAAGCCTTTTAGAACCCCAGCGCCGGCCATTGCACCTAA
AAACGGTGTAAAAATAGAAGAAATAATATCAATTAAACGGTTAAAGATATTTCCGCCACT
TTCTTTTTCTATATTATCAGAATCATTACCTAGTCCACTGTTGGCCATCAAATCCTTATA
GACATCACTAACGTGACTGCCAATAACCACTTGATATTGTCCTGCACTTTGAACTACCTG
AATAACATCTGGGTCAGCATTCAATGCAGCTGTATCTGCTTTATTTTCATCTTTTAATTT
AAAACGTAAGCGTGTAGCACAGTGAACAACACTATTAACGTTGCCTTCGCCCCCAACAGC
TTTTAACACACGTGCTGCAATTTCTTGATTTTTACTCATCTCTAGATCCTCATTTCCATT
AATTTTTAATATCAAAAAAACCTACATTGAAAAAGAGCCAGATCCTTCTCTTCACAGCTG
CGCAGTCTGCGAAAATCGTTATCGGTTTTTTCAATCTAGGTTTTGCCTGCATTATCAGTA
ACAATCCGCGATTATTGGTTGTTATGCTTTTTTATCATTGACCACTCTTTGGATATGAAT
GGTTAAATAAATCATTTCCGCTTGATCAATTGGTCGATCATAGCTTTTTAATAAATACTC
ATTAATACGTTGGACCGCTTGAAACGCCTTAGGATACTTTCCTTGGACCAATGCAAAAAG
AAATTCGTCCTCCTCATCATGCGCTTCTTGTTTTAAATAACGTTGCGCAAAATATTGAAG
ATGTGTAACAATTCGTTGATAGTTCAATGAATCTTCATCAAACACCTGTCCAAAGTAGCG
ACTAATAATCGTTAAAATATCACGAACCATCTTGGTTGCTTCCATGGTAACTTCCATATT
GCCATTTCCTTGTTCAGCATTCACAATATGAAAAGCAATGAAGCCCGCTTCATTTTCTGA
AAATTGAACCCCTAGCTTTTCAGCAATAATCGCTAATGCTTGCTTTGCGATTTCAAATTC
TTTAGGATAAAATTTGCGTGTTTCGAATACAAGAGGATTCGGAATATCAATTCCTTCTTT
GGCTCGAAGTAACGCATAGTGAATATGATCCGTTAAAGTTAAATAAATATTTGATGAAAG
CTCAATCGCTAGCGTTGTTTCTGCTAAATCAACGATTTGTTTGACGACTTCTACTTCTTT
[truncated: 2,760,774 more chars]
